# Supplementary material for: Tumor Microenvironment Heterogeneity-Based Score System Predicts Clinical Prognosis and Response to Immune Checkpoint Blockade in Multiple Colorectal Cancer Cohorts
Source: Front Mol Biosci. 2022 Jun 28;9:884839. doi: 10.3389/fmolb.2022.884839 (PMC9274205; doi:10.3389/fmolb.2022.884839)
Supplement: Supplementary file 8 [file Table9.csv]

	Sample_id	Age	Gender	BRAF_analysis	BRAF_analysis_result	KRAS_analysis	KRAS_analysis_result	lymphatic_invasion	venous_invasion	MSI_status	pathologic_M	pathologic_N	pathologic_T	Tumor_site	Stage
1	TCGA-F4-6460-01A	51	female	NO	NA	NO	NA	NO	NO	NA	M0	N1	T3	Sigmoid colon	stage_III
2	TCGA-A6-3807-01A	53	female	NO	NA	NO	NA	YES	YES	NO	M0	N2	T3	Sigmoid colon	stage_III
3	TCGA-A6-3807-11A	53	female	NO	NA	NO	NA	YES	YES	NO	M0	N2	T3	Sigmoid colon	stage_III
4	TCGA-AA-A01C-01A	75	male	NO	NA	NO	NA	YES	NO	NA	M0	N1	T2	Ascending colon	stage_III
5	TCGA-A6-A566-01A	55	female	NA	NA	YES	NO	YES	NA	NA	M0	N1	T4	Descending colon	stage_III
6	TCGA-AA-3870-01A	71	female	NO	NA	NO	NA	YES	NO	NA	M1	N2	T3	Ascending colon	stage_IV
7	TCGA-AA-3715-01A	77	male	NO	NA	NO	NA	YES	NA	NA	M0	N0	T3	Ascending colon	stage_II
8	TCGA-AZ-6600-01A	64	male	NA	NA	NA	NA	YES	YES	NA	M1	N1	T4	Ascending colon	stage_IV
9	TCGA-AZ-6600-11A	64	male	NA	NA	NA	NA	YES	YES	NA	M1	N1	T4	Ascending colon	stage_IV
10	TCGA-AA-3968-01A	55	female	NO	NA	NO	NA	NO	NO	NA	M0	N0	T2	Sigmoid colon	stage_I
11	TCGA-A6-2671-01A	85	male	NO	NA	NO	NA	YES	YES	NA	M1	N2	T3	Sigmoid colon	stage_IV
12	TCGA-A6-2671-11A	85	male	NO	NA	NO	NA	YES	YES	NA	M1	N2	T3	Sigmoid colon	stage_IV
13	TCGA-AY-A71X-01A	54	female	NO	NA	NO	NA	NO	NO	NO	M0	N0	T2	Cecum	stage_I
14	TCGA-AA-3532-01A	63	male	NO	NA	NO	NA	NO	NO	NA	M0	N0	T3	Colon, NOS	stage_II
15	TCGA-AA-3532-11A	63	male	NO	NA	NO	NA	NO	NO	NA	M0	N0	T3	Colon, NOS	stage_II
16	TCGA-A6-5662-01A	46	male	NO	NA	YES	YES	YES	YES	NO	M1	N2	T3	Splenic flexure of colon	stage_IV
17	TCGA-A6-5662-11A	46	male	NO	NA	YES	YES	YES	YES	NO	M1	N2	T3	Splenic flexure of colon	stage_IV
18	TCGA-AA-3696-01A	75	female	NO	NA	NO	NA	NO	NO	NA	M1	N1	T3	Sigmoid colon	stage_IV
19	TCGA-CA-5254-01A	42	female	NA	NA	NA	NA	NA	NA	NA	M0	N0	T3	Colon, NOS	stage_II
20	TCGA-AA-3858-01A	67	male	NO	NA	NO	NA	YES	YES	NA	M0	N0	T2	Colon, NOS	stage_I
21	TCGA-A6-6782-01A	82	male	NO	NA	NO	NA	NO	NA	NA	MX	N0	T4	Ascending colon	stage_II
22	TCGA-D5-6537-01A	64	male	NO	NA	NO	NA	YES	NO	NA	MX	N1	T3	Transverse colon	stage_III
23	TCGA-A6-2685-01A	48	female	NO	NA	NO	NA	NO	NO	NA	M0	N0	T3	Colon, NOS	stage_II
24	TCGA-A6-2685-11A	48	female	NO	NA	NO	NA	NO	NO	NA	M0	N0	T3	Colon, NOS	stage_II
25	TCGA-AA-3680-01A	67	female	NO	NA	NO	NA	YES	NO	NA	M1	N2	T4	Cecum	stage_IV
26	TCGA-AZ-6605-01A	77	male	NA	NA	NA	NA	YES	YES	NA	M0	N1	T4	Ascending colon	stage_III
27	TCGA-AZ-6605-11A	77	male	NA	NA	NA	NA	YES	YES	NA	M0	N1	T4	Ascending colon	stage_III
28	TCGA-AA-A02O-01A	82	male	NO	NA	NO	NA	YES	NO	NA	M0	N0	T3	Transverse colon	stage_II
29	TCGA-AA-A02O-11A	82	male	NO	NA	NO	NA	YES	NO	NA	M0	N0	T3	Transverse colon	stage_II
30	TCGA-CA-6716-01A	65	male	NA	NA	NA	NA	NA	NA	NA	M0	N0	T3	Ascending colon	stage_II
31	TCGA-AA-3534-01A	78	female	NO	NA	NO	NA	YES	NO	NA	M0	N0	T3	Ascending colon	stage_II
32	TCGA-AA-3534-11A	78	female	NO	NA	NO	NA	YES	NO	NA	M0	N0	T3	Ascending colon	stage_II
33	TCGA-AA-A00F-01A	66	male	NO	NA	NO	NA	YES	NO	NA	M0	N2	T3	Sigmoid colon	stage_III
34	TCGA-AA-3860-01A	53	female	NO	NA	NO	NA	YES	YES	NA	M0	N1	T3	Sigmoid colon	stage_III
35	TCGA-NH-A50U-01A	42	male	NO	NA	YES	YES	NO	NO	NA	M1	N0	T4	Cecum	stage_IV
36	TCGA-F4-6809-01A	52	female	NO	NA	NO	NA	NO	NO	NA	M1	N1	T3	Sigmoid colon	stage_IV
37	TCGA-AA-3516-01A	74	female	NO	NA	NO	NA	NO	NO	NA	M0	N2	T3	Colon, NOS	stage_III
38	TCGA-AA-3516-11A	74	female	NO	NA	NO	NA	NO	NO	NA	M0	N2	T3	Colon, NOS	stage_III
39	TCGA-AA-3975-01A	80	male	NO	NA	NO	NA	NO	NO	NA	M0	N0	T2	Colon, NOS	stage_I
40	TCGA-G4-6315-01A	66	male	NO	NA	YES	NO	NO	NO	NA	M1	N1	T3	Descending colon	stage_IV
41	TCGA-CK-4951-01A	79	female	NO	NA	NO	NA	NO	YES	NA	M0	N0	T3	Cecum	stage_II
42	TCGA-AA-3548-01A	71	female	NO	NA	NO	NA	YES	NO	NA	M0	N2	T3	Colon, NOS	stage_III
43	TCGA-AA-A00R-01A	64	female	NO	NA	NO	NA	NO	NO	NA	M0	N0	T2	Cecum	stage_I
44	TCGA-G4-6317-01A	51	female	NO	NA	YES	NO	NA	NA	NO	MX	N2	T3	Sigmoid colon	stage_III
45	TCGA-G4-6317-02A	51	female	NO	NA	YES	NO	NA	NA	NO	MX	N2	T3	Sigmoid colon	stage_III
46	TCGA-F4-6704-01A	60	male	NO	NA	NO	NA	NO	NO	NO	MX	N2	T3	Sigmoid colon	stage_III
47	TCGA-F4-6704-11A	60	male	NO	NA	NO	NA	NO	NO	NO	MX	N2	T3	Sigmoid colon	stage_III
48	TCGA-DM-A1D8-01A	50	female	YES	Normal	YES	YES	NA	NA	NO	NA	N1	T3	Ascending colon	not reported
49	TCGA-D5-5537-01A	83	male	NO	NA	NO	NA	NO	NO	NA	MX	N2	T3	Colon, NOS	not reported
50	TCGA-AU-6004-01A	69	female	NO	NA	NO	NA	NO	NO	NA	M0	N0	T2	Cecum	stage_I
51	TCGA-A6-2681-01A	73	female	NO	NA	NO	NA	NO	NO	NA	M0	N0	T3	Colon, NOS	stage_II
52	TCGA-A6-2681-11A	73	female	NO	NA	NO	NA	NO	NO	NA	M0	N0	T3	Colon, NOS	stage_II
53	TCGA-AA-3558-01A	70	male	NO	NA	NO	NA	NO	NO	NA	M0	N0	T2	Sigmoid colon	stage_I
54	TCGA-AA-A01R-01A	47	male	NO	NA	NO	NA	YES	NA	NA	M0	N2	T3	Ascending colon	stage_III
55	TCGA-AA-A01R-11A	47	male	NO	NA	NO	NA	YES	NA	NA	M0	N2	T3	Ascending colon	stage_III
56	TCGA-G4-6314-01A	76	female	YES	Normal	YES	NO	YES	YES	NA	M1	N2	T3	Cecum	stage_IV
57	TCGA-G4-6314-11A	76	female	YES	Normal	YES	NO	YES	YES	NA	M1	N2	T3	Cecum	stage_IV
58	TCGA-AA-3664-01A	74	female	NO	NA	NO	NA	NO	NO	NA	M0	N0	T3	Ascending colon	stage_II
59	TCGA-AA-3989-01A	84	male	NO	NA	NO	NA	YES	NO	NA	M1	N2	T3	Colon, NOS	stage_IV
60	TCGA-AA-3812-01A	82	female	NO	NA	NO	NA	YES	NA	NA	M0	N0	T3	Sigmoid colon	stage_II
61	TCGA-CK-5914-01A	81	male	NO	NA	NO	NA	NO	NO	NA	MX	N1	T3	Sigmoid colon	stage_III
62	TCGA-AA-A00Z-01A	70	male	NO	NA	NO	NA	YES	NO	NA	M0	N0	T3	Sigmoid colon	stage_II
63	TCGA-NH-A8F7-01A	53	female	NO	NA	YES	NO	NO	NO	NO	MX	N0	T3	Sigmoid colon	stage_II
64	TCGA-NH-A8F7-06A	53	female	NO	NA	YES	NO	NO	NO	NO	MX	N0	T3	Sigmoid colon	stage_II
65	TCGA-CM-6164-01A	46	female	NO	NA	NO	NA	NO	YES	NA	M0	N0	T3	Sigmoid colon	stage_II
66	TCGA-AD-6901-01A	78	male	NO	NA	NO	NA	NO	NO	NA	MX	N0	T3	Cecum	not reported
67	TCGA-AA-A01Q-01A	48	female	NO	NA	NO	NA	YES	NA	NA	M0	N0	T3	Ascending colon	stage_II
68	TCGA-AA-3862-01A	82	male	NO	NA	NO	NA	YES	NA	NA	M0	N0	T3	Ascending colon	stage_II
69	TCGA-CM-6162-01A	48	female	NO	NA	NO	NA	YES	YES	NA	M0	N1	T3	Ascending colon	stage_III
70	TCGA-DM-A28K-01A	75	male	NO	NA	NO	NA	NO	NO	NO	M0	N0	T3	Hepatic flexure of colon	stage_II
71	TCGA-AA-3521-01A	87	male	NO	NA	NO	NA	NO	NO	NA	M0	N0	T3	Sigmoid colon	stage_II
72	TCGA-AA-3521-11A	87	male	NO	NA	NO	NA	NO	NO	NA	M0	N0	T3	Sigmoid colon	stage_II
73	TCGA-AZ-5407-01A	51	female	NA	NA	NA	NA	NO	NO	NO	M0	N0	T1	Cecum	stage_I
74	TCGA-AA-3525-01A	90	male	NO	NA	NO	NA	NO	NO	NA	M0	N1	T3	Ascending colon	stage_III
75	TCGA-AA-3525-11A	90	male	NO	NA	NO	NA	NO	NO	NA	M0	N1	T3	Ascending colon	stage_III
76	TCGA-QG-A5YW-01A	55	female	NO	NA	NO	NA	NO	NO	NA	MX	N2	T3	Cecum	stage_III
77	TCGA-AY-A69D-01A	55	female	NO	NA	NO	NA	NO	NO	NO	M0	N0	T3	Transverse colon	stage_II
78	TCGA-CM-5862-01A	80	male	YES	Normal	YES	NO	NO	YES	NA	M1	N1	T3	Ascending colon	stage_IV
79	TCGA-CM-5341-01A	82	female	NO	NA	NO	NA	YES	NO	NA	M0	N1	T2	Sigmoid colon	stage_III
80	TCGA-A6-6781-01A	43	male	NO	NA	NO	NA	YES	NO	NA	MX	N1	T4	Colon, NOS	stage_III
81	TCGA-A6-6781-01B	43	male	NO	NA	NO	NA	YES	NO	NA	MX	N1	T4	Colon, NOS	stage_III
82	TCGA-CM-5344-01A	39	female	NO	NA	NO	NA	YES	NO	NO	M0	N1	T3	Sigmoid colon	stage_III
83	TCGA-A6-6653-01A	82	male	YES	Abnormal	NO	NA	NO	NO	YES	M0	N0	T2	Colon, NOS	stage_I
84	TCGA-AA-A02F-01A	68	female	NO	NA	NO	NA	YES	YES	NA	M1	N1	T3	Sigmoid colon	stage_IV
85	TCGA-AA-3856-01A	59	male	NO	NA	NO	NA	YES	YES	NA	M0	N0	T3	Colon, NOS	stage_II
86	TCGA-AA-A01X-01A	80	female	NO	NA	NO	NA	YES	NA	NA	M0	N1	T2	Sigmoid colon	stage_III
87	TCGA-AA-A01X-11A	80	female	NO	NA	NO	NA	YES	NA	NA	M0	N1	T2	Sigmoid colon	stage_III
88	TCGA-AA-3818-01A	78	female	NO	NA	NO	NA	NO	NO	NA	M0	N0	T3	Colon, NOS	stage_II
89	TCGA-DM-A1DA-01A	71	female	YES	Normal	YES	NO	NA	NA	NO	M0	N2	T3	Cecum	stage_III
90	TCGA-RU-A8FL-01A	51	male	NO	NA	YES	NO	NA	NA	NO	MX	N2	T3	Cecum	stage_III
91	TCGA-A6-2682-01A	70	male	NO	NA	YES	YES	YES	YES	NA	M1	N1	T4	Colon, NOS	stage_IV
92	TCGA-A6-2682-11A	70	male	NO	NA	YES	YES	YES	YES	NA	M1	N1	T4	Colon, NOS	stage_IV
93	TCGA-G4-6303-01A	54	female	NO	NA	YES	NO	YES	YES	NA	M1	N1	T3	Sigmoid colon	stage_IV
94	TCGA-A6-6654-01A	65	female	NO	NA	NO	NA	YES	NO	NO	M0	N1	T3	Colon, NOS	stage_III
95	TCGA-A6-5667-01A	40	female	NO	NA	NO	NA	YES	NO	NO	MX	N1	T3	Sigmoid colon	stage_III
96	TCGA-A6-5667-11A	40	female	NO	NA	NO	NA	YES	NO	NO	MX	N1	T3	Sigmoid colon	stage_III
97	TCGA-CM-4746-01A	61	male	NO	NA	NO	NA	NO	NO	NA	M0	N0	T2	Sigmoid colon	stage_I
98	TCGA-AD-A5EK-01A	51	male	NO	NA	NO	NA	NA	NO	NO	MX	N0	T2	Ascending colon	stage_I
99	TCGA-G4-6627-01A	84	male	NO	NA	NO	NA	NO	NO	NA	M0	N0	T3	Ascending colon	stage_II
100	TCGA-AA-3955-01A	38	male	NO	NA	NO	NA	YES	NO	NA	M0	N2	T2	Colon, NOS	stage_III
101	TCGA-AA-3538-01A	54	female	NO	NA	NO	NA	NO	NO	NA	M0	N0	T2	Sigmoid colon	stage_I
102	TCGA-CK-5912-01A	81	male	NO	NA	NO	NA	NO	NO	NA	MX	N0	T2	Ascending colon	stage_I
103	TCGA-CM-4750-01A	34	female	NO	NA	NO	NA	YES	NO	NA	M0	N1	T1	Rectosigmoid junction	stage_III
104	TCGA-AU-3779-01A	80	female	NO	NA	NO	NA	NO	NO	NO	M0	N0	T3	Sigmoid colon	stage_II
105	TCGA-AA-3519-01A	63	male	NO	NA	NO	NA	NO	NO	NA	M0	N1	T3	Colon, NOS	stage_III
106	TCGA-AA-3519-11A	63	male	NO	NA	NO	NA	NO	NO	NA	M0	N1	T3	Colon, NOS	stage_III
107	TCGA-AA-A00D-01A	70	male	NO	NA	NO	NA	NO	NO	NA	M0	N0	T2	Ascending colon	stage_I
108	TCGA-D5-6932-01A	69	male	NO	NA	NO	NA	NO	NO	NA	M0	N0	T3	Colon, NOS	stage_II
109	TCGA-G4-6321-01A	60	female	NO	NA	NO	NA	NO	NO	YES	MX	N1	T2	Cecum	stage_III
110	TCGA-DM-A1DB-01A	68	male	YES	Normal	YES	NO	NO	NO	NO	M0	N0	T3	Sigmoid colon	stage_II
111	TCGA-AA-3672-01A	90	female	NO	NA	NO	NA	NO	NO	NA	M0	N1	T3	Transverse colon	stage_III
112	TCGA-F4-6806-01A	59	female	NO	NA	NO	NA	NO	NO	NO	M0	N0	T2	Sigmoid colon	stage_I
113	TCGA-AD-6899-01A	84	male	NA	NA	NO	NA	YES	YES	NA	MX	N2	T4	Colon, NOS	stage_III
114	TCGA-CM-6167-01A	57	female	NO	NA	NO	NA	YES	YES	NA	M0	N2	T3	Cecum	stage_III
115	TCGA-AA-3950-01A	79	female	NO	NA	NO	NA	NO	NO	NA	M0	N0	T3	Ascending colon	stage_II
116	TCGA-F4-6570-01A	78	female	NO	NA	NO	NA	NO	NO	NA	M0	N0	T3	Colon, NOS	stage_II
117	TCGA-DM-A28C-01A	74	male	NO	NA	NO	NA	NA	NA	NA	M0	N0	T3	Sigmoid colon	stage_II
118	TCGA-A6-2675-01A	78	male	NO	NA	NO	NA	NO	NO	NA	MX	N0	T3	Sigmoid colon	stage_II
119	TCGA-A6-2675-11A	78	male	NO	NA	NO	NA	NO	NO	NA	MX	N0	T3	Sigmoid colon	stage_II
120	TCGA-AA-3518-01A	81	female	NO	NA	NO	NA	NO	NO	NA	M0	N0	T3	Cecum	stage_II
121	TCGA-AA-3518-11A	81	female	NO	NA	NO	NA	NO	NO	NA	M0	N0	T3	Cecum	stage_II
122	TCGA-AA-3517-01A	60	male	NO	NA	NO	NA	NO	NO	NA	M0	N0	T3	Colon, NOS	stage_II
123	TCGA-AA-3517-11A	60	male	NO	NA	NO	NA	NO	NO	NA	M0	N0	T3	Colon, NOS	stage_II
124	TCGA-AY-A8YK-01A	44	male	NO	NA	NO	NA	YES	YES	NO	M1	N2	T3	Sigmoid colon	stage_IV
125	TCGA-AY-5543-01A	65	female	NO	NA	NO	NA	NO	NO	NO	M1	N1	T3	Ascending colon	stage_IV
126	TCGA-D5-6531-01A	75	male	NA	NA	NO	NA	NO	NO	NA	M0	N0	T3	Hepatic flexure of colon	stage_II
127	TCGA-AA-A00E-01A	65	male	NO	NA	NO	NA	NO	NO	NA	M0	N0	T3	Ascending colon	stage_II
128	TCGA-AA-3688-01A	80	male	NO	NA	NO	NA	YES	NO	NA	M1	N1	T3	Colon, NOS	stage_IV
129	TCGA-A6-6652-01A	59	male	NO	NA	NO	NA	NO	NO	NO	M1	N0	T3	Sigmoid colon	stage_IV
130	TCGA-CM-4743-01A	69	male	NO	NA	NO	NA	YES	NO	NA	M0	N0	T3	Ascending colon	stage_II
131	TCGA-CA-5796-01A	52	female	NA	NA	NA	NA	NA	NA	NA	M0	N0	T3	Ascending colon	stage_II
132	TCGA-AZ-4615-01A	84	male	NA	NA	YES	NO	YES	YES	NA	M0	N1	T3	Cecum	stage_III
133	TCGA-AZ-6599-01A	72	male	NA	NA	NA	NA	NO	NO	NA	MX	N0	T2	Cecum	stage_I
134	TCGA-AZ-6599-11A	72	male	NA	NA	NA	NA	NO	NO	NA	MX	N0	T2	Cecum	stage_I
135	TCGA-3L-AA1B-01A	61	female	NO	NA	NO	NA	NO	NO	NO	M0	N0	T2	Cecum	stage_I
136	TCGA-CK-5915-01A	63	male	NO	NA	NO	NA	NO	NO	NA	MX	N0	T2	Sigmoid colon	stage_I
137	TCGA-F4-6854-01A	77	female	NO	NA	NO	NO	NO	NO	NA	M0	N0	T3	Sigmoid colon	stage_II
138	TCGA-AZ-4315-01A	61	male	NA	NA	NA	NA	NO	NO	NA	M0	N0	T3	Cecum	stage_II
139	TCGA-AA-A017-01A	57	female	NO	NA	NO	NA	YES	NO	NA	M0	N0	T3	Sigmoid colon	stage_II
140	TCGA-AZ-4684-01A	49	male	NA	NA	NA	NA	YES	NA	NA	M1	N2	T3	Rectosigmoid junction	stage_IV
141	TCGA-AA-A02H-01A	74	female	NO	NA	NO	NA	YES	YES	NA	M1	N2	T3	Sigmoid colon	stage_IV
142	TCGA-CM-6676-01A	82	male	NO	NA	NO	NA	YES	NO	NA	M0	N0	T2	Sigmoid colon	stage_I
143	TCGA-AA-A03F-01A	90	female	NO	NA	NO	NA	NA	NA	NA	M0	N2	T3	Cecum	stage_III
144	TCGA-AA-A03F-11A	90	female	NO	NA	NO	NA	NA	NA	NA	M0	N2	T3	Cecum	stage_III
145	TCGA-A6-5657-01A	65	male	NO	NA	NO	NA	YES	NO	NA	M0	N1	T3	Colon, NOS	stage_III
146	TCGA-A6-5657-11A	65	male	NO	NA	NO	NA	YES	NO	NA	M0	N1	T3	Colon, NOS	stage_III
147	TCGA-A6-A567-01A	56	male	NA	NA	YES	NA	YES	NO	NA	M1	N1	T3	Sigmoid colon	stage_IV
148	TCGA-A6-2684-01A	75	female	NO	NA	NO	NA	NO	NO	NA	M0	N0	T2	Colon, NOS	stage_I
149	TCGA-A6-2684-01C	75	female	NO	NA	NO	NA	NO	NO	NA	M0	N0	T2	Colon, NOS	stage_I
150	TCGA-A6-2684-11A	75	female	NO	NA	NO	NA	NO	NO	NA	M0	N0	T2	Colon, NOS	stage_I
151	TCGA-AA-3509-01A	54	female	NO	NA	NO	NA	NO	NO	NA	M0	N0	T3	Sigmoid colon	stage_II
152	TCGA-AA-3509-11A	54	female	NO	NA	NO	NA	NO	NO	NA	M0	N0	T3	Sigmoid colon	stage_II
153	TCGA-AA-3506-01A	77	male	NO	NA	NO	NA	NA	NA	NA	M0	N0	T2	Colon, NOS	stage_I
154	TCGA-AA-3506-11A	77	male	NO	NA	NO	NA	NA	NA	NA	M0	N0	T2	Colon, NOS	stage_I
155	TCGA-AD-6895-01A	84	male	NO	NA	NO	NA	YES	YES	NA	M0	N1	T3	Cecum	stage_III
156	TCGA-CM-5868-01A	59	female	YES	Normal	YES	NO	YES	YES	NA	M1	N1	T4	Sigmoid colon	stage_IV
157	TCGA-D5-5541-01A	63	male	NO	NA	NO	NA	NO	NO	NA	M0	N1	T3	Sigmoid colon	stage_III
158	TCGA-AA-A00O-01A	83	female	NO	NA	NO	NA	YES	NO	NA	M0	N2	T3	Sigmoid colon	stage_III
159	TCGA-AZ-4616-01A	82	female	NA	NA	NA	NA	YES	YES	NA	M1	N2	T3	Cecum	stage_IV
160	TCGA-AA-3561-01A	72	male	NO	NA	NO	NA	NO	NO	NA	M0	N0	T3	Colon, NOS	stage_II
161	TCGA-AZ-4313-01A	51	female	NA	NA	NA	NA	YES	YES	NA	M0	N0	T1	Descending colon	stage_I
162	TCGA-D5-6530-01A	53	male	NO	NA	NO	NA	NO	NO	NA	M0	N0	T2	Cecum	stage_I
163	TCGA-DM-A282-01A	60	female	YES	Normal	YES	NO	NO	NO	NO	M0	N0	T3	Hepatic flexure of colon	stage_II
164	TCGA-CA-6715-01A	63	male	NA	NA	NA	NA	NA	NA	NA	M0	N1	T3	Sigmoid colon	stage_III
165	TCGA-AD-6889-01A	76	male	NO	NA	NO	NA	NO	NO	NA	M0	N0	T3	Ascending colon	stage_II
166	TCGA-CK-5916-01A	71	female	NO	NA	NO	NA	YES	NO	NA	M0	N0	T1	Ascending colon	stage_I
167	TCGA-AA-A01I-01A	76	male	NO	NA	NO	NA	NO	NO	NA	M0	N0	T2	Sigmoid colon	stage_I
168	TCGA-A6-3808-01A	73	male	NO	NA	NO	NA	NO	NO	NO	M0	N0	T3	Colon, NOS	stage_II
169	TCGA-A6-3808-11A	73	male	NO	NA	NO	NA	NO	NO	NO	M0	N0	T3	Colon, NOS	stage_II
170	TCGA-A6-6780-01A	74	male	NO	NA	NO	NA	NO	NO	NA	MX	N0	T3	Ascending colon	stage_II
171	TCGA-A6-6780-01B	74	male	NO	NA	NO	NA	NO	NO	NA	MX	N0	T3	Ascending colon	stage_II
172	TCGA-DM-A1D6-01A	88	male	YES	Normal	YES	YES	NO	NO	NO	M0	N0	T3	Splenic flexure of colon	stage_II
173	TCGA-AA-3811-01A	84	female	NO	NA	NO	NA	YES	YES	NA	M0	N2	T3	Colon, NOS	stage_III
174	TCGA-AA-3494-01A	55	male	NO	NA	NO	NA	NA	NA	NA	M1	N0	T3	Colon, NOS	stage_IV
175	TCGA-AA-3494-11A	55	male	NO	NA	NO	NA	NA	NA	NA	M1	N0	T3	Colon, NOS	stage_IV
176	TCGA-CK-6748-01A	45	female	NO	NA	YES	YES	NO	NO	NO	M1	N1	T3	Sigmoid colon	stage_IV
177	TCGA-AA-A01V-01A	59	male	NO	NA	NO	NA	NA	NA	NA	M0	N0	T2	Cecum	stage_I
178	TCGA-AA-A01V-11A	59	male	NO	NA	NO	NA	NA	NA	NA	M0	N0	T2	Cecum	stage_I
179	TCGA-AA-3994-01A	69	male	NO	NA	NO	NA	NO	NO	NA	M0	N1	T3	Colon, NOS	stage_III
180	TCGA-D5-6929-01A	49	female	NO	NA	NO	NA	YES	NO	NA	M1	N1	T3	Colon, NOS	stage_IV
181	TCGA-CM-6674-01A	39	male	NO	NA	NO	NA	NO	NO	NA	M0	N0	T3	Hepatic flexure of colon	stage_II
182	TCGA-A6-3810-01A	62	male	NO	NA	NO	NA	NO	NO	NA	M0	N0	T3	Colon, NOS	stage_II
183	TCGA-A6-3810-01B	62	male	NO	NA	NO	NA	NO	NO	NA	M0	N0	T3	Colon, NOS	stage_II
184	TCGA-A6-3810-11A	62	male	NO	NA	NO	NA	NO	NO	NA	M0	N0	T3	Colon, NOS	stage_II
185	TCGA-CK-5913-01A	58	female	YES	Normal	NO	NA	NO	NO	YES	MX	N0	T3	Ascending colon	stage_II
186	TCGA-G4-6625-01A	77	female	NO	NA	NO	NA	NO	NO	NA	M0	N0	T3	Sigmoid colon	stage_II
187	TCGA-G4-6625-11A	77	female	NO	NA	NO	NA	NO	NO	NA	M0	N0	T3	Sigmoid colon	stage_II
188	TCGA-A6-2679-01A	73	female	NO	NA	NO	NA	NO	NO	NA	NA	N0	T3	Ascending colon	stage_II
189	TCGA-A6-2679-11A	73	female	NO	NA	NO	NA	NO	NO	NA	NA	N0	T3	Ascending colon	stage_II
190	TCGA-AA-A02E-01A	82	female	NO	NA	NO	NA	YES	YES	NA	M1	N1	T3	Cecum	stage_IV
191	TCGA-F4-6461-01A	41	female	NO	NA	NO	NA	NO	NO	NA	M0	N2	T4	Colon, NOS	stage_III
192	TCGA-AA-3662-01A	80	female	NO	NA	NO	NA	NO	NO	NA	M1	N2	T4	Colon, NOS	stage_IV
193	TCGA-AA-3662-11A	80	female	NO	NA	NO	NA	NO	NO	NA	M1	N2	T4	Colon, NOS	stage_IV
194	TCGA-AA-3973-01A	69	male	NO	NA	NO	NA	YES	YES	NA	M1	N1	T4	Colon, NOS	stage_IV
195	TCGA-A6-6651-01A	55	female	NO	NA	NO	NA	YES	NO	NA	MX	N1	T3	Colon, NOS	stage_III
196	TCGA-CA-6718-01A	46	male	NA	NA	NA	NA	NA	NA	NA	M0	N0	T3	Colon, NOS	stage_II
197	TCGA-AA-A010-01A	46	female	NO	NA	NO	NA	NO	NO	NA	M0	N0	T4	Transverse colon	stage_II
198	TCGA-AA-3821-01A	81	female	NO	NA	NO	NA	NA	NA	NA	M0	N0	T2	Ascending colon	stage_I
199	TCGA-QG-A5YV-01A	64	female	NO	NA	NO	NA	NO	NO	NA	MX	N1	T4	Sigmoid colon	stage_III
200	TCGA-CM-6169-01A	67	male	NO	NA	NO	NA	YES	YES	NA	M0	N0	T3	Cecum	stage_II
201	TCGA-5M-AAT6-01A	40	female	NA	NA	NO	NA	YES	YES	NA	M1	N2	T4	Ascending colon	stage_IV
202	TCGA-AA-A01G-01A	63	male	NO	NA	NO	NA	NO	NO	NA	M0	N0	T3	Cecum	stage_II
203	TCGA-AY-4070-01A	50	female	NO	NA	YES	NO	YES	YES	NA	M0	N2	T3	Cecum	stage_III
204	TCGA-AA-3655-01A	68	male	NO	NA	NO	NA	NO	NO	NA	M0	N0	T3	Sigmoid colon	stage_II
205	TCGA-AA-3655-11A	68	male	NO	NA	NO	NA	NO	NO	NA	M0	N0	T3	Sigmoid colon	stage_II
206	TCGA-AA-A00Q-01A	66	female	NO	NA	NO	NA	YES	NO	NA	M0	N1	T4	Sigmoid colon	stage_III
207	TCGA-DM-A28E-01A	72	female	YES	Normal	YES	YES	NO	NO	NA	M0	N0	T3	Sigmoid colon	stage_II
208	TCGA-CM-6171-01A	77	female	NO	NA	NO	NA	NO	NO	NA	M0	N0	T2	Ascending colon	stage_I
209	TCGA-CM-6163-01A	74	male	NO	NA	NO	NA	NO	YES	NA	M0	N0	T1	Sigmoid colon	stage_I
210	TCGA-AZ-6598-01A	77	female	NA	NA	NA	NA	NO	NO	NA	MX	N0	T3	Ascending colon	stage_II
211	TCGA-AZ-6598-11A	77	female	NA	NA	NA	NA	NO	NO	NA	MX	N0	T3	Ascending colon	stage_II
212	TCGA-AA-A00W-01A	80	male	NO	NA	NO	NA	NO	NO	NA	M0	N0	T1	Sigmoid colon	stage_I
213	TCGA-DM-A0XF-01A	68	female	NO	NA	YES	YES	NO	NO	NO	M0	N2	T3	Sigmoid colon	stage_III
214	TCGA-DM-A28G-01A	75	male	YES	Normal	YES	NO	NO	NO	NO	M0	N0	T3	Ascending colon	stage_II
215	TCGA-AA-A01F-01A	72	male	NO	NA	NO	NA	YES	NO	NA	M0	N1	T3	Sigmoid colon	stage_III
216	TCGA-AA-3681-01A	77	female	NO	NA	NO	NA	NO	NO	NA	M0	N1	T3	Cecum	stage_III
217	TCGA-AA-3489-01A	75	male	NO	NA	NO	NA	NA	NA	NA	M0	N0	T3	Colon, NOS	stage_II
218	TCGA-AA-3489-11A	75	male	NO	NA	NO	NA	NA	NA	NA	M0	N0	T3	Colon, NOS	stage_II
219	TCGA-AA-3841-01A	66	male	NO	NA	NO	NA	YES	YES	NA	M0	N0	T3	Colon, NOS	stage_II
220	TCGA-AM-5820-01A	59	female	NO	NA	NO	NA	YES	NO	NO	M1	N2	T4	Colon, NOS	stage_IV
221	TCGA-AZ-6608-01A	55	female	NA	NA	NA	NA	YES	YES	NA	M0	N1	T2	Sigmoid colon	stage_III
222	TCGA-AZ-6608-11A	55	female	NA	NA	NA	NA	YES	YES	NA	M0	N1	T2	Sigmoid colon	stage_III
223	TCGA-AA-3555-01A	81	female	NO	NA	NO	NA	NO	NO	NA	M0	N0	T3	Colon, NOS	stage_II
224	TCGA-DM-A0XD-01A	65	male	YES	Normal	YES	YES	NO	NO	NO	M0	N0	T3	Cecum	stage_II
225	TCGA-CA-5255-01A	45	male	NA	NA	NA	NA	NA	NA	NA	M0	N0	T3	Colon, NOS	stage_II
226	TCGA-AA-3939-01A	83	male	NO	NA	NO	NA	NO	NO	NA	M0	N0	T3	Colon, NOS	stage_II
227	TCGA-AA-3814-01A	85	female	NO	NA	NO	NA	YES	YES	NA	M0	N0	T3	Colon, NOS	stage_II
228	TCGA-DM-A28M-01A	63	male	YES	Normal	YES	YES	NO	NO	NO	M0	N0	T3	Descending colon	stage_II
229	TCGA-D5-7000-01A	79	female	NO	NA	NO	NA	NO	NO	NO	M0	N0	T2	Cecum	stage_I
230	TCGA-CM-4747-01A	47	male	NO	NA	NO	NA	YES	NO	NA	M1	N1	T4	Cecum	stage_IV
231	TCGA-AA-3819-01A	41	female	NO	NA	NO	NA	YES	YES	NA	M0	N0	T3	Colon, NOS	stage_II
232	TCGA-AA-3514-01A	81	female	NO	NA	NO	NA	NO	NO	NA	M0	N0	T2	Colon, NOS	stage_I
233	TCGA-AA-3514-11A	81	female	NO	NA	NO	NA	NO	NO	NA	M0	N0	T2	Colon, NOS	stage_I
234	TCGA-4T-AA8H-01A	42	female	NO	NA	NO	NA	NO	NO	NO	MX	N0	T3	Descending colon	stage_II
235	TCGA-AA-A02R-01A	84	female	NO	NA	NO	NA	YES	YES	NA	M0	N0	T3	Cecum	stage_II
236	TCGA-D5-5538-01A	60	female	NO	NA	NO	NA	NO	NO	NA	M0	N1	T3	Cecum	stage_III
237	TCGA-CM-5860-01A	44	male	NO	NA	NO	NA	NO	YES	NA	M0	N0	T3	Ascending colon	stage_II
238	TCGA-AA-3979-01A	84	male	NO	NA	NO	NA	NO	NO	NA	M0	N0	T3	Sigmoid colon	stage_II
239	TCGA-DM-A0X9-01A	71	female	YES	Normal	YES	YES	NO	NO	NO	M0	N0	T3	Ascending colon	stage_II
240	TCGA-AA-3855-01A	72	male	NO	NA	NO	NA	YES	YES	NA	M0	N0	T2	Colon, NOS	stage_I
241	TCGA-F4-6805-01A	58	female	NO	NA	NO	NA	NO	NO	NA	M0	N0	T3	Colon, NOS	stage_II
242	TCGA-NH-A6GA-01A	58	male	NO	NA	YES	YES	YES	YES	NO	MX	N2	T4	Ascending colon	stage_III
243	TCGA-D5-6529-01A	69	male	NO	NA	NO	NA	NO	NO	NA	M0	N0	T3	Colon, NOS	stage_II
244	TCGA-D5-6922-01A	76	male	NO	NA	NO	NA	YES	NO	NA	M0	N1	T3	Sigmoid colon	stage_III
245	TCGA-CA-5256-01A	54	female	NO	NA	NO	NA	NA	NA	NA	M0	N0	T3	Colon, NOS	stage_II
246	TCGA-AA-3685-01A	69	male	NO	NA	NO	NA	YES	NO	NA	M0	N0	T3	Colon, NOS	stage_II
247	TCGA-AA-3495-01A	79	male	NO	NA	NO	NA	NA	NA	NA	M0	N0	T2	Hepatic flexure of colon	stage_I
248	TCGA-AA-3495-11A	79	male	NO	NA	NO	NA	NA	NA	NA	M0	N0	T2	Hepatic flexure of colon	stage_I
249	TCGA-5M-AAT4-01A	74	male	NO	NA	NO	NA	NA	YES	NA	M1	N0	T3	Ascending colon	stage_IV
250	TCGA-A6-5665-01A	84	female	YES	Abnormal	NO	NA	YES	NO	YES	M0	N0	T3	Ascending colon	stage_II
251	TCGA-A6-5665-01B	84	female	YES	Abnormal	NO	NA	YES	NO	YES	M0	N0	T3	Ascending colon	stage_II
252	TCGA-A6-5665-11A	84	female	YES	Abnormal	NO	NA	YES	NO	YES	M0	N0	T3	Ascending colon	stage_II
253	TCGA-CM-6675-01A	35	male	NO	NA	NO	NA	NO	YES	NA	M1	N2	T3	Cecum	stage_IV
254	TCGA-AA-3510-01A	70	male	NO	NA	NO	NA	NO	NO	NA	M0	N0	T3	Colon, NOS	stage_II
255	TCGA-AA-3510-11A	70	male	NO	NA	NO	NA	NO	NO	NA	M0	N0	T3	Colon, NOS	stage_II
256	TCGA-AA-3554-01A	62	female	NO	NA	NO	NA	NO	NO	NA	M0	N0	T3	Ascending colon	stage_II
257	TCGA-D5-6536-01A	73	male	NO	NA	NO	NA	NO	NO	NA	M0	N0	T3	Colon, NOS	stage_II
258	TCGA-AA-3866-01A	78	female	NO	NA	NO	NA	NO	NO	NA	M0	N0	T2	Colon, NOS	stage_I
259	TCGA-A6-6142-01A	56	female	NO	NA	YES	NO	YES	YES	NO	M1	N1	T3	Sigmoid colon	stage_IV
260	TCGA-AA-3952-01A	68	male	NO	NA	NO	NA	YES	YES	NA	M0	N2	T3	Descending colon	stage_III
261	TCGA-AA-3875-01A	78	female	NO	NA	NO	NA	NO	NO	NA	M0	N0	T1	Ascending colon	stage_I
262	TCGA-CM-6680-01A	78	female	NO	NA	NO	NA	NO	NO	NA	M0	N2	T3	Cecum	stage_III
263	TCGA-A6-4105-01A	79	male	NO	NA	NO	NA	NO	NO	NO	M0	N0	T3	Ascending colon	stage_II
264	TCGA-AA-A01Z-01A	68	male	NO	NA	NO	NA	YES	NA	NA	M0	N0	T3	Ascending colon	stage_II
265	TCGA-AA-A01Z-11A	68	male	NO	NA	NO	NA	YES	NA	NA	M0	N0	T3	Ascending colon	stage_II
266	TCGA-AZ-6607-01A	69	male	NA	NA	NA	NA	YES	YES	NA	M1	N2	T4	Sigmoid colon	stage_IV
267	TCGA-AZ-6607-11A	69	male	NA	NA	NA	NA	YES	YES	NA	M1	N2	T4	Sigmoid colon	stage_IV
268	TCGA-AA-3675-01A	84	male	NO	NA	NO	NA	NO	NO	NA	M0	N0	T3	Ascending colon	stage_II
269	TCGA-AA-A02J-01A	70	female	NO	NA	NO	NA	YES	YES	NA	M1	N0	T3	Sigmoid colon	stage_IV
270	TCGA-G4-6298-01A	90	male	NO	NA	NO	NA	NO	NO	NA	MX	N1	T4	Cecum	stage_III
271	TCGA-G4-6298-11A	90	male	NO	NA	NO	NA	NO	NO	NA	MX	N1	T4	Cecum	stage_III
272	TCGA-AA-A01T-01A	63	female	NO	NA	NO	NA	YES	NA	NA	M0	N1	T3	Sigmoid colon	stage_III
273	TCGA-AA-A01T-11A	63	female	NO	NA	NO	NA	YES	NA	NA	M0	N1	T3	Sigmoid colon	stage_III
274	TCGA-G4-6309-01A	40	female	NO	NA	NO	NA	NO	NO	YES	M0	N1	T3	Sigmoid colon	stage_III
275	TCGA-CM-6679-01A	58	male	NO	NA	NO	NA	NO	NO	NA	M0	N0	T3	Sigmoid colon	stage_II
276	TCGA-AA-A03J-01A	65	female	NO	NA	NO	NA	NA	NA	NA	M0	N0	T2	Sigmoid colon	stage_I
277	TCGA-AA-A03J-11A	65	female	NO	NA	NO	NA	NA	NA	NA	M0	N0	T2	Sigmoid colon	stage_I
278	TCGA-CA-6717-01A	57	male	NA	NA	NA	NA	NA	NA	NA	M0	N0	T3	Ascending colon	stage_II
279	TCGA-CK-6751-01A	88	female	NO	NA	NO	NA	NO	NO	NA	MX	N0	T2	Ascending colon	stage_I
280	TCGA-QL-A97D-01A	84	female	NA	NA	NA	NA	NA	NA	NA	MX	N0	T2	Cecum	stage_I
281	TCGA-CM-6161-01A	36	female	NO	NA	NO	NA	NO	NO	NO	M0	N0	T2	Sigmoid colon	stage_I
282	TCGA-AA-3850-01A	74	male	NO	NA	NO	NA	YES	NA	NA	M0	N0	T2	Transverse colon	stage_I
283	TCGA-AA-3666-01A	68	male	NO	NA	NO	NA	NO	NO	NA	M0	N1	T3	Colon, NOS	stage_III
284	TCGA-AA-3488-01A	58	male	NO	NA	NO	NA	NA	NA	NA	M1	N2	T3	Rectosigmoid junction	stage_IV
285	TCGA-AA-3488-11A	58	male	NO	NA	NO	NA	NA	NA	NA	M1	N2	T3	Rectosigmoid junction	stage_IV
286	TCGA-A6-5666-01A	78	male	NO	NA	NO	NA	NO	NO	NA	M0	N0	T4	Colon, NOS	stage_II
287	TCGA-A6-5666-11A	78	male	NO	NA	NO	NA	NO	NO	NA	M0	N0	T4	Colon, NOS	stage_II
288	TCGA-AA-A02K-01A	50	male	NO	NA	NO	NA	YES	YES	NA	M1	N2	T4	Ascending colon	stage_IV
289	TCGA-5M-AATE-01A	76	male	NO	NA	YES	YES	NO	NO	NA	M0	N0	T3	Ascending colon	stage_II
290	TCGA-CM-6168-01A	84	female	NO	NA	NO	NA	NO	YES	NA	M0	N0	T3	Ascending colon	stage_II
291	TCGA-A6-2686-01A	81	female	NO	NA	NO	NA	NO	NO	NA	M0	N0	T3	Colon, NOS	stage_II
292	TCGA-A6-2686-11A	81	female	NO	NA	NO	NA	NO	NO	NA	M0	N0	T3	Colon, NOS	stage_II
293	TCGA-AA-3861-01A	72	male	NO	NA	NO	NA	YES	YES	NA	M0	N0	T3	Cecum	stage_II
294	TCGA-CK-6747-01A	87	female	NO	NA	NO	NA	NO	NO	NA	MX	N0	T3	Cecum	stage_II
295	TCGA-G4-6626-01A	90	male	NA	NA	NO	NA	NO	NO	NA	M0	N0	T3	Ascending colon	stage_II
296	TCGA-QG-A5YX-01A	61	female	NO	NA	NO	NA	NO	YES	NA	MX	N0	T3	Sigmoid colon	stage_II
297	TCGA-AA-3977-01A	65	male	NO	NA	NO	NA	NO	NO	NA	NA	N0	T2	Sigmoid colon	not reported
298	TCGA-AA-3560-01A	72	female	NO	NA	NO	NA	YES	NO	NA	M0	N2	T3	Sigmoid colon	stage_III
299	TCGA-AA-3972-01A	72	male	NO	NA	NO	NA	NO	NO	NA	M1	N1	T3	Sigmoid colon	stage_IV
300	TCGA-CK-4950-01A	68	female	NO	NA	NO	NA	NO	NO	NA	M0	N1	T3	Cecum	stage_III
301	TCGA-AA-3877-01A	83	female	NO	NA	NO	NA	NO	NO	NA	M0	N0	T1	Transverse colon	stage_I
302	TCGA-4N-A93T-01A	67	male	NO	NA	NO	NA	NO	NO	NA	M0	N1	T4	Ascending colon	stage_III
303	TCGA-AA-A00K-01A	79	male	NO	NA	NO	NA	NO	NO	NA	M0	N0	T3	Sigmoid colon	stage_II
304	TCGA-AA-3947-01A	60	female	NO	NA	NO	NA	NO	NO	NA	M0	N0	T4	Colon, NOS	stage_II
305	TCGA-CM-5864-01A	60	male	NO	NA	NO	NA	NO	NO	NA	M0	N0	T2	Cecum	stage_I
306	TCGA-DM-A1HA-01A	82	male	YES	Normal	YES	YES	NA	NA	NO	M0	N2	T3	Ascending colon	stage_III
307	TCGA-G4-6304-01A	66	female	NO	NA	NO	NA	NO	NO	NA	M0	N0	T4	Transverse colon	stage_II
308	TCGA-DM-A28A-01A	78	male	YES	Normal	YES	YES	NO	NO	NO	M0	N2	T3	Cecum	stage_III
309	TCGA-AA-A01K-01A	74	female	NO	NA	NO	NA	YES	NO	NA	M0	N2	T3	Sigmoid colon	stage_III
310	TCGA-D5-6533-01A	68	female	NO	NA	NO	NA	NO	NO	NA	M0	N0	T4	Transverse colon	not reported
311	TCGA-A6-2683-01A	57	female	NO	NA	YES	YES	NO	NO	NO	M1	N0	T4	Ascending colon	stage_IV
312	TCGA-A6-2683-11A	57	female	NO	NA	YES	YES	NO	NO	NO	M1	N0	T4	Ascending colon	stage_IV
313	TCGA-G4-6588-01A	58	female	NO	NA	NO	NA	NO	NO	YES	M0	N0	T3	Cecum	stage_II
314	TCGA-AA-3846-01A	74	female	NO	NA	NO	NA	YES	NA	NA	M0	N0	T3	Sigmoid colon	stage_II
315	TCGA-AM-5821-01A	68	female	NO	NA	NO	NA	NO	NO	NA	M0	N0	T3	Sigmoid colon	stage_II
316	TCGA-AA-3684-01A	65	female	NO	NA	NO	NA	YES	NO	NA	M1	N2	T4	Cecum	stage_IV
317	TCGA-A6-5656-01A	74	male	NO	NA	NO	NA	NO	NO	NA	M0	N0	T2	Sigmoid colon	stage_I
318	TCGA-A6-5656-01B	74	male	NO	NA	NO	NA	NO	NO	NA	M0	N0	T2	Sigmoid colon	stage_I
319	TCGA-AA-A01S-01A	47	female	NO	NA	NO	NA	NA	NA	NA	M0	N1	T3	Sigmoid colon	stage_III
320	TCGA-AA-A01S-11A	47	female	NO	NA	NO	NA	NA	NA	NA	M0	N1	T3	Sigmoid colon	stage_III
321	TCGA-AA-3851-01A	74	male	NO	NA	NO	NA	YES	YES	NA	M0	N0	T3	Colon, NOS	stage_II
322	TCGA-AA-3971-01A	58	male	NO	NA	NO	NA	NO	NO	NA	M0	N1	T3	Colon, NOS	stage_III
323	TCGA-AA-3844-01A	78	female	NO	NA	NO	NA	YES	YES	NA	M0	N2	T3	Colon, NOS	stage_III
324	TCGA-AA-3982-01A	75	male	NO	NA	NO	NA	YES	YES	NA	M0	N1	T3	Colon, NOS	stage_III
325	TCGA-AA-3693-01A	77	female	NO	NA	NO	NA	YES	NO	NA	M1	N1	T4	Sigmoid colon	stage_IV
326	TCGA-D5-6930-01A	67	male	NO	NA	NO	NA	NO	NO	NA	M0	N0	T3	Cecum	stage_II
327	TCGA-DM-A280-01A	70	female	YES	Normal	YES	YES	NO	NO	NO	M0	N0	T3	Ascending colon	stage_II
328	TCGA-A6-4107-01A	57	female	NO	NA	NO	NA	YES	NO	NO	M0	N1	T3	Ascending colon	stage_III
329	TCGA-A6-4107-11A	57	female	NO	NA	NO	NA	YES	NO	NO	M0	N1	T3	Ascending colon	stage_III
330	TCGA-AA-A022-01A	88	female	NO	NA	NO	NA	YES	YES	NA	M0	N0	T4	Cecum	stage_II
331	TCGA-AA-A022-11A	88	female	NO	NA	NO	NA	YES	YES	NA	M0	N0	T4	Cecum	stage_II
332	TCGA-AA-3667-01A	36	female	NO	NA	NO	NA	NO	NO	NA	M0	N0	T2	Colon, NOS	stage_I
333	TCGA-AA-3864-01A	71	male	NO	NA	NO	NA	NO	NO	NA	M0	N0	T3	Cecum	stage_II
334	TCGA-A6-6137-01A	55	male	NO	NA	NO	NA	NO	NO	NA	M0	N1	T3	Hepatic flexure of colon	stage_III
335	TCGA-A6-6648-01A	56	male	NO	NA	YES	NO	NO	NO	NO	M1	N0	T3	Descending colon	stage_IV
336	TCGA-DM-A1D0-01A	79	female	YES	Normal	YES	YES	NO	NO	NO	M0	N0	T3	Sigmoid colon	stage_II
337	TCGA-AA-3678-01A	60	female	NO	NA	NO	NA	YES	NO	NA	M0	N1	T2	Sigmoid colon	stage_III
338	TCGA-AZ-6606-01A	81	male	NA	NA	NA	NA	YES	YES	NA	M1	N2	T4	Cecum	stage_IV
339	TCGA-AZ-6606-11A	81	male	NA	NA	NA	NA	YES	YES	NA	M1	N2	T4	Cecum	stage_IV
340	TCGA-D5-6920-01A	77	female	NO	NA	NO	NA	NO	NO	NA	M0	N0	T3	Sigmoid colon	stage_II
341	TCGA-AA-3549-01A	69	male	NO	NA	NO	NA	NO	NO	NA	M0	N0	T2	Colon, NOS	stage_I
342	TCGA-AA-3872-01A	45	male	NO	NA	NO	NA	YES	YES	NA	M1	N2	T4	Colon, NOS	stage_IV
343	TCGA-D5-6535-01A	80	female	NO	NA	NO	NA	YES	NO	NA	MX	N1	T3	Colon, NOS	stage_III
344	TCGA-D5-6540-01A	66	male	NA	NA	NO	NA	NO	NO	NA	M0	N0	T2	Cecum	stage_I
345	TCGA-DM-A1HB-01A	75	male	YES	Abnormal	YES	NO	NO	NO	YES	M0	N1	T3	Transverse colon	stage_III
346	TCGA-G4-6307-01A	37	female	NO	NA	NO	NA	YES	YES	NO	M0	N1	T3	Sigmoid colon	stage_III
347	TCGA-D5-5540-01A	73	male	NO	NA	NO	NA	NO	NO	NA	M0	N0	T3	Cecum	stage_II
348	TCGA-CM-6166-01A	48	female	NO	NA	NO	NA	NO	NO	NA	M0	N0	T2	Ascending colon	stage_I
349	TCGA-DM-A1D9-01A	67	female	NO	NA	NO	NA	NO	NO	NO	M0	N0	T3	Cecum	stage_II
350	TCGA-D5-6923-01A	57	male	NO	NA	NO	NA	NO	NO	NO	M0	N0	T2	Sigmoid colon	stage_I
351	TCGA-AA-3526-01A	57	male	NO	NA	NO	NA	NO	NO	NA	M0	N0	T2	Sigmoid colon	stage_I
352	TCGA-AA-3526-11A	57	male	NO	NA	NO	NA	NO	NO	NA	M0	N0	T2	Sigmoid colon	stage_I
353	TCGA-G4-6294-01A	75	male	NO	NA	NO	NA	NO	NO	NA	M1	N1	T3	Cecum	stage_IV
354	TCGA-AA-3930-01A	66	male	NO	NA	NO	NA	YES	YES	NA	M1	N2	T3	Ascending colon	stage_IV
355	TCGA-AA-3854-01A	71	female	NO	NA	NO	NA	YES	YES	NA	M0	N0	T2	Colon, NOS	stage_I
356	TCGA-SS-A7HO-01A	44	female	NO	NA	NO	NA	YES	YES	NA	M0	N0	T4	Cecum	stage_II
357	TCGA-AD-5900-01A	67	male	NA	NA	NA	NA	NO	NA	NA	MX	N0	T2	Ascending colon	stage_I
358	TCGA-A6-6138-01A	61	male	NO	NA	NO	NA	NO	NO	NA	M0	N0	T2	Cecum	stage_I
359	TCGA-CM-6170-01A	73	female	NO	NA	NO	NA	NO	NO	NA	M0	N0	T2	Descending colon	stage_I
360	TCGA-F4-6807-01A	51	female	NO	NA	NO	NA	NO	NO	NO	M0	N2	T3	Colon, NOS	stage_III
361	TCGA-G4-6311-01A	80	male	NO	NA	NO	NA	YES	YES	NO	MX	N1	T3	Ascending colon	stage_III
362	TCGA-G4-6311-11A	80	male	NO	NA	NO	NA	YES	YES	NO	MX	N1	T3	Ascending colon	stage_III
363	TCGA-AA-3522-01A	67	male	NO	NA	NO	NA	YES	NO	NA	M0	N0	T3	Ascending colon	stage_II
364	TCGA-AA-3522-11A	67	male	NO	NA	NO	NA	YES	NO	NA	M0	N0	T3	Ascending colon	stage_II
365	TCGA-AZ-4614-01A	71	female	NA	NA	NA	NA	YES	YES	NA	M1	N1	T4	Cecum	stage_IV
366	TCGA-AA-3553-01A	61	female	NO	NA	NO	NA	NO	NO	NA	M0	N0	T2	Colon, NOS	stage_I
367	TCGA-G4-6297-01A	55	female	NO	NA	NO	NA	YES	YES	NA	M1	N2	T3	Cecum	stage_IV
368	TCGA-G4-6297-11A	55	female	NO	NA	NO	NA	YES	YES	NA	M1	N2	T3	Cecum	stage_IV
369	TCGA-AA-3502-01A	73	male	NO	NA	NO	NA	NA	NA	NA	M0	N0	T2	Colon, NOS	stage_I
370	TCGA-AA-3502-11A	73	male	NO	NA	NO	NA	NA	NA	NA	M0	N0	T2	Colon, NOS	stage_I
371	TCGA-CM-4744-01A	69	male	NO	NA	NO	NA	YES	YES	NA	M0	N0	T2	Cecum	stage_I
372	TCGA-AZ-6601-01A	68	male	NA	NA	NA	NA	YES	YES	NA	M0	N0	T3	Sigmoid colon	stage_II
373	TCGA-AZ-6601-11A	68	male	NA	NA	NA	NA	YES	YES	NA	M0	N0	T3	Sigmoid colon	stage_II
374	TCGA-D5-6928-01A	80	male	NO	NA	NO	NA	NO	NO	NO	M0	N0	T3	Hepatic flexure of colon	stage_II
375	TCGA-AA-A02Y-01A	73	male	NO	NA	NO	NA	YES	YES	NA	M0	N0	T2	Cecum	stage_I
376	TCGA-G4-6310-01A	69	male	NO	NA	NO	NA	NO	NO	NO	M0	N1	T3	Colon, NOS	stage_III
377	TCGA-AA-3867-01A	74	male	NO	NA	NO	NA	YES	NO	NA	M1	N2	T3	Sigmoid colon	stage_IV
378	TCGA-DM-A1D7-01A	82	male	YES	Normal	YES	NO	NO	NO	NO	M0	N0	T3	Sigmoid colon	stage_II
379	TCGA-AZ-5403-01A	43	male	NA	NA	NA	NA	NO	NO	NA	MX	N0	T3	Descending colon	stage_II
380	TCGA-NH-A6GB-01A	71	female	NO	NA	YES	NO	NO	NO	NA	MX	N2	T3	Transverse colon	stage_III
381	TCGA-AA-3837-01A	67	male	NO	NA	NO	NA	YES	NA	NA	M0	N0	T3	Colon, NOS	stage_II
382	TCGA-CM-6165-01A	74	male	NO	NA	NO	NA	NO	NO	NA	M0	N0	T3	Sigmoid colon	stage_II
383	TCGA-QG-A5Z2-01A	61	male	NO	NA	NO	NA	NO	NO	NA	M0	N0	T2	Cecum	stage_I
384	TCGA-CM-5348-01A	72	male	NO	NA	NO	NA	YES	NO	NA	M0	N1	T3	Cecum	stage_III
385	TCGA-AD-6963-01A	58	male	NO	NA	NO	NA	NO	NO	NA	MX	N0	T3	Ascending colon	not reported
386	TCGA-AA-3511-01A	64	male	NO	NA	NO	NA	YES	NO	NA	M0	N0	T4	Colon, NOS	stage_II
387	TCGA-AA-3511-11A	64	male	NO	NA	NO	NA	YES	NO	NA	M0	N0	T4	Colon, NOS	stage_II
388	TCGA-D5-6532-01A	61	male	NA	NA	NO	NA	NO	NO	NA	M0	N0	T3	Sigmoid colon	stage_II
389	TCGA-DM-A28F-01A	73	male	YES	Normal	YES	NO	NA	NA	NO	M0	N1	T3	Sigmoid colon	stage_III
390	TCGA-A6-5661-01A	80	female	NO	NA	NO	NA	NO	NO	YES	M0	N0	T3	Ascending colon	stage_II
391	TCGA-A6-5661-01B	80	female	NO	NA	NO	NA	NO	NO	YES	M0	N0	T3	Ascending colon	stage_II
392	TCGA-A6-5661-11A	80	female	NO	NA	NO	NA	NO	NO	YES	M0	N0	T3	Ascending colon	stage_II
393	TCGA-AZ-4308-01A	47	female	NA	NA	NA	NA	YES	NO	NO	M0	N1	T3	Sigmoid colon	stage_III
394	TCGA-G4-6586-01A	73	female	NO	NA	NO	NA	YES	YES	NA	M0	N0	T3	Ascending colon	stage_II
395	TCGA-AA-3845-01A	86	female	NO	NA	NO	NA	YES	NA	NA	M0	N0	T3	Ascending colon	stage_II
396	TCGA-AA-A01P-01A	80	female	NO	NA	NO	NA	YES	NA	NA	M0	N1	T3	Ascending colon	stage_III
397	TCGA-AA-A01P-11A	80	female	NO	NA	NO	NA	YES	NA	NA	M0	N1	T3	Ascending colon	stage_III
398	TCGA-AZ-4682-01B	61	male	NA	NA	NA	NA	NO	NO	NA	M1	N0	T3	Rectosigmoid junction	stage_IV
399	TCGA-D5-6927-01A	34	male	NO	NA	NO	NA	NO	NO	NO	M0	N0	T3	Sigmoid colon	stage_II
400	TCGA-F4-6569-01A	60	male	NO	NA	NO	NA	NO	NO	NA	M0	N0	T2	Colon, NOS	stage_I
401	TCGA-AA-3949-01A	87	female	NO	NA	NO	NA	NO	NO	NA	M0	N1	T3	Ascending colon	stage_III
402	TCGA-AD-A5EJ-01A	74	female	NA	NA	NA	NA	NO	NO	NA	MX	N0	T3	Cecum	stage_II
403	TCGA-A6-2672-01A	82	female	NO	NA	NO	NA	YES	YES	NA	M0	N1	T3	Colon, NOS	stage_III
404	TCGA-A6-2672-01B	82	female	NO	NA	NO	NA	YES	YES	NA	M0	N1	T3	Colon, NOS	stage_III
405	TCGA-A6-2672-11A	82	female	NO	NA	NO	NA	YES	YES	NA	M0	N1	T3	Colon, NOS	stage_III
406	TCGA-F4-6463-01A	51	male	NO	NA	NO	NA	NO	NO	NA	M0	N0	T3	Transverse colon	stage_II
407	TCGA-AY-A54L-01A	74	female	NA	NA	NA	NA	NO	NO	NO	M0	N0	T2	Hepatic flexure of colon	stage_I
408	TCGA-CM-6678-01A	63	female	YES	Normal	YES	YES	NO	NO	NA	M1	N1	T4	Sigmoid colon	stage_IV
409	TCGA-D5-6898-01A	51	female	NO	NA	NO	NA	NO	NO	NO	M0	N0	T2	Colon, NOS	stage_I
410	TCGA-NH-A8F8-01A	79	male	NO	NA	YES	YES	YES	YES	NO	M1	N2	T4	Ascending colon	stage_IV
411	TCGA-A6-6140-01A	62	male	NO	NA	NO	NA	NO	NO	NA	M0	N0	T3	Descending colon	stage_II
412	TCGA-CK-4952-01A	48	female	NO	NA	NO	NA	NO	NO	NO	M0	N2	T4	Ascending colon	stage_III
413	TCGA-AD-6548-01A	81	female	NA	NA	NA	NA	NO	NA	NA	M0	N0	T2	Splenic flexure of colon	stage_I
414	TCGA-G4-6320-01A	73	male	NO	NA	NO	NA	YES	YES	NA	MX	N1	T3	Hepatic flexure of colon	stage_III
415	TCGA-G4-6320-11A	73	male	NO	NA	NO	NA	YES	YES	NA	MX	N1	T3	Hepatic flexure of colon	stage_III
416	TCGA-AA-A00J-01A	80	male	NO	NA	NO	NA	YES	NO	NA	M0	N1	T4	Ascending colon	stage_III
417	TCGA-AA-3496-01A	83	female	NO	NA	NO	NA	NA	NA	NA	M0	N0	T3	Ascending colon	stage_II
418	TCGA-AA-3496-11A	83	female	NO	NA	NO	NA	NA	NA	NA	M0	N0	T3	Ascending colon	stage_II
419	TCGA-F4-6459-01A	61	female	NO	NA	NO	NA	NO	NO	NA	M0	N2	T3	Sigmoid colon	stage_III
420	TCGA-CM-5861-01A	63	female	NA	NA	NO	NA	NO	NO	NA	M0	N0	T3	Cecum	stage_II
421	TCGA-CK-6746-01A	84	female	NO	NA	NO	NA	NO	NO	NA	MX	N0	T4	Cecum	stage_II
422	TCGA-AY-4071-01A	63	female	NO	NA	NO	NA	NO	NO	NA	NA	N0	T1	Sigmoid colon	stage_I
423	TCGA-A6-6649-01A	66	male	NO	NA	NO	NA	YES	YES	NA	M0	N1	T3	Ascending colon	stage_III
424	TCGA-NH-A50T-01A	68	female	NO	NA	NO	NA	NO	NO	NO	MX	N0	T3	Splenic flexure of colon	stage_II
425	TCGA-DM-A285-01A	71	female	YES	Normal	YES	NO	NA	NA	NO	M1	N2	T3	Ascending colon	stage_IV
426	TCGA-AA-A00U-01A	50	male	NO	NA	NO	NA	NO	NO	NA	M0	N1	T3	Ascending colon	stage_III
427	TCGA-AA-3970-01A	65	male	NO	NA	NO	NA	NO	NO	NA	M0	N0	T3	Descending colon	stage_II
428	TCGA-AA-A01D-01A	47	female	NO	NA	NO	NA	YES	NO	NA	M0	N2	T3	Rectosigmoid junction	stage_III
429	TCGA-AA-3542-01A	69	male	NO	NA	NO	NA	YES	NO	NA	M0	N2	T3	Sigmoid colon	stage_III
430	TCGA-AA-A00N-01A	75	male	NO	NA	NO	NA	YES	NO	NA	M0	N0	T4	Cecum	stage_II
431	TCGA-D5-6534-01A	62	female	NO	NA	NO	NA	NO	NO	NA	M0	N0	T3	Colon, NOS	stage_II
432	TCGA-AA-3852-01A	88	male	NO	NA	NO	NA	YES	YES	NA	M0	N0	T3	Colon, NOS	stage_II
433	TCGA-AA-3530-01A	80	male	NO	NA	NO	NA	NO	NO	NA	M0	N0	T2	Colon, NOS	stage_I
434	TCGA-AA-3530-11A	80	male	NO	NA	NO	NA	NO	NO	NA	M0	N0	T2	Colon, NOS	stage_I
435	TCGA-G4-6293-01A	49	female	NO	NA	NO	NA	NO	NO	YES	M0	N1	T3	Transverse colon	stage_III
436	TCGA-AA-A024-01A	81	male	NO	NA	NO	NA	NA	NA	NA	M0	N0	T3	Descending colon	stage_II
437	TCGA-D5-5539-01A	60	male	NO	NA	NO	NA	YES	NA	NA	M0	N1	T3	Ascending colon	stage_III
438	TCGA-AD-6890-01A	65	male	NO	NA	NO	NA	NO	NO	NA	MX	N0	T1	Ascending colon	not reported
439	TCGA-A6-A5ZU-01A	59	male	NO	NA	NO	NA	YES	NO	NO	M0	N1	T3	Transverse colon	stage_III
440	TCGA-A6-2678-01A	43	female	NO	NA	NO	NA	YES	NO	NO	M0	N1	T3	Transverse colon	stage_III
441	TCGA-A6-2678-11A	43	female	NO	NA	NO	NA	YES	NO	NO	M0	N1	T3	Transverse colon	stage_III
442	TCGA-AA-3710-01A	80	female	NO	NA	NO	NA	YES	NA	NA	M0	N0	T3	Ascending colon	stage_II
443	TCGA-AY-6196-01A	47	male	NO	NA	NO	NA	YES	NO	NO	NA	N2	T3	Ascending colon	stage_III
444	TCGA-AA-3697-01A	77	male	NO	NA	NO	NA	NA	NA	NA	M0	N0	T3	Colon, NOS	stage_II
445	TCGA-AA-3697-11A	77	male	NO	NA	NO	NA	NA	NA	NA	M0	N0	T3	Colon, NOS	stage_II
446	TCGA-CM-6172-01A	70	female	NO	NA	NO	NA	NO	NO	NA	M0	N1	T3	Sigmoid colon	stage_III
447	TCGA-T9-A92H-01A	82	male	NO	NA	NO	NA	NO	NO	NO	M0	N0	T3	Sigmoid colon	stage_II
448	TCGA-AD-6965-01A	62	male	NO	NA	NO	NA	YES	YES	NA	M0	N2	T4	Cecum	stage_III
449	TCGA-A6-5660-01A	73	male	NO	NA	NO	NA	YES	YES	NA	M0	N2	T3	Colon, NOS	stage_III
450	TCGA-A6-5660-11A	73	male	NO	NA	NO	NA	YES	YES	NA	M0	N2	T3	Colon, NOS	stage_III
451	TCGA-AA-3531-01A	75	female	NO	NA	NO	NA	NO	NO	NA	M0	N0	T3	Sigmoid colon	stage_II
452	TCGA-AA-3531-11A	75	female	NO	NA	NO	NA	NO	NO	NA	M0	N0	T3	Sigmoid colon	stage_II
453	TCGA-NH-A5IV-01A	90	female	NO	NA	NO	NA	NO	NO	NA	MX	N0	T3	Transverse colon	stage_II
454	TCGA-G4-6299-01A	69	male	NO	NA	NO	NA	YES	YES	NA	M0	N2	T3	Descending colon	stage_III
455	TCGA-AA-3562-01A	82	male	NO	NA	NO	NA	YES	NO	NA	M0	N2	T3	Colon, NOS	stage_III
456	TCGA-D5-6926-01A	65	male	NO	NA	NO	NA	NO	NO	NO	M0	N1	T4	Sigmoid colon	stage_III
457	TCGA-CM-4751-01A	62	male	NO	NA	NO	NA	YES	YES	NA	M0	N1	T3	Cecum	stage_III
458	TCGA-A6-6141-01A	31	male	NO	NA	NO	NA	NO	NO	NO	M0	N0	T3	Colon, NOS	stage_II
459	TCGA-NH-A50V-01A	69	male	NO	NA	NO	NA	NO	NO	NO	M0	N2	T3	Cecum	stage_III
460	TCGA-NH-A50V-01B	69	male	NO	NA	NO	NA	NO	NO	NO	M0	N2	T3	Cecum	stage_III
461	TCGA-AA-3980-01A	89	female	NO	NA	NO	NA	YES	YES	NA	M0	N0	T2	Colon, NOS	stage_I
462	TCGA-AA-3869-01A	76	male	NO	NA	NO	NA	YES	NO	NA	M1	N2	T4	Cecum	stage_IV
463	TCGA-AA-3967-01A	77	male	NO	NA	NO	NA	NO	NO	NA	M0	N1	T3	Colon, NOS	stage_III
464	TCGA-AA-3848-01A	82	female	NO	NA	NO	NA	YES	YES	NA	M0	N2	T3	Sigmoid colon	stage_III
465	TCGA-NH-A6GC-01A	66	female	NO	NA	YES	YES	NO	NO	NO	M1	N1	T4	Descending colon	stage_IV
466	TCGA-NH-A6GC-06A	66	female	NO	NA	YES	YES	NO	NO	NO	M1	N1	T4	Descending colon	stage_IV
467	TCGA-AA-3660-01A	51	female	NO	NA	NO	NA	NO	NO	NA	M0	N0	T3	Colon, NOS	stage_II
468	TCGA-AA-3660-11A	51	female	NO	NA	NO	NA	NO	NO	NA	M0	N0	T3	Colon, NOS	stage_II
469	TCGA-DM-A288-01A	68	male	NO	NA	YES	YES	NO	NO	NO	M0	N2	T3	Cecum	stage_III
470	TCGA-G4-6322-01A	65	male	NO	NA	NO	NA	YES	YES	NA	MX	N1	T3	Descending colon	stage_III
471	TCGA-G4-6322-11A	65	male	NO	NA	NO	NA	YES	YES	NA	MX	N1	T3	Descending colon	stage_III
472	TCGA-AD-6888-01A	73	male	NO	NA	NO	NA	YES	YES	NA	M0	N1	T3	Ascending colon	stage_III
473	TCGA-AA-3520-01A	86	female	NO	NA	NO	NA	NO	NO	NA	M0	N0	T3	Ascending colon	stage_II
474	TCGA-AA-3520-11A	86	female	NO	NA	NO	NA	NO	NO	NA	M0	N0	T3	Ascending colon	stage_II
475	TCGA-A6-5659-01A	82	male	NO	NA	NO	NA	NO	NO	NA	M0	N0	T2	Colon, NOS	stage_I
476	TCGA-A6-5659-01B	82	male	NO	NA	NO	NA	NO	NO	NA	M0	N0	T2	Colon, NOS	stage_I
477	TCGA-A6-5659-11A	82	male	NO	NA	NO	NA	NO	NO	NA	M0	N0	T2	Colon, NOS	stage_I
478	TCGA-A6-2676-01A	75	female	NO	NA	NO	NA	NO	NO	NA	M0	N0	T4	Colon, NOS	stage_II
479	TCGA-A6-2676-11A	75	female	NO	NA	NO	NA	NO	NO	NA	M0	N0	T4	Colon, NOS	stage_II
480	TCGA-AA-3815-01A	65	female	NO	NA	NO	NA	YES	NA	NA	M0	N0	T3	Cecum	stage_II
481	TCGA-AA-A02W-01A	73	female	NO	NA	NO	NA	NA	NA	NA	M0	N0	T2	Sigmoid colon	stage_I
482	TCGA-A6-2680-01A	72	female	NO	NA	NO	NA	NO	NO	NA	M0	N0	T3	Hepatic flexure of colon	stage_II
483	TCGA-A6-2680-11A	72	female	NO	NA	NO	NA	NO	NO	NA	M0	N0	T3	Hepatic flexure of colon	stage_II
484	TCGA-AA-3692-01A	47	female	NO	NA	NO	NA	NO	NO	NA	M1	N2	T3	Colon, NOS	stage_IV
485	TCGA-D5-6931-01A	77	male	NO	NA	NO	NA	YES	NO	NA	M0	N2	T4	Colon, NOS	stage_III
486	TCGA-AA-3552-01A	85	male	NO	NA	NO	NA	YES	NO	NA	M0	N2	T3	Cecum	stage_III
487	TCGA-A6-6650-01A	69	female	NO	NA	NO	NA	NO	NO	NA	M0	N0	T3	Ascending colon	stage_II
488	TCGA-A6-6650-01B	69	female	NO	NA	NO	NA	NO	NO	NA	M0	N0	T3	Ascending colon	stage_II
489	TCGA-D5-6539-01A	45	female	NO	NA	NO	NA	NO	NO	NA	M0	N0	T3	Transverse colon	not reported
490	TCGA-AA-3679-01A	59	male	NO	NA	NO	NA	YES	NO	NA	M1	N2	T3	Colon, NOS	stage_IV
491	TCGA-G4-6306-01A	71	male	NO	NA	NO	NA	NA	NA	NA	M0	N0	T2	Ascending colon	not reported
492	TCGA-AA-3673-01A	53	female	NO	NA	NO	NA	NO	NO	NA	M0	N0	T3	Transverse colon	stage_II
493	TCGA-CM-5863-01A	60	female	NO	NA	NO	NA	NO	YES	NA	M0	N1	T3	Ascending colon	stage_III
494	TCGA-AA-3663-01A	42	male	NO	NA	NO	NA	NO	NO	NA	M0	N0	T3	Cecum	stage_II
495	TCGA-AA-3663-11A	42	male	NO	NA	NO	NA	NO	NO	NA	M0	N0	T3	Cecum	stage_II
496	TCGA-AA-3986-01A	73	male	NO	NA	NO	NA	NO	NO	NA	M0	N0	T2	Colon, NOS	stage_I
497	TCGA-G4-6323-01A	50	male	NO	NA	NO	NA	NO	NO	NA	MX	N0	Tis	Cecum	stage_I
498	TCGA-F4-6703-01A	64	male	NA	NA	NA	NA	NO	NO	NA	M0	N0	T3	Ascending colon	stage_II
499	TCGA-AA-3695-01A	63	female	NO	NA	NO	NA	YES	NO	NA	M1	N2	T3	Cecum	stage_IV
500	TCGA-AA-3527-01A	90	female	NO	NA	NO	NA	NO	NO	NA	M0	N0	T3	Cecum	stage_II
501	TCGA-AA-3527-11A	90	female	NO	NA	NO	NA	NO	NO	NA	M0	N0	T3	Cecum	stage_II
502	TCGA-AA-3976-01A	70	male	NO	NA	NO	NA	NA	NO	NA	M0	N1	T2	Rectosigmoid junction	stage_III
503	TCGA-G4-6302-01A	90	female	NO	NA	NO	NA	YES	YES	NA	M0	N0	T3	Cecum	stage_II
504	TCGA-G4-6302-11A	90	female	NO	NA	NO	NA	YES	YES	NA	M0	N0	T3	Cecum	stage_II
505	TCGA-AY-6386-01A	66	female	NO	NA	NO	NA	NO	NO	NO	M0	N1	T3	Cecum	stage_III
506	TCGA-QG-A5Z1-01A	71	male	NO	NA	NO	NA	YES	YES	NA	MX	N1	T3	Rectosigmoid junction	stage_III
507	TCGA-A6-2670-01A	45	male	NO	NA	NO	NA	NO	NO	NA	M0	N0	T3	Sigmoid colon	stage_II
508	TCGA-G4-6628-01A	78	male	NO	NA	NO	NA	NO	NO	NA	M0	N0	T2	Cecum	stage_I
509	TCGA-AA-3529-01A	78	female	NO	NA	NO	NA	YES	NO	NA	M0	N2	T3	Sigmoid colon	stage_III
510	TCGA-AA-3529-11A	78	female	NO	NA	NO	NA	YES	NO	NA	M0	N2	T3	Sigmoid colon	stage_III
511	TCGA-AA-3543-01A	84	male	NO	NA	NO	NA	NO	NO	NA	M0	N0	T2	Ascending colon	stage_I
512	TCGA-AA-3492-01A	90	female	NO	NA	NO	NA	NO	NO	NA	M0	N0	T3	Ascending colon	stage_II
513	TCGA-AA-3492-11A	90	female	NO	NA	NO	NA	NO	NO	NA	M0	N0	T3	Ascending colon	stage_II
514	TCGA-AY-6197-01A	60	male	NO	NA	NO	NA	NO	NO	YES	NA	N0	T3	Ascending colon	stage_II
515	TCGA-CA-5797-01A	56	male	NA	NA	NA	NA	NA	NA	NA	M0	N0	T3	Colon, NOS	stage_II
516	TCGA-AA-3941-01A	84	female	NO	NA	NO	NA	YES	NO	NA	M1	N1	T4	Colon, NOS	stage_IV
517	TCGA-CM-4748-01A	53	male	NO	NA	NO	NA	YES	YES	NA	M0	N1	T4	Transverse colon	stage_III
518	TCGA-AA-A004-01A	76	male	NO	NA	NO	NA	NO	NO	NA	M0	N0	T3	Sigmoid colon	stage_II
519	TCGA-A6-3809-01A	71	female	NO	NA	NO	NA	NO	NO	YES	M0	N0	T4	Colon, NOS	stage_II
520	TCGA-A6-3809-01B	71	female	NO	NA	NO	NA	NO	NO	YES	M0	N0	T4	Colon, NOS	stage_II
521	TCGA-A6-3809-11A	71	female	NO	NA	NO	NA	NO	NO	YES	M0	N0	T4	Colon, NOS	stage_II
522	TCGA-AA-3984-01A	61	female	NO	NA	NO	NA	YES	YES	NA	M0	N0	T3	Sigmoid colon	stage_II
523	TCGA-A6-2677-01A	68	female	NO	NA	NO	NA	YES	NO	NA	M0	N2	T3	Colon, NOS	stage_III
524	TCGA-A6-2677-01B	68	female	NO	NA	NO	NA	YES	NO	NA	M0	N2	T3	Colon, NOS	stage_III
525	TCGA-A6-2677-11A	68	female	NO	NA	NO	NA	YES	NO	NA	M0	N2	T3	Colon, NOS	stage_III
526	TCGA-AA-3712-01A	65	male	NO	NA	NO	NA	YES	YES	NA	M0	N2	T3	Descending colon	stage_III
527	TCGA-AA-3712-11A	65	male	NO	NA	NO	NA	YES	YES	NA	M0	N2	T3	Descending colon	stage_III
528	TCGA-D5-6924-01A	68	male	NO	NA	NO	NA	NO	NO	NO	M0	N0	T3	Sigmoid colon	stage_II
529	TCGA-AA-3831-01A	66	male	NO	NA	NO	NA	YES	YES	NA	M0	N0	T3	Colon, NOS	stage_II
530	TCGA-CM-5349-01A	68	female	NO	NA	NO	NA	NO	NO	NA	M0	N0	T3	Cecum	stage_II
531	TCGA-G4-6295-01A	70	female	NO	NA	NO	NA	NO	NO	NO	M0	N0	T3	Cecum	stage_II
532	TCGA-G4-6295-11A	70	female	NO	NA	NO	NA	NO	NO	NO	M0	N0	T3	Cecum	stage_II
533	TCGA-AA-3544-01A	68	male	NO	NA	NO	NA	NO	NO	NA	M0	N0	T2	Colon, NOS	stage_I
534	TCGA-AD-6964-01A	58	male	YES	Normal	NO	NA	YES	YES	NO	NA	N2	T4	Ascending colon	not reported
535	TCGA-CM-4752-01A	58	male	NO	NA	NO	NA	NO	NO	NA	M0	N0	T3	Ascending colon	stage_II
536	TCGA-A6-2674-01A	71	male	NO	NA	NO	NA	NO	YES	NA	M1	N2	T3	Sigmoid colon	stage_IV
537	TCGA-A6-2674-01B	71	male	NO	NA	NO	NA	NO	YES	NA	M1	N2	T3	Sigmoid colon	stage_IV
538	TCGA-A6-2674-11A	71	male	NO	NA	NO	NA	NO	YES	NA	M1	N2	T3	Sigmoid colon	stage_IV
539	TCGA-F4-6855-01A	70	female	NA	NA	NA	NA	NO	NO	NA	M0	N0	T3	Sigmoid colon	stage_II
540	TCGA-A6-5664-01A	80	male	NO	NA	NO	NA	YES	YES	NO	MX	N2	T4	Colon, NOS	stage_III
541	TCGA-AA-3842-01A	51	male	NO	NA	NO	NA	YES	YES	NA	M0	N1	T2	Colon, NOS	stage_III
542	TCGA-AA-3833-01A	63	female	NO	NA	NO	NA	YES	YES	NA	M0	N0	T3	Colon, NOS	stage_II
543	TCGA-CM-6677-01A	75	female	NO	NA	NO	NA	NO	NO	NA	M0	N0	T3	Hepatic flexure of colon	stage_II
544	TCGA-CA-6719-01A	77	male	NA	NA	NA	NA	NA	NA	NA	M0	N0	T3	Descending colon	stage_II
545	TCGA-AA-3713-01A	68	male	NA	NA	NO	NA	NA	NA	NA	M1	N0	T3	Colon, NOS	stage_IV
546	TCGA-AA-3713-11A	68	male	NA	NA	NO	NA	NA	NA	NA	M1	N0	T3	Colon, NOS	stage_IV
547	TCGA-DM-A28H-01A	50	male	YES	Normal	YES	NO	NO	NO	NO	M0	N2	T3	Cecum	stage_III
548	TCGA-D5-6538-01A	79	female	NA	NA	NO	NA	NO	YES	NA	M0	N2	T3	Hepatic flexure of colon	stage_III
549	TCGA-A6-A565-01A	34	female	NA	NA	YES	NA	YES	YES	NA	MX	N2	T3	Transverse colon	stage_III
550	TCGA-F4-6808-01A	54	female	NO	NA	NO	NA	NO	NO	NO	M0	N0	T1	Sigmoid colon	stage_I
551	TCGA-CK-4948-01B	45	female	NO	NA	NO	NA	NA	NA	NO	M0	N1	T3	Sigmoid colon	stage_III
552	TCGA-AA-A029-01A	67	male	NO	NA	NO	NA	NA	NA	NA	M0	N0	T3	Cecum	stage_II
553	TCGA-AA-3524-01A	85	male	NO	NA	NO	NA	NO	NO	NA	M0	N0	T3	Sigmoid colon	stage_II
554	TCGA-AA-3524-11A	85	male	NO	NA	NO	NA	NO	NO	NA	M0	N0	T3	Sigmoid colon	stage_II
555	TCGA-WS-AB45-01A	52	female	NA	NA	NA	NA	NO	NO	NA	MX	N0	T3	Cecum	stage_II
556	TCGA-F4-6856-01A	45	male	NO	NA	NO	NA	NO	NO	NA	M0	N0	T2	Cecum	stage_I
557	TCGA-CK-4947-01B	46	female	NO	NA	NO	NA	NA	NA	NA	M0	N1	T4	Sigmoid colon	stage_III
558	TCGA-AA-3556-01A	78	male	NO	NA	NO	NA	NO	NO	NA	M0	N0	T2	Sigmoid colon	stage_I
559	TCGA-AA-A00A-01A	80	male	NO	NA	NO	NA	NO	NO	NA	M0	N0	T3	Ascending colon	stage_II
560	TCGA-AA-A00L-01A	66	male	NO	NA	NO	NA	NO	NO	NA	M0	N0	T3	Transverse colon	stage_II
561	TCGA-AZ-6603-01A	77	female	NA	NA	NA	NA	NO	NO	NA	MX	N1	T2	Sigmoid colon	not reported
562	TCGA-AZ-6603-11A	77	female	NA	NA	NA	NA	NO	NO	NA	MX	N1	T2	Sigmoid colon	not reported
563	TCGA-AZ-4681-01A	79	female	NA	NA	NA	NA	NA	NA	NA	M0	N0	T3	Ascending colon	stage_II
564	TCGA-AA-3956-01A	65	male	NO	NA	NO	NA	NO	NO	NA	M0	N0	T3	Cecum	stage_II
565	TCGA-DM-A1D4-01A	80	male	YES	Normal	NO	NA	NO	NO	NO	M0	N0	T3	Cecum	stage_II
566	TCGA-AA-3966-01A	89	female	NO	NA	NO	NA	YES	YES	NA	M0	N0	T3	Colon, NOS	stage_II
567	TCGA-AZ-4323-01A	37	male	NA	NA	NA	NA	NA	YES	NA	M1	N2	T4	Cecum	stage_IV
568	TCGA-A6-A56B-01A	57	male	NO	NA	YES	NA	YES	NO	NA	M0	N1	T3	Sigmoid colon	stage_III
569	TCGA-D5-6541-01A	49	male	NO	NA	NO	NA	NO	NO	NA	M0	N0	T3	Splenic flexure of colon	stage_II
570	TCGA-5M-AAT5-01A	NA	NA	NA	NA	NA	NA	NA	NA	NA	NA	NA	NA	NA	NA
571	TCGA-5M-AATA-01A	NA	NA	NA	NA	NA	NA	NA	NA	NA	NA	NA	NA	NA	NA
