# Supplementary material for: Tumor Microenvironment Heterogeneity-Based Score System Predicts Clinical Prognosis and Response to Immune Checkpoint Blockade in Multiple Colorectal Cancer Cohorts
Source: Front Mol Biosci. 2022 Jun 28;9:884839. doi: 10.3389/fmolb.2022.884839 (PMC9274205; doi:10.3389/fmolb.2022.884839)
Supplement: Supplementary file 9 [file Table7.csv]

	cluster	sample
GSM1681353	A	GSM1681353
GSM1681354	A	GSM1681354
GSM1681355	A	GSM1681355
GSM1681356	B	GSM1681356
GSM1681357	A	GSM1681357
GSM1681358	A	GSM1681358
GSM1681359	B	GSM1681359
GSM1681360	A	GSM1681360
GSM1681361	A	GSM1681361
GSM1681362	A	GSM1681362
GSM1681363	A	GSM1681363
GSM1681364	A	GSM1681364
GSM1681365	A	GSM1681365
GSM1681366	A	GSM1681366
GSM1681367	A	GSM1681367
GSM1681368	A	GSM1681368
GSM1681369	A	GSM1681369
GSM1681370	A	GSM1681370
GSM1681371	A	GSM1681371
GSM1875897	A	GSM1875897
GSM1875898	A	GSM1875898
GSM1875899	A	GSM1875899
GSM1875900	B	GSM1875900
GSM1875901	B	GSM1875901
GSM1875902	A	GSM1875902
GSM1875903	B	GSM1875903
GSM1875904	B	GSM1875904
GSM1875905	A	GSM1875905
GSM1875906	A	GSM1875906
GSM1875907	A	GSM1875907
GSM1875908	B	GSM1875908
GSM1875909	B	GSM1875909
GSM1875910	B	GSM1875910
GSM1875911	B	GSM1875911
GSM1875912	B	GSM1875912
GSM1875913	A	GSM1875913
GSM1875914	B	GSM1875914
GSM1875915	A	GSM1875915
GSM1875916	A	GSM1875916
GSM1875917	B	GSM1875917
GSM1875918	A	GSM1875918
GSM1875919	A	GSM1875919
GSM1875920	B	GSM1875920
GSM1875921	A	GSM1875921
GSM1875922	A	GSM1875922
GSM1875923	A	GSM1875923
GSM1875924	A	GSM1875924
GSM1875925	A	GSM1875925
GSM1875926	A	GSM1875926
GSM1875927	A	GSM1875927
GSM1875928	A	GSM1875928
GSM1875929	A	GSM1875929
GSM1875930	A	GSM1875930
GSM1875931	A	GSM1875931
GSM1875932	A	GSM1875932
GSM1875933	A	GSM1875933
GSM1875934	A	GSM1875934
GSM1875935	A	GSM1875935
GSM1875936	A	GSM1875936
GSM1875937	B	GSM1875937
GSM1875938	A	GSM1875938
GSM1875939	B	GSM1875939
GSM1875940	B	GSM1875940
GSM1875941	B	GSM1875941
GSM1875942	B	GSM1875942
GSM1875943	B	GSM1875943
GSM1875944	A	GSM1875944
GSM1875945	B	GSM1875945
GSM1875946	B	GSM1875946
GSM1875947	B	GSM1875947
GSM1875948	B	GSM1875948
GSM1875949	B	GSM1875949
GSM1875950	A	GSM1875950
GSM1875951	A	GSM1875951
GSM1875952	A	GSM1875952
GSM1875953	A	GSM1875953
GSM1875954	A	GSM1875954
GSM1875955	B	GSM1875955
GSM1875956	B	GSM1875956
GSM1875957	A	GSM1875957
GSM1875958	B	GSM1875958
GSM1875959	B	GSM1875959
GSM1875960	A	GSM1875960
GSM1875961	A	GSM1875961
GSM1875962	A	GSM1875962
GSM1875963	B	GSM1875963
GSM1875964	B	GSM1875964
GSM358341	A	GSM358341
GSM358342	B	GSM358342
GSM358343	B	GSM358343
GSM358344	B	GSM358344
GSM358345	B	GSM358345
GSM358346	A	GSM358346
GSM358347	B	GSM358347
GSM358348	A	GSM358348
GSM358349	A	GSM358349
GSM358350	A	GSM358350
GSM358351	B	GSM358351
GSM358352	A	GSM358352
GSM358353	A	GSM358353
GSM358354	A	GSM358354
GSM358355	A	GSM358355
GSM358356	A	GSM358356
GSM358357	A	GSM358357
GSM358358	A	GSM358358
GSM358359	B	GSM358359
GSM358360	A	GSM358360
GSM358361	A	GSM358361
GSM358362	A	GSM358362
GSM358363	A	GSM358363
GSM358364	B	GSM358364
GSM358365	B	GSM358365
GSM358366	A	GSM358366
GSM358367	A	GSM358367
GSM358368	B	GSM358368
GSM358369	A	GSM358369
GSM358370	A	GSM358370
GSM358371	A	GSM358371
GSM358372	A	GSM358372
GSM358373	A	GSM358373
GSM358374	B	GSM358374
GSM358375	A	GSM358375
GSM358376	A	GSM358376
GSM358377	A	GSM358377
GSM358378	A	GSM358378
GSM358379	A	GSM358379
GSM358380	A	GSM358380
GSM358381	A	GSM358381
GSM358382	B	GSM358382
GSM358383	B	GSM358383
GSM358384	A	GSM358384
GSM358385	B	GSM358385
GSM358386	B	GSM358386
GSM358387	A	GSM358387
GSM358388	B	GSM358388
GSM358389	B	GSM358389
GSM358390	B	GSM358390
GSM358391	B	GSM358391
GSM358392	B	GSM358392
GSM358393	A	GSM358393
GSM358394	B	GSM358394
GSM358395	B	GSM358395
GSM358396	B	GSM358396
GSM358397	A	GSM358397
GSM358398	A	GSM358398
GSM358399	A	GSM358399
GSM358400	B	GSM358400
GSM358401	A	GSM358401
GSM358402	A	GSM358402
GSM358403	B	GSM358403
GSM358404	B	GSM358404
GSM358405	B	GSM358405
GSM358406	B	GSM358406
GSM358407	A	GSM358407
GSM358408	A	GSM358408
GSM358409	B	GSM358409
GSM358410	A	GSM358410
GSM358411	B	GSM358411
GSM358412	B	GSM358412
GSM358413	B	GSM358413
GSM358414	A	GSM358414
GSM358415	B	GSM358415
GSM358416	B	GSM358416
GSM358417	B	GSM358417
GSM358418	A	GSM358418
GSM358419	B	GSM358419
GSM358420	A	GSM358420
GSM358421	A	GSM358421
GSM358422	A	GSM358422
GSM358423	A	GSM358423
GSM358424	B	GSM358424
GSM358425	B	GSM358425
GSM358426	A	GSM358426
GSM358427	B	GSM358427
GSM358428	A	GSM358428
GSM358429	A	GSM358429
GSM358430	A	GSM358430
GSM358431	A	GSM358431
GSM358432	B	GSM358432
GSM358433	B	GSM358433
GSM358434	A	GSM358434
GSM358435	A	GSM358435
GSM358436	B	GSM358436
GSM358437	A	GSM358437
GSM358438	B	GSM358438
GSM358439	B	GSM358439
GSM358440	B	GSM358440
GSM358441	B	GSM358441
GSM358442	A	GSM358442
GSM358443	A	GSM358443
GSM358444	A	GSM358444
GSM358445	A	GSM358445
GSM358446	B	GSM358446
GSM358447	B	GSM358447
GSM358448	A	GSM358448
GSM358449	A	GSM358449
GSM358450	B	GSM358450
GSM358451	A	GSM358451
GSM358452	A	GSM358452
GSM358453	A	GSM358453
GSM358454	A	GSM358454
GSM358455	A	GSM358455
GSM358456	A	GSM358456
GSM358457	A	GSM358457
GSM358458	B	GSM358458
GSM358459	A	GSM358459
GSM358460	A	GSM358460
GSM358461	A	GSM358461
GSM358462	B	GSM358462
GSM358463	A	GSM358463
GSM358464	A	GSM358464
GSM358465	B	GSM358465
GSM358466	A	GSM358466
GSM358467	A	GSM358467
GSM358468	A	GSM358468
GSM358469	A	GSM358469
GSM358470	B	GSM358470
GSM358471	A	GSM358471
GSM358472	B	GSM358472
GSM358473	A	GSM358473
GSM358474	A	GSM358474
GSM358475	B	GSM358475
GSM358476	B	GSM358476
GSM358477	B	GSM358477
GSM358478	B	GSM358478
GSM358479	B	GSM358479
GSM358480	A	GSM358480
GSM358481	B	GSM358481
GSM358482	A	GSM358482
GSM358483	A	GSM358483
GSM358484	A	GSM358484
GSM358485	A	GSM358485
GSM358486	A	GSM358486
GSM358487	B	GSM358487
GSM358488	B	GSM358488
GSM358489	B	GSM358489
GSM358490	A	GSM358490
GSM358491	B	GSM358491
GSM358492	B	GSM358492
GSM358493	B	GSM358493
GSM358494	B	GSM358494
GSM358495	A	GSM358495
GSM358496	B	GSM358496
GSM358497	B	GSM358497
GSM358498	A	GSM358498
GSM358499	B	GSM358499
GSM358500	B	GSM358500
GSM358501	B	GSM358501
GSM358502	B	GSM358502
GSM358503	B	GSM358503
GSM358504	B	GSM358504
GSM358505	B	GSM358505
GSM358506	A	GSM358506
GSM358507	B	GSM358507
GSM358508	A	GSM358508
GSM358509	B	GSM358509
GSM358510	B	GSM358510
GSM358511	A	GSM358511
GSM358512	A	GSM358512
GSM358513	B	GSM358513
GSM358514	B	GSM358514
GSM358515	B	GSM358515
GSM358516	B	GSM358516
GSM358517	B	GSM358517
GSM358518	A	GSM358518
GSM358519	A	GSM358519
GSM358520	B	GSM358520
GSM358521	A	GSM358521
GSM358522	A	GSM358522
GSM358523	A	GSM358523
GSM358524	B	GSM358524
GSM358525	B	GSM358525
GSM358526	B	GSM358526
GSM358527	B	GSM358527
GSM358528	B	GSM358528
GSM358529	B	GSM358529
GSM358530	B	GSM358530
GSM358531	A	GSM358531
GSM358532	B	GSM358532
GSM358533	B	GSM358533
GSM358534	B	GSM358534
GSM358535	B	GSM358535
GSM358536	B	GSM358536
GSM358537	A	GSM358537
GSM358538	B	GSM358538
GSM358539	A	GSM358539
GSM358540	A	GSM358540
GSM358541	B	GSM358541
GSM358542	A	GSM358542
GSM358543	A	GSM358543
GSM358544	A	GSM358544
GSM358545	A	GSM358545
GSM358546	B	GSM358546
GSM358547	A	GSM358547
GSM358548	A	GSM358548
GSM358549	A	GSM358549
GSM358550	A	GSM358550
GSM358551	B	GSM358551
GSM358552	A	GSM358552
GSM358553	B	GSM358553
GSM358554	A	GSM358554
GSM358555	B	GSM358555
GSM358556	A	GSM358556
GSM358557	A	GSM358557
GSM358558	B	GSM358558
GSM358559	A	GSM358559
GSM358560	A	GSM358560
GSM358561	A	GSM358561
GSM358562	A	GSM358562
GSM358563	B	GSM358563
GSM358564	A	GSM358564
GSM358565	A	GSM358565
GSM358566	A	GSM358566
GSM358567	B	GSM358567
GSM358568	A	GSM358568
GSM358569	A	GSM358569
GSM358570	B	GSM358570
GSM358571	A	GSM358571
GSM358572	A	GSM358572
GSM358573	B	GSM358573
GSM358574	A	GSM358574
GSM358575	B	GSM358575
GSM358576	A	GSM358576
GSM358577	B	GSM358577
GSM358578	B	GSM358578
GSM358579	B	GSM358579
GSM358580	B	GSM358580
GSM358581	A	GSM358581
GSM358582	B	GSM358582
GSM358583	B	GSM358583
GSM358584	A	GSM358584
GSM358585	A	GSM358585
GSM358586	B	GSM358586
GSM358587	B	GSM358587
GSM358588	A	GSM358588
GSM358589	A	GSM358589
GSM358590	B	GSM358590
GSM358591	B	GSM358591
GSM358592	A	GSM358592
GSM358593	A	GSM358593
GSM358594	B	GSM358594
GSM358595	A	GSM358595
GSM358596	B	GSM358596
GSM358597	A	GSM358597
GSM358598	B	GSM358598
GSM358599	A	GSM358599
GSM358600	A	GSM358600
GSM358601	A	GSM358601
GSM358602	A	GSM358602
GSM358603	B	GSM358603
GSM358604	B	GSM358604
GSM358605	A	GSM358605
GSM358606	B	GSM358606
GSM358607	A	GSM358607
GSM358608	B	GSM358608
GSM358609	A	GSM358609
GSM358610	A	GSM358610
GSM358611	B	GSM358611
GSM358612	A	GSM358612
GSM358613	A	GSM358613
GSM358614	B	GSM358614
GSM358615	A	GSM358615
GSM358616	A	GSM358616
GSM358617	B	GSM358617
GSM358618	A	GSM358618
GSM358619	A	GSM358619
GSM358620	A	GSM358620
GSM358621	B	GSM358621
GSM358622	A	GSM358622
GSM358623	A	GSM358623
GSM358624	A	GSM358624
GSM358625	B	GSM358625
GSM358626	A	GSM358626
GSM358627	B	GSM358627
GSM358628	B	GSM358628
GSM358629	A	GSM358629
GSM358630	B	GSM358630
GSM437093	A	GSM437093
GSM437094	A	GSM437094
GSM437095	A	GSM437095
GSM437096	A	GSM437096
GSM437097	A	GSM437097
GSM437098	B	GSM437098
GSM437099	A	GSM437099
GSM437100	B	GSM437100
GSM437101	A	GSM437101
GSM437102	B	GSM437102
GSM437103	B	GSM437103
GSM437104	A	GSM437104
GSM437105	A	GSM437105
GSM437106	A	GSM437106
GSM437107	A	GSM437107
GSM437108	A	GSM437108
GSM437109	B	GSM437109
GSM437110	A	GSM437110
GSM437111	B	GSM437111
GSM437112	A	GSM437112
GSM437113	A	GSM437113
GSM437114	A	GSM437114
GSM437115	A	GSM437115
GSM437116	B	GSM437116
GSM437117	B	GSM437117
GSM437118	B	GSM437118
GSM437119	B	GSM437119
GSM437120	B	GSM437120
GSM437121	A	GSM437121
GSM437122	A	GSM437122
GSM437123	B	GSM437123
GSM437124	B	GSM437124
GSM437125	B	GSM437125
GSM437126	A	GSM437126
GSM437127	B	GSM437127
GSM437128	A	GSM437128
GSM437129	A	GSM437129
GSM437130	B	GSM437130
GSM437131	A	GSM437131
GSM437132	A	GSM437132
GSM437133	B	GSM437133
GSM437134	B	GSM437134
GSM437135	B	GSM437135
GSM437136	A	GSM437136
GSM437137	A	GSM437137
GSM437138	B	GSM437138
GSM437139	A	GSM437139
GSM437140	A	GSM437140
GSM437141	A	GSM437141
GSM437142	A	GSM437142
GSM437143	A	GSM437143
GSM437144	B	GSM437144
GSM437145	B	GSM437145
GSM437146	A	GSM437146
GSM437147	A	GSM437147
GSM437148	A	GSM437148
GSM437149	B	GSM437149
GSM437150	A	GSM437150
GSM437151	A	GSM437151
GSM437152	B	GSM437152
GSM437153	A	GSM437153
GSM437154	A	GSM437154
GSM437155	B	GSM437155
GSM437156	A	GSM437156
GSM437157	B	GSM437157
GSM437158	A	GSM437158
GSM437159	B	GSM437159
GSM437160	A	GSM437160
GSM437161	B	GSM437161
GSM437162	A	GSM437162
GSM437163	B	GSM437163
GSM437164	A	GSM437164
GSM437165	A	GSM437165
GSM437166	B	GSM437166
GSM437167	B	GSM437167
GSM437168	A	GSM437168
GSM437169	A	GSM437169
GSM437170	B	GSM437170
GSM437171	B	GSM437171
GSM437172	A	GSM437172
GSM437173	B	GSM437173
GSM437174	B	GSM437174
GSM437175	B	GSM437175
GSM437176	A	GSM437176
GSM437177	A	GSM437177
GSM437178	B	GSM437178
GSM437179	A	GSM437179
GSM437180	B	GSM437180
GSM437181	B	GSM437181
GSM437182	B	GSM437182
GSM437183	A	GSM437183
GSM437184	A	GSM437184
GSM437185	A	GSM437185
GSM437186	A	GSM437186
GSM437187	B	GSM437187
GSM437188	B	GSM437188
GSM437189	B	GSM437189
GSM437190	B	GSM437190
GSM437191	B	GSM437191
GSM437192	B	GSM437192
GSM437193	A	GSM437193
GSM437194	A	GSM437194
GSM437195	B	GSM437195
GSM437196	A	GSM437196
GSM437197	B	GSM437197
GSM437198	B	GSM437198
GSM437199	B	GSM437199
GSM437200	B	GSM437200
GSM437201	B	GSM437201
GSM437202	B	GSM437202
GSM437203	B	GSM437203
GSM437204	B	GSM437204
GSM437205	B	GSM437205
GSM437206	A	GSM437206
GSM437207	B	GSM437207
GSM437208	A	GSM437208
GSM437209	B	GSM437209
GSM437210	B	GSM437210
GSM437211	B	GSM437211
GSM437212	A	GSM437212
GSM437213	A	GSM437213
GSM437214	B	GSM437214
GSM437215	B	GSM437215
GSM437216	A	GSM437216
GSM437217	A	GSM437217
GSM437218	A	GSM437218
GSM437219	A	GSM437219
GSM437220	A	GSM437220
GSM437221	A	GSM437221
GSM437222	B	GSM437222
GSM437223	B	GSM437223
GSM437224	B	GSM437224
GSM437225	B	GSM437225
GSM437226	B	GSM437226
GSM437227	B	GSM437227
GSM437228	A	GSM437228
GSM437229	B	GSM437229
GSM437230	A	GSM437230
GSM437231	B	GSM437231
GSM437232	A	GSM437232
GSM437233	B	GSM437233
GSM437234	B	GSM437234
GSM437235	B	GSM437235
GSM437236	A	GSM437236
GSM437237	A	GSM437237
GSM437238	A	GSM437238
GSM437239	B	GSM437239
GSM437240	A	GSM437240
GSM437241	A	GSM437241
GSM437242	B	GSM437242
GSM437243	B	GSM437243
GSM437244	A	GSM437244
GSM437245	B	GSM437245
GSM437246	A	GSM437246
GSM437247	B	GSM437247
GSM437248	A	GSM437248
GSM437249	A	GSM437249
GSM437250	B	GSM437250
GSM437251	B	GSM437251
GSM437252	A	GSM437252
GSM437253	A	GSM437253
GSM437254	B	GSM437254
GSM437255	A	GSM437255
GSM437256	A	GSM437256
GSM437257	B	GSM437257
GSM437258	A	GSM437258
GSM437259	A	GSM437259
GSM437260	A	GSM437260
GSM437261	A	GSM437261
GSM437262	B	GSM437262
GSM437263	B	GSM437263
GSM437264	A	GSM437264
GSM437265	B	GSM437265
GSM437266	A	GSM437266
GSM437267	A	GSM437267
GSM437268	A	GSM437268
GSM437269	A	GSM437269
GSM437270	B	GSM437270
GSM437271	A	GSM437271
GSM437272	B	GSM437272
GSM437273	A	GSM437273
GSM437274	A	GSM437274
GSM437275	A	GSM437275
GSM437276	B	GSM437276
GSM437277	A	GSM437277
GSM437278	A	GSM437278
GSM437279	B	GSM437279
GSM437280	B	GSM437280
GSM437281	B	GSM437281
GSM437282	A	GSM437282
GSM437283	A	GSM437283
GSM437284	B	GSM437284
GSM437285	A	GSM437285
GSM437286	A	GSM437286
GSM437287	A	GSM437287
GSM437288	A	GSM437288
GSM437289	A	GSM437289
GSM437290	A	GSM437290
GSM437291	A	GSM437291
GSM437292	A	GSM437292
GSM437293	B	GSM437293
GSM437294	B	GSM437294
GSM437295	A	GSM437295
GSM437296	A	GSM437296
GSM437297	B	GSM437297
GSM437298	A	GSM437298
GSM437299	B	GSM437299
GSM437300	A	GSM437300
GSM437301	B	GSM437301
GSM437302	A	GSM437302
GSM437303	A	GSM437303
GSM437304	B	GSM437304
GSM437305	B	GSM437305
GSM437306	B	GSM437306
GSM437307	B	GSM437307
GSM437308	B	GSM437308
GSM437309	A	GSM437309
GSM437310	A	GSM437310
GSM437311	A	GSM437311
GSM437312	A	GSM437312
GSM437313	B	GSM437313
GSM437314	B	GSM437314
GSM437315	B	GSM437315
GSM437316	B	GSM437316
GSM437317	B	GSM437317
GSM437318	B	GSM437318
GSM437319	B	GSM437319
GSM437320	A	GSM437320
GSM437321	A	GSM437321
GSM437322	A	GSM437322
GSM437323	A	GSM437323
GSM437324	A	GSM437324
GSM971957	B	GSM971957
GSM971958	B	GSM971958
GSM971959	A	GSM971959
GSM971960	A	GSM971960
GSM971961	B	GSM971961
GSM971962	B	GSM971962
GSM971963	B	GSM971963
GSM971964	A	GSM971964
GSM971965	B	GSM971965
GSM971966	B	GSM971966
GSM971967	A	GSM971967
GSM971968	B	GSM971968
GSM971969	B	GSM971969
GSM971970	A	GSM971970
GSM971971	B	GSM971971
GSM971972	B	GSM971972
GSM971973	A	GSM971973
GSM971974	B	GSM971974
GSM971975	A	GSM971975
GSM971976	A	GSM971976
GSM971977	B	GSM971977
GSM971978	B	GSM971978
GSM971979	B	GSM971979
GSM971980	B	GSM971980
GSM971981	B	GSM971981
GSM971982	B	GSM971982
GSM971983	B	GSM971983
GSM971984	B	GSM971984
GSM971985	A	GSM971985
GSM971986	B	GSM971986
GSM971987	B	GSM971987
GSM971988	A	GSM971988
GSM971989	A	GSM971989
GSM971990	A	GSM971990
GSM971991	B	GSM971991
GSM971992	A	GSM971992
GSM971993	B	GSM971993
GSM971994	B	GSM971994
GSM971995	B	GSM971995
GSM971996	B	GSM971996
GSM971997	B	GSM971997
GSM971998	B	GSM971998
GSM971999	B	GSM971999
GSM972000	B	GSM972000
GSM972001	A	GSM972001
GSM972002	A	GSM972002
GSM972003	A	GSM972003
GSM972004	A	GSM972004
GSM972005	A	GSM972005
GSM972006	B	GSM972006
GSM972007	B	GSM972007
GSM972008	B	GSM972008
GSM972009	B	GSM972009
GSM972010	B	GSM972010
GSM972011	B	GSM972011
GSM972012	A	GSM972012
GSM972013	B	GSM972013
GSM972014	A	GSM972014
GSM972015	B	GSM972015
GSM972016	B	GSM972016
GSM972017	B	GSM972017
GSM972018	B	GSM972018
GSM972019	B	GSM972019
GSM972020	B	GSM972020
GSM972021	A	GSM972021
GSM972022	B	GSM972022
GSM972023	B	GSM972023
GSM972024	A	GSM972024
GSM972025	B	GSM972025
GSM972026	B	GSM972026
GSM972027	A	GSM972027
GSM972028	B	GSM972028
GSM972029	B	GSM972029
GSM972030	B	GSM972030
GSM972031	B	GSM972031
GSM972032	B	GSM972032
GSM972033	A	GSM972033
GSM972034	A	GSM972034
GSM972035	A	GSM972035
GSM972036	A	GSM972036
GSM972037	A	GSM972037
GSM972038	A	GSM972038
GSM972039	B	GSM972039
GSM972040	A	GSM972040
GSM972041	A	GSM972041
GSM972042	A	GSM972042
GSM972043	A	GSM972043
GSM972044	A	GSM972044
GSM972045	A	GSM972045
GSM972046	B	GSM972046
GSM972047	B	GSM972047
GSM972048	A	GSM972048
GSM972049	A	GSM972049
GSM972050	A	GSM972050
GSM972051	B	GSM972051
GSM972052	B	GSM972052
GSM972053	A	GSM972053
GSM972054	B	GSM972054
GSM972055	B	GSM972055
GSM972056	A	GSM972056
GSM972057	A	GSM972057
GSM972058	B	GSM972058
GSM972059	B	GSM972059
GSM972060	B	GSM972060
GSM972061	A	GSM972061
GSM972062	B	GSM972062
GSM972063	B	GSM972063
GSM972064	B	GSM972064
GSM972065	B	GSM972065
GSM972066	B	GSM972066
GSM972067	B	GSM972067
GSM972068	B	GSM972068
GSM972069	B	GSM972069
GSM972070	B	GSM972070
GSM972071	B	GSM972071
GSM972072	B	GSM972072
GSM972073	B	GSM972073
GSM972074	B	GSM972074
GSM972075	B	GSM972075
GSM972076	B	GSM972076
GSM972077	B	GSM972077
GSM972078	B	GSM972078
GSM972079	B	GSM972079
GSM972080	B	GSM972080
GSM972081	B	GSM972081
GSM972082	B	GSM972082
GSM972083	B	GSM972083
GSM972084	B	GSM972084
GSM972085	B	GSM972085
GSM972086	A	GSM972086
GSM972087	A	GSM972087
GSM972088	B	GSM972088
GSM972089	B	GSM972089
GSM972090	A	GSM972090
GSM972091	A	GSM972091
GSM972092	B	GSM972092
GSM972093	B	GSM972093
GSM972094	B	GSM972094
GSM972095	B	GSM972095
GSM972096	A	GSM972096
GSM972097	B	GSM972097
GSM972098	A	GSM972098
GSM972099	A	GSM972099
GSM972100	A	GSM972100
GSM972101	A	GSM972101
GSM972102	B	GSM972102
GSM972103	B	GSM972103
GSM972104	B	GSM972104
GSM972105	A	GSM972105
GSM972106	B	GSM972106
GSM972107	B	GSM972107
GSM972108	A	GSM972108
GSM972109	A	GSM972109
GSM972110	A	GSM972110
GSM972111	A	GSM972111
GSM972112	B	GSM972112
GSM972113	B	GSM972113
GSM972114	A	GSM972114
GSM972115	A	GSM972115
GSM972116	B	GSM972116
GSM972117	B	GSM972117
GSM972118	A	GSM972118
GSM972119	A	GSM972119
GSM972120	B	GSM972120
GSM972121	A	GSM972121
GSM972122	A	GSM972122
GSM972123	A	GSM972123
GSM972124	B	GSM972124
GSM972125	B	GSM972125
GSM972126	A	GSM972126
GSM972127	B	GSM972127
GSM972128	B	GSM972128
GSM972129	B	GSM972129
GSM972130	A	GSM972130
GSM972131	B	GSM972131
GSM972132	B	GSM972132
GSM972133	B	GSM972133
GSM972134	B	GSM972134
GSM972135	A	GSM972135
GSM972136	A	GSM972136
GSM972137	A	GSM972137
GSM972138	A	GSM972138
GSM972139	A	GSM972139
GSM972140	B	GSM972140
GSM972141	B	GSM972141
GSM972142	A	GSM972142
GSM972143	B	GSM972143
GSM972144	A	GSM972144
GSM972145	A	GSM972145
GSM972146	B	GSM972146
GSM972147	B	GSM972147
GSM972148	B	GSM972148
GSM972149	A	GSM972149
GSM972150	B	GSM972150
GSM972151	A	GSM972151
GSM972152	A	GSM972152
GSM972153	A	GSM972153
GSM972154	A	GSM972154
GSM972155	A	GSM972155
GSM972156	B	GSM972156
GSM972157	B	GSM972157
GSM972158	B	GSM972158
GSM972159	A	GSM972159
GSM972160	B	GSM972160
GSM972161	A	GSM972161
GSM972162	B	GSM972162
GSM972163	A	GSM972163
GSM972164	B	GSM972164
GSM972165	B	GSM972165
GSM972166	B	GSM972166
GSM972167	B	GSM972167
GSM972168	B	GSM972168
GSM972169	A	GSM972169
GSM972170	B	GSM972170
GSM972171	B	GSM972171
GSM972172	A	GSM972172
GSM972173	B	GSM972173
GSM972174	A	GSM972174
GSM972175	A	GSM972175
GSM972176	B	GSM972176
GSM972177	A	GSM972177
GSM972178	A	GSM972178
GSM972179	B	GSM972179
GSM972180	A	GSM972180
GSM972181	B	GSM972181
GSM972182	A	GSM972182
GSM972183	A	GSM972183
GSM972184	B	GSM972184
GSM972185	A	GSM972185
GSM972186	B	GSM972186
GSM972187	B	GSM972187
GSM972188	A	GSM972188
GSM972189	B	GSM972189
GSM972190	A	GSM972190
GSM972191	A	GSM972191
GSM972192	B	GSM972192
GSM972193	A	GSM972193
GSM972194	A	GSM972194
GSM972195	A	GSM972195
GSM972196	A	GSM972196
GSM972197	A	GSM972197
GSM972198	A	GSM972198
GSM972199	A	GSM972199
GSM972200	B	GSM972200
GSM972201	B	GSM972201
GSM972202	A	GSM972202
GSM972203	B	GSM972203
GSM972204	B	GSM972204
GSM972205	B	GSM972205
GSM972206	B	GSM972206
GSM972207	B	GSM972207
GSM972208	B	GSM972208
GSM972209	B	GSM972209
GSM972210	B	GSM972210
GSM972211	B	GSM972211
GSM972212	A	GSM972212
GSM972213	B	GSM972213
GSM972214	A	GSM972214
GSM972215	B	GSM972215
GSM972216	A	GSM972216
GSM972217	B	GSM972217
GSM972218	A	GSM972218
GSM972219	A	GSM972219
GSM972220	B	GSM972220
GSM972221	A	GSM972221
GSM972222	A	GSM972222
GSM972223	A	GSM972223
GSM972224	B	GSM972224
GSM972225	A	GSM972225
GSM972226	A	GSM972226
GSM972227	A	GSM972227
GSM972228	A	GSM972228
GSM972229	A	GSM972229
GSM972230	A	GSM972230
GSM972231	B	GSM972231
GSM972232	B	GSM972232
GSM972233	A	GSM972233
GSM972234	B	GSM972234
GSM972235	B	GSM972235
GSM972236	A	GSM972236
GSM972237	A	GSM972237
GSM972238	B	GSM972238
GSM972239	A	GSM972239
GSM972240	B	GSM972240
GSM972241	A	GSM972241
GSM972242	B	GSM972242
GSM972243	A	GSM972243
GSM972244	A	GSM972244
GSM972245	A	GSM972245
GSM972246	A	GSM972246
GSM972247	A	GSM972247
GSM972248	A	GSM972248
GSM972249	A	GSM972249
GSM972250	A	GSM972250
GSM972251	B	GSM972251
GSM972252	B	GSM972252
GSM972253	A	GSM972253
GSM972254	B	GSM972254
GSM972255	B	GSM972255
GSM972256	A	GSM972256
GSM972257	A	GSM972257
GSM972258	A	GSM972258
GSM972259	A	GSM972259
GSM972260	A	GSM972260
GSM972261	A	GSM972261
GSM972262	B	GSM972262
GSM972263	A	GSM972263
GSM972264	A	GSM972264
GSM972265	A	GSM972265
GSM972266	A	GSM972266
GSM972267	A	GSM972267
GSM972268	A	GSM972268
GSM972269	A	GSM972269
GSM972270	A	GSM972270
GSM972271	A	GSM972271
GSM972272	A	GSM972272
GSM972273	A	GSM972273
GSM972274	B	GSM972274
GSM972275	B	GSM972275
GSM972276	A	GSM972276
GSM972277	A	GSM972277
GSM972278	A	GSM972278
GSM972279	B	GSM972279
GSM972280	A	GSM972280
GSM972281	A	GSM972281
GSM972282	A	GSM972282
GSM972283	A	GSM972283
GSM972284	A	GSM972284
GSM972285	A	GSM972285
GSM972286	A	GSM972286
GSM972287	B	GSM972287
GSM972288	A	GSM972288
GSM972289	A	GSM972289
GSM972290	B	GSM972290
GSM972291	A	GSM972291
GSM972292	A	GSM972292
GSM972293	B	GSM972293
GSM972294	A	GSM972294
GSM972295	A	GSM972295
GSM972296	A	GSM972296
GSM972297	B	GSM972297
GSM972298	A	GSM972298
GSM972299	A	GSM972299
GSM972300	A	GSM972300
GSM972301	B	GSM972301
GSM972302	A	GSM972302
GSM972303	A	GSM972303
GSM972304	A	GSM972304
GSM972305	A	GSM972305
GSM972306	A	GSM972306
GSM972307	A	GSM972307
GSM972308	A	GSM972308
GSM972309	A	GSM972309
GSM972310	A	GSM972310
GSM972311	A	GSM972311
GSM972312	A	GSM972312
GSM972313	A	GSM972313
GSM972314	A	GSM972314
GSM972315	A	GSM972315
GSM972316	A	GSM972316
GSM972317	A	GSM972317
GSM972318	A	GSM972318
GSM972319	A	GSM972319
GSM972320	A	GSM972320
GSM972321	A	GSM972321
GSM972322	A	GSM972322
GSM972323	A	GSM972323
GSM972324	A	GSM972324
GSM972325	A	GSM972325
GSM972326	A	GSM972326
GSM972327	B	GSM972327
GSM972328	A	GSM972328
GSM972329	A	GSM972329
GSM972330	B	GSM972330
GSM972331	A	GSM972331
GSM972332	B	GSM972332
GSM972333	A	GSM972333
GSM972334	B	GSM972334
GSM972335	A	GSM972335
GSM972336	A	GSM972336
GSM972337	A	GSM972337
GSM972338	A	GSM972338
GSM972339	A	GSM972339
GSM972340	A	GSM972340
GSM972341	A	GSM972341
GSM972342	A	GSM972342
GSM972343	A	GSM972343
GSM972344	A	GSM972344
GSM972345	B	GSM972345
GSM972346	A	GSM972346
GSM972347	A	GSM972347
GSM972348	A	GSM972348
GSM972349	B	GSM972349
GSM972350	A	GSM972350
GSM972351	A	GSM972351
GSM972352	B	GSM972352
GSM972353	B	GSM972353
GSM972354	A	GSM972354
GSM972355	B	GSM972355
GSM972356	A	GSM972356
GSM972357	A	GSM972357
GSM972358	B	GSM972358
GSM972359	B	GSM972359
GSM972360	B	GSM972360
GSM972361	B	GSM972361
GSM972362	A	GSM972362
GSM972363	B	GSM972363
GSM972364	A	GSM972364
GSM972365	B	GSM972365
GSM972366	B	GSM972366
GSM972367	B	GSM972367
GSM972368	A	GSM972368
GSM972369	B	GSM972369
GSM972370	B	GSM972370
GSM972371	A	GSM972371
GSM972372	B	GSM972372
GSM972373	A	GSM972373
GSM972374	A	GSM972374
GSM972375	B	GSM972375
GSM972376	B	GSM972376
GSM972377	B	GSM972377
GSM972378	B	GSM972378
GSM972379	A	GSM972379
GSM972380	B	GSM972380
GSM972381	B	GSM972381
GSM972382	A	GSM972382
GSM972383	A	GSM972383
GSM972384	B	GSM972384
GSM972385	B	GSM972385
GSM972386	A	GSM972386
GSM972387	A	GSM972387
GSM972388	A	GSM972388
GSM972389	A	GSM972389
GSM972390	A	GSM972390
GSM972391	B	GSM972391
GSM972392	A	GSM972392
GSM972393	A	GSM972393
GSM972394	B	GSM972394
GSM972395	A	GSM972395
GSM972396	A	GSM972396
GSM972397	A	GSM972397
GSM972398	A	GSM972398
GSM972399	A	GSM972399
GSM972400	B	GSM972400
GSM972401	B	GSM972401
GSM972402	B	GSM972402
GSM972403	B	GSM972403
GSM972404	B	GSM972404
GSM972405	B	GSM972405
GSM972406	B	GSM972406
GSM972407	B	GSM972407
GSM972408	B	GSM972408
GSM972409	B	GSM972409
GSM972410	B	GSM972410
GSM972411	A	GSM972411
GSM972412	B	GSM972412
GSM972413	B	GSM972413
GSM972414	A	GSM972414
GSM972415	A	GSM972415
GSM972416	B	GSM972416
GSM972417	B	GSM972417
GSM972418	B	GSM972418
GSM972419	B	GSM972419
GSM972420	B	GSM972420
GSM972421	B	GSM972421
GSM972422	B	GSM972422
GSM972423	B	GSM972423
GSM972424	A	GSM972424
GSM972425	B	GSM972425
GSM972426	B	GSM972426
GSM972427	B	GSM972427
GSM972428	B	GSM972428
GSM972429	A	GSM972429
GSM972430	B	GSM972430
GSM972431	B	GSM972431
GSM972432	B	GSM972432
GSM972433	B	GSM972433
GSM972434	A	GSM972434
GSM972435	B	GSM972435
GSM972436	B	GSM972436
GSM972437	B	GSM972437
GSM972438	B	GSM972438
GSM972439	B	GSM972439
GSM972440	B	GSM972440
GSM972441	B	GSM972441
GSM972442	B	GSM972442
GSM972443	A	GSM972443
GSM972444	B	GSM972444
GSM972445	A	GSM972445
GSM972446	A	GSM972446
GSM972447	A	GSM972447
GSM972448	A	GSM972448
GSM972449	A	GSM972449
GSM972450	A	GSM972450
GSM972451	A	GSM972451
GSM972452	B	GSM972452
GSM972453	A	GSM972453
GSM972454	A	GSM972454
GSM972455	B	GSM972455
GSM972456	A	GSM972456
GSM972457	A	GSM972457
GSM972458	B	GSM972458
GSM972459	A	GSM972459
GSM972460	A	GSM972460
GSM972461	A	GSM972461
GSM972462	A	GSM972462
GSM972463	A	GSM972463
GSM972464	B	GSM972464
GSM972465	A	GSM972465
GSM972466	A	GSM972466
GSM972467	B	GSM972467
GSM972468	A	GSM972468
GSM972469	A	GSM972469
GSM972470	B	GSM972470
GSM972471	A	GSM972471
GSM972472	A	GSM972472
GSM972473	A	GSM972473
GSM972474	A	GSM972474
GSM972475	A	GSM972475
GSM972476	B	GSM972476
GSM972477	A	GSM972477
GSM972478	A	GSM972478
GSM972479	B	GSM972479
GSM972480	A	GSM972480
GSM972481	B	GSM972481
GSM972482	B	GSM972482
GSM972483	A	GSM972483
GSM972484	B	GSM972484
GSM972485	A	GSM972485
GSM972486	A	GSM972486
GSM972487	A	GSM972487
GSM972488	A	GSM972488
GSM972489	A	GSM972489
GSM972490	A	GSM972490
GSM972491	A	GSM972491
GSM972492	A	GSM972492
GSM972493	A	GSM972493
GSM972494	A	GSM972494
GSM972495	A	GSM972495
GSM972496	A	GSM972496
GSM972497	A	GSM972497
GSM972498	A	GSM972498
GSM972499	A	GSM972499
GSM972500	B	GSM972500
GSM972501	A	GSM972501
GSM972502	A	GSM972502
GSM972503	B	GSM972503
GSM972504	B	GSM972504
GSM972505	A	GSM972505
GSM972506	A	GSM972506
GSM972507	A	GSM972507
GSM972508	A	GSM972508
GSM972509	A	GSM972509
GSM972510	A	GSM972510
GSM972511	A	GSM972511
GSM972512	A	GSM972512
GSM972513	A	GSM972513
GSM972514	A	GSM972514
GSM972515	A	GSM972515
GSM972516	A	GSM972516
GSM972517	A	GSM972517
GSM972518	B	GSM972518
GSM972519	B	GSM972519
GSM972520	A	GSM972520
GSM972521	B	GSM972521
GSM972522	B	GSM972522
