# Supplementary material for: Tumor Microenvironment Heterogeneity-Based Score System Predicts Clinical Prognosis and Response to Immune Checkpoint Blockade in Multiple Colorectal Cancer Cohorts
Source: Front Mol Biosci. 2022 Jun 28;9:884839. doi: 10.3389/fmolb.2022.884839 (PMC9274205; doi:10.3389/fmolb.2022.884839)
Supplement: Supplementary file 17 [file Table5.csv]

	cluster	sample
GSM1681353	1	GSM1681353
GSM1681354	1	GSM1681354
GSM1681355	2	GSM1681355
GSM1681356	1	GSM1681356
GSM1681357	2	GSM1681357
GSM1681358	1	GSM1681358
GSM1681359	1	GSM1681359
GSM1681360	1	GSM1681360
GSM1681361	2	GSM1681361
GSM1681362	1	GSM1681362
GSM1681363	2	GSM1681363
GSM1681364	2	GSM1681364
GSM1681365	2	GSM1681365
GSM1681366	2	GSM1681366
GSM1681367	2	GSM1681367
GSM1681368	2	GSM1681368
GSM1681369	1	GSM1681369
GSM1681370	1	GSM1681370
GSM1681371	2	GSM1681371
GSM1875897	2	GSM1875897
GSM1875898	2	GSM1875898
GSM1875899	2	GSM1875899
GSM1875900	2	GSM1875900
GSM1875901	1	GSM1875901
GSM1875902	2	GSM1875902
GSM1875903	1	GSM1875903
GSM1875904	1	GSM1875904
GSM1875905	2	GSM1875905
GSM1875906	2	GSM1875906
GSM1875907	2	GSM1875907
GSM1875908	1	GSM1875908
GSM1875909	1	GSM1875909
GSM1875910	1	GSM1875910
GSM1875911	1	GSM1875911
GSM1875912	1	GSM1875912
GSM1875913	2	GSM1875913
GSM1875914	1	GSM1875914
GSM1875915	2	GSM1875915
GSM1875916	2	GSM1875916
GSM1875917	1	GSM1875917
GSM1875918	2	GSM1875918
GSM1875919	1	GSM1875919
GSM1875920	1	GSM1875920
GSM1875921	2	GSM1875921
GSM1875922	2	GSM1875922
GSM1875923	2	GSM1875923
GSM1875924	1	GSM1875924
GSM1875925	2	GSM1875925
GSM1875926	2	GSM1875926
GSM1875927	2	GSM1875927
GSM1875928	2	GSM1875928
GSM1875929	2	GSM1875929
GSM1875930	2	GSM1875930
GSM1875931	2	GSM1875931
GSM1875932	2	GSM1875932
GSM1875933	2	GSM1875933
GSM1875934	2	GSM1875934
GSM1875935	2	GSM1875935
GSM1875936	2	GSM1875936
GSM1875937	1	GSM1875937
GSM1875938	2	GSM1875938
GSM1875939	1	GSM1875939
GSM1875940	1	GSM1875940
GSM1875941	1	GSM1875941
GSM1875942	1	GSM1875942
GSM1875943	1	GSM1875943
GSM1875944	2	GSM1875944
GSM1875945	1	GSM1875945
GSM1875946	1	GSM1875946
GSM1875947	2	GSM1875947
GSM1875948	1	GSM1875948
GSM1875949	1	GSM1875949
GSM1875950	2	GSM1875950
GSM1875951	2	GSM1875951
GSM1875952	2	GSM1875952
GSM1875953	2	GSM1875953
GSM1875954	2	GSM1875954
GSM1875955	1	GSM1875955
GSM1875956	1	GSM1875956
GSM1875957	1	GSM1875957
GSM1875958	2	GSM1875958
GSM1875959	1	GSM1875959
GSM1875960	2	GSM1875960
GSM1875961	2	GSM1875961
GSM1875962	2	GSM1875962
GSM1875963	1	GSM1875963
GSM1875964	1	GSM1875964
GSM358341	2	GSM358341
GSM358342	1	GSM358342
GSM358343	1	GSM358343
GSM358344	1	GSM358344
GSM358345	1	GSM358345
GSM358346	2	GSM358346
GSM358347	1	GSM358347
GSM358348	2	GSM358348
GSM358349	1	GSM358349
GSM358350	2	GSM358350
GSM358351	1	GSM358351
GSM358352	1	GSM358352
GSM358353	2	GSM358353
GSM358354	2	GSM358354
GSM358355	2	GSM358355
GSM358356	2	GSM358356
GSM358357	2	GSM358357
GSM358358	1	GSM358358
GSM358359	1	GSM358359
GSM358360	1	GSM358360
GSM358361	2	GSM358361
GSM358362	2	GSM358362
GSM358363	2	GSM358363
GSM358364	1	GSM358364
GSM358365	1	GSM358365
GSM358366	2	GSM358366
GSM358367	2	GSM358367
GSM358368	1	GSM358368
GSM358369	2	GSM358369
GSM358370	2	GSM358370
GSM358371	2	GSM358371
GSM358372	2	GSM358372
GSM358373	2	GSM358373
GSM358374	1	GSM358374
GSM358375	2	GSM358375
GSM358376	2	GSM358376
GSM358377	2	GSM358377
GSM358378	2	GSM358378
GSM358379	2	GSM358379
GSM358380	2	GSM358380
GSM358381	2	GSM358381
GSM358382	2	GSM358382
GSM358383	2	GSM358383
GSM358384	1	GSM358384
GSM358385	1	GSM358385
GSM358386	2	GSM358386
GSM358387	2	GSM358387
GSM358388	1	GSM358388
GSM358389	1	GSM358389
GSM358390	1	GSM358390
GSM358391	1	GSM358391
GSM358392	1	GSM358392
GSM358393	2	GSM358393
GSM358394	2	GSM358394
GSM358395	1	GSM358395
GSM358396	2	GSM358396
GSM358397	2	GSM358397
GSM358398	1	GSM358398
GSM358399	2	GSM358399
GSM358400	1	GSM358400
GSM358401	2	GSM358401
GSM358402	2	GSM358402
GSM358403	1	GSM358403
GSM358404	1	GSM358404
GSM358405	1	GSM358405
GSM358406	1	GSM358406
GSM358407	2	GSM358407
GSM358408	1	GSM358408
GSM358409	1	GSM358409
GSM358410	1	GSM358410
GSM358411	1	GSM358411
GSM358412	1	GSM358412
GSM358413	1	GSM358413
GSM358414	2	GSM358414
GSM358415	1	GSM358415
GSM358416	1	GSM358416
GSM358417	1	GSM358417
GSM358418	2	GSM358418
GSM358419	1	GSM358419
GSM358420	2	GSM358420
GSM358421	2	GSM358421
GSM358422	2	GSM358422
GSM358423	2	GSM358423
GSM358424	1	GSM358424
GSM358425	1	GSM358425
GSM358426	1	GSM358426
GSM358427	1	GSM358427
GSM358428	2	GSM358428
GSM358429	2	GSM358429
GSM358430	2	GSM358430
GSM358431	2	GSM358431
GSM358432	1	GSM358432
GSM358433	2	GSM358433
GSM358434	2	GSM358434
GSM358435	2	GSM358435
GSM358436	1	GSM358436
GSM358437	2	GSM358437
GSM358438	1	GSM358438
GSM358439	2	GSM358439
GSM358440	1	GSM358440
GSM358441	1	GSM358441
GSM358442	2	GSM358442
GSM358443	2	GSM358443
GSM358444	2	GSM358444
GSM358445	2	GSM358445
GSM358446	1	GSM358446
GSM358447	1	GSM358447
GSM358448	2	GSM358448
GSM358449	2	GSM358449
GSM358450	1	GSM358450
GSM358451	2	GSM358451
GSM358452	2	GSM358452
GSM358453	2	GSM358453
GSM358454	2	GSM358454
GSM358455	2	GSM358455
GSM358456	2	GSM358456
GSM358457	2	GSM358457
GSM358458	1	GSM358458
GSM358459	2	GSM358459
GSM358460	2	GSM358460
GSM358461	2	GSM358461
GSM358462	1	GSM358462
GSM358463	2	GSM358463
GSM358464	2	GSM358464
GSM358465	1	GSM358465
GSM358466	2	GSM358466
GSM358467	1	GSM358467
GSM358468	2	GSM358468
GSM358469	2	GSM358469
GSM358470	1	GSM358470
GSM358471	2	GSM358471
GSM358472	1	GSM358472
GSM358473	2	GSM358473
GSM358474	2	GSM358474
GSM358475	2	GSM358475
GSM358476	2	GSM358476
GSM358477	1	GSM358477
GSM358478	1	GSM358478
GSM358479	1	GSM358479
GSM358480	2	GSM358480
GSM358481	2	GSM358481
GSM358482	2	GSM358482
GSM358483	2	GSM358483
GSM358484	2	GSM358484
GSM358485	2	GSM358485
GSM358486	1	GSM358486
GSM358487	1	GSM358487
GSM358488	1	GSM358488
GSM358489	1	GSM358489
GSM358490	2	GSM358490
GSM358491	1	GSM358491
GSM358492	1	GSM358492
GSM358493	1	GSM358493
GSM358494	1	GSM358494
GSM358495	2	GSM358495
GSM358496	1	GSM358496
GSM358497	1	GSM358497
GSM358498	1	GSM358498
GSM358499	1	GSM358499
GSM358500	1	GSM358500
GSM358501	1	GSM358501
GSM358502	1	GSM358502
GSM358503	1	GSM358503
GSM358504	1	GSM358504
GSM358505	1	GSM358505
GSM358506	2	GSM358506
GSM358507	1	GSM358507
GSM358508	2	GSM358508
GSM358509	1	GSM358509
GSM358510	1	GSM358510
GSM358511	2	GSM358511
GSM358512	1	GSM358512
GSM358513	1	GSM358513
GSM358514	1	GSM358514
GSM358515	1	GSM358515
GSM358516	1	GSM358516
GSM358517	1	GSM358517
GSM358518	2	GSM358518
GSM358519	2	GSM358519
GSM358520	1	GSM358520
GSM358521	2	GSM358521
GSM358522	2	GSM358522
GSM358523	2	GSM358523
GSM358524	1	GSM358524
GSM358525	1	GSM358525
GSM358526	1	GSM358526
GSM358527	1	GSM358527
GSM358528	2	GSM358528
GSM358529	1	GSM358529
GSM358530	1	GSM358530
GSM358531	2	GSM358531
GSM358532	1	GSM358532
GSM358533	1	GSM358533
GSM358534	1	GSM358534
GSM358535	1	GSM358535
GSM358536	1	GSM358536
GSM358537	2	GSM358537
GSM358538	1	GSM358538
GSM358539	2	GSM358539
GSM358540	2	GSM358540
GSM358541	1	GSM358541
GSM358542	2	GSM358542
GSM358543	2	GSM358543
GSM358544	2	GSM358544
GSM358545	2	GSM358545
GSM358546	2	GSM358546
GSM358547	2	GSM358547
GSM358548	2	GSM358548
GSM358549	2	GSM358549
GSM358550	2	GSM358550
GSM358551	1	GSM358551
GSM358552	2	GSM358552
GSM358553	1	GSM358553
GSM358554	1	GSM358554
GSM358555	1	GSM358555
GSM358556	2	GSM358556
GSM358557	2	GSM358557
GSM358558	1	GSM358558
GSM358559	2	GSM358559
GSM358560	2	GSM358560
GSM358561	2	GSM358561
GSM358562	2	GSM358562
GSM358563	1	GSM358563
GSM358564	2	GSM358564
GSM358565	2	GSM358565
GSM358566	2	GSM358566
GSM358567	1	GSM358567
GSM358568	1	GSM358568
GSM358569	2	GSM358569
GSM358570	1	GSM358570
GSM358571	2	GSM358571
GSM358572	2	GSM358572
GSM358573	1	GSM358573
GSM358574	2	GSM358574
GSM358575	1	GSM358575
GSM358576	2	GSM358576
GSM358577	1	GSM358577
GSM358578	1	GSM358578
GSM358579	2	GSM358579
GSM358580	1	GSM358580
GSM358581	2	GSM358581
GSM358582	1	GSM358582
GSM358583	1	GSM358583
GSM358584	2	GSM358584
GSM358585	2	GSM358585
GSM358586	1	GSM358586
GSM358587	1	GSM358587
GSM358588	2	GSM358588
GSM358589	2	GSM358589
GSM358590	1	GSM358590
GSM358591	1	GSM358591
GSM358592	2	GSM358592
GSM358593	2	GSM358593
GSM358594	1	GSM358594
GSM358595	2	GSM358595
GSM358596	1	GSM358596
GSM358597	1	GSM358597
GSM358598	1	GSM358598
GSM358599	2	GSM358599
GSM358600	2	GSM358600
GSM358601	1	GSM358601
GSM358602	2	GSM358602
GSM358603	1	GSM358603
GSM358604	1	GSM358604
GSM358605	2	GSM358605
GSM358606	1	GSM358606
GSM358607	1	GSM358607
GSM358608	1	GSM358608
GSM358609	2	GSM358609
GSM358610	2	GSM358610
GSM358611	1	GSM358611
GSM358612	2	GSM358612
GSM358613	2	GSM358613
GSM358614	1	GSM358614
GSM358615	2	GSM358615
GSM358616	2	GSM358616
GSM358617	1	GSM358617
GSM358618	2	GSM358618
GSM358619	2	GSM358619
GSM358620	2	GSM358620
GSM358621	1	GSM358621
GSM358622	2	GSM358622
GSM358623	2	GSM358623
GSM358624	2	GSM358624
GSM358625	1	GSM358625
GSM358626	2	GSM358626
GSM358627	2	GSM358627
GSM358628	1	GSM358628
GSM358629	2	GSM358629
GSM358630	1	GSM358630
GSM437093	1	GSM437093
GSM437094	2	GSM437094
GSM437095	2	GSM437095
GSM437096	2	GSM437096
GSM437097	2	GSM437097
GSM437098	1	GSM437098
GSM437099	2	GSM437099
GSM437100	1	GSM437100
GSM437101	2	GSM437101
GSM437102	1	GSM437102
GSM437103	1	GSM437103
GSM437104	2	GSM437104
GSM437105	1	GSM437105
GSM437106	2	GSM437106
GSM437107	2	GSM437107
GSM437108	2	GSM437108
GSM437109	1	GSM437109
GSM437110	2	GSM437110
GSM437111	1	GSM437111
GSM437112	2	GSM437112
GSM437113	1	GSM437113
GSM437114	2	GSM437114
GSM437115	2	GSM437115
GSM437116	1	GSM437116
GSM437117	2	GSM437117
GSM437118	1	GSM437118
GSM437119	1	GSM437119
GSM437120	2	GSM437120
GSM437121	1	GSM437121
GSM437122	2	GSM437122
GSM437123	1	GSM437123
GSM437124	2	GSM437124
GSM437125	1	GSM437125
GSM437126	2	GSM437126
GSM437127	1	GSM437127
GSM437128	2	GSM437128
GSM437129	2	GSM437129
GSM437130	1	GSM437130
GSM437131	2	GSM437131
GSM437132	2	GSM437132
GSM437133	1	GSM437133
GSM437134	2	GSM437134
GSM437135	1	GSM437135
GSM437136	2	GSM437136
GSM437137	2	GSM437137
GSM437138	2	GSM437138
GSM437139	2	GSM437139
GSM437140	2	GSM437140
GSM437141	2	GSM437141
GSM437142	2	GSM437142
GSM437143	1	GSM437143
GSM437144	1	GSM437144
GSM437145	1	GSM437145
GSM437146	2	GSM437146
GSM437147	2	GSM437147
GSM437148	2	GSM437148
GSM437149	1	GSM437149
GSM437150	2	GSM437150
GSM437151	2	GSM437151
GSM437152	1	GSM437152
GSM437153	2	GSM437153
GSM437154	2	GSM437154
GSM437155	1	GSM437155
GSM437156	1	GSM437156
GSM437157	1	GSM437157
GSM437158	2	GSM437158
GSM437159	1	GSM437159
GSM437160	2	GSM437160
GSM437161	1	GSM437161
GSM437162	1	GSM437162
GSM437163	1	GSM437163
GSM437164	2	GSM437164
GSM437165	2	GSM437165
GSM437166	1	GSM437166
GSM437167	1	GSM437167
GSM437168	2	GSM437168
GSM437169	2	GSM437169
GSM437170	1	GSM437170
GSM437171	1	GSM437171
GSM437172	2	GSM437172
GSM437173	2	GSM437173
GSM437174	1	GSM437174
GSM437175	1	GSM437175
GSM437176	2	GSM437176
GSM437177	2	GSM437177
GSM437178	1	GSM437178
GSM437179	2	GSM437179
GSM437180	1	GSM437180
GSM437181	1	GSM437181
GSM437182	1	GSM437182
GSM437183	2	GSM437183
GSM437184	2	GSM437184
GSM437185	2	GSM437185
GSM437186	2	GSM437186
GSM437187	1	GSM437187
GSM437188	2	GSM437188
GSM437189	1	GSM437189
GSM437190	1	GSM437190
GSM437191	1	GSM437191
GSM437192	2	GSM437192
GSM437193	1	GSM437193
GSM437194	2	GSM437194
GSM437195	2	GSM437195
GSM437196	2	GSM437196
GSM437197	2	GSM437197
GSM437198	1	GSM437198
GSM437199	1	GSM437199
GSM437200	1	GSM437200
GSM437201	1	GSM437201
GSM437202	1	GSM437202
GSM437203	1	GSM437203
GSM437204	1	GSM437204
GSM437205	1	GSM437205
GSM437206	2	GSM437206
GSM437207	2	GSM437207
GSM437208	2	GSM437208
GSM437209	1	GSM437209
GSM437210	1	GSM437210
GSM437211	1	GSM437211
GSM437212	1	GSM437212
GSM437213	2	GSM437213
GSM437214	1	GSM437214
GSM437215	1	GSM437215
GSM437216	2	GSM437216
GSM437217	2	GSM437217
GSM437218	2	GSM437218
GSM437219	2	GSM437219
GSM437220	1	GSM437220
GSM437221	2	GSM437221
GSM437222	1	GSM437222
GSM437223	1	GSM437223
GSM437224	2	GSM437224
GSM437225	1	GSM437225
GSM437226	1	GSM437226
GSM437227	1	GSM437227
GSM437228	2	GSM437228
GSM437229	1	GSM437229
GSM437230	2	GSM437230
GSM437231	2	GSM437231
GSM437232	2	GSM437232
GSM437233	1	GSM437233
GSM437234	1	GSM437234
GSM437235	1	GSM437235
GSM437236	2	GSM437236
GSM437237	2	GSM437237
GSM437238	2	GSM437238
GSM437239	2	GSM437239
GSM437240	2	GSM437240
GSM437241	2	GSM437241
GSM437242	2	GSM437242
GSM437243	1	GSM437243
GSM437244	2	GSM437244
GSM437245	2	GSM437245
GSM437246	2	GSM437246
GSM437247	2	GSM437247
GSM437248	2	GSM437248
GSM437249	2	GSM437249
GSM437250	1	GSM437250
GSM437251	1	GSM437251
GSM437252	2	GSM437252
GSM437253	2	GSM437253
GSM437254	1	GSM437254
GSM437255	2	GSM437255
GSM437256	2	GSM437256
GSM437257	1	GSM437257
GSM437258	2	GSM437258
GSM437259	2	GSM437259
GSM437260	1	GSM437260
GSM437261	2	GSM437261
GSM437262	1	GSM437262
GSM437263	1	GSM437263
GSM437264	2	GSM437264
GSM437265	1	GSM437265
GSM437266	1	GSM437266
GSM437267	2	GSM437267
GSM437268	2	GSM437268
GSM437269	2	GSM437269
GSM437270	1	GSM437270
GSM437271	2	GSM437271
GSM437272	1	GSM437272
GSM437273	2	GSM437273
GSM437274	2	GSM437274
GSM437275	2	GSM437275
GSM437276	1	GSM437276
GSM437277	2	GSM437277
GSM437278	2	GSM437278
GSM437279	2	GSM437279
GSM437280	1	GSM437280
GSM437281	1	GSM437281
GSM437282	2	GSM437282
GSM437283	2	GSM437283
GSM437284	1	GSM437284
GSM437285	2	GSM437285
GSM437286	2	GSM437286
GSM437287	2	GSM437287
GSM437288	2	GSM437288
GSM437289	2	GSM437289
GSM437290	2	GSM437290
GSM437291	2	GSM437291
GSM437292	2	GSM437292
GSM437293	2	GSM437293
GSM437294	1	GSM437294
GSM437295	2	GSM437295
GSM437296	2	GSM437296
GSM437297	1	GSM437297
GSM437298	2	GSM437298
GSM437299	1	GSM437299
GSM437300	2	GSM437300
GSM437301	1	GSM437301
GSM437302	2	GSM437302
GSM437303	2	GSM437303
GSM437304	1	GSM437304
GSM437305	1	GSM437305
GSM437306	1	GSM437306
GSM437307	1	GSM437307
GSM437308	2	GSM437308
GSM437309	1	GSM437309
GSM437310	2	GSM437310
GSM437311	2	GSM437311
GSM437312	2	GSM437312
GSM437313	1	GSM437313
GSM437314	1	GSM437314
GSM437315	1	GSM437315
GSM437316	1	GSM437316
GSM437317	1	GSM437317
GSM437318	1	GSM437318
GSM437319	1	GSM437319
GSM437320	1	GSM437320
GSM437321	2	GSM437321
GSM437322	2	GSM437322
GSM437323	2	GSM437323
GSM437324	2	GSM437324
GSM971957	1	GSM971957
GSM971958	1	GSM971958
GSM971959	2	GSM971959
GSM971960	2	GSM971960
GSM971961	1	GSM971961
GSM971962	1	GSM971962
GSM971963	1	GSM971963
GSM971964	2	GSM971964
GSM971965	1	GSM971965
GSM971966	1	GSM971966
GSM971967	2	GSM971967
GSM971968	1	GSM971968
GSM971969	1	GSM971969
GSM971970	2	GSM971970
GSM971971	1	GSM971971
GSM971972	1	GSM971972
GSM971973	2	GSM971973
GSM971974	1	GSM971974
GSM971975	2	GSM971975
GSM971976	2	GSM971976
GSM971977	1	GSM971977
GSM971978	1	GSM971978
GSM971979	1	GSM971979
GSM971980	1	GSM971980
GSM971981	1	GSM971981
GSM971982	1	GSM971982
GSM971983	1	GSM971983
GSM971984	1	GSM971984
GSM971985	2	GSM971985
GSM971986	1	GSM971986
GSM971987	1	GSM971987
GSM971988	2	GSM971988
GSM971989	2	GSM971989
GSM971990	1	GSM971990
GSM971991	1	GSM971991
GSM971992	2	GSM971992
GSM971993	1	GSM971993
GSM971994	2	GSM971994
GSM971995	1	GSM971995
GSM971996	1	GSM971996
GSM971997	1	GSM971997
GSM971998	1	GSM971998
GSM971999	1	GSM971999
GSM972000	1	GSM972000
GSM972001	2	GSM972001
GSM972002	2	GSM972002
GSM972003	2	GSM972003
GSM972004	2	GSM972004
GSM972005	2	GSM972005
GSM972006	1	GSM972006
GSM972007	1	GSM972007
GSM972008	1	GSM972008
GSM972009	1	GSM972009
GSM972010	1	GSM972010
GSM972011	1	GSM972011
GSM972012	2	GSM972012
GSM972013	2	GSM972013
GSM972014	2	GSM972014
GSM972015	2	GSM972015
GSM972016	1	GSM972016
GSM972017	1	GSM972017
GSM972018	1	GSM972018
GSM972019	1	GSM972019
GSM972020	1	GSM972020
GSM972021	2	GSM972021
GSM972022	1	GSM972022
GSM972023	1	GSM972023
GSM972024	2	GSM972024
GSM972025	1	GSM972025
GSM972026	1	GSM972026
GSM972027	2	GSM972027
GSM972028	1	GSM972028
GSM972029	1	GSM972029
GSM972030	1	GSM972030
GSM972031	2	GSM972031
GSM972032	2	GSM972032
GSM972033	2	GSM972033
GSM972034	2	GSM972034
GSM972035	2	GSM972035
GSM972036	2	GSM972036
GSM972037	2	GSM972037
GSM972038	2	GSM972038
GSM972039	1	GSM972039
GSM972040	2	GSM972040
GSM972041	2	GSM972041
GSM972042	2	GSM972042
GSM972043	2	GSM972043
GSM972044	2	GSM972044
GSM972045	2	GSM972045
GSM972046	1	GSM972046
GSM972047	2	GSM972047
GSM972048	2	GSM972048
GSM972049	2	GSM972049
GSM972050	2	GSM972050
GSM972051	1	GSM972051
GSM972052	2	GSM972052
GSM972053	2	GSM972053
GSM972054	1	GSM972054
GSM972055	1	GSM972055
GSM972056	2	GSM972056
GSM972057	2	GSM972057
GSM972058	1	GSM972058
GSM972059	1	GSM972059
GSM972060	1	GSM972060
GSM972061	2	GSM972061
GSM972062	1	GSM972062
GSM972063	1	GSM972063
GSM972064	1	GSM972064
GSM972065	1	GSM972065
GSM972066	1	GSM972066
GSM972067	1	GSM972067
GSM972068	1	GSM972068
GSM972069	1	GSM972069
GSM972070	1	GSM972070
GSM972071	1	GSM972071
GSM972072	1	GSM972072
GSM972073	1	GSM972073
GSM972074	1	GSM972074
GSM972075	1	GSM972075
GSM972076	1	GSM972076
GSM972077	1	GSM972077
GSM972078	1	GSM972078
GSM972079	1	GSM972079
GSM972080	1	GSM972080
GSM972081	1	GSM972081
GSM972082	1	GSM972082
GSM972083	1	GSM972083
GSM972084	1	GSM972084
GSM972085	1	GSM972085
GSM972086	2	GSM972086
GSM972087	2	GSM972087
GSM972088	1	GSM972088
GSM972089	1	GSM972089
GSM972090	2	GSM972090
GSM972091	2	GSM972091
GSM972092	1	GSM972092
GSM972093	1	GSM972093
GSM972094	1	GSM972094
GSM972095	1	GSM972095
GSM972096	2	GSM972096
GSM972097	1	GSM972097
GSM972098	2	GSM972098
GSM972099	2	GSM972099
GSM972100	2	GSM972100
GSM972101	1	GSM972101
GSM972102	1	GSM972102
GSM972103	1	GSM972103
GSM972104	1	GSM972104
GSM972105	2	GSM972105
GSM972106	2	GSM972106
GSM972107	1	GSM972107
GSM972108	2	GSM972108
GSM972109	2	GSM972109
GSM972110	2	GSM972110
GSM972111	1	GSM972111
GSM972112	1	GSM972112
GSM972113	1	GSM972113
GSM972114	2	GSM972114
GSM972115	2	GSM972115
GSM972116	1	GSM972116
GSM972117	1	GSM972117
GSM972118	2	GSM972118
GSM972119	2	GSM972119
GSM972120	1	GSM972120
GSM972121	1	GSM972121
GSM972122	2	GSM972122
GSM972123	2	GSM972123
GSM972124	1	GSM972124
GSM972125	1	GSM972125
GSM972126	2	GSM972126
GSM972127	1	GSM972127
GSM972128	1	GSM972128
GSM972129	1	GSM972129
GSM972130	2	GSM972130
GSM972131	1	GSM972131
GSM972132	1	GSM972132
GSM972133	1	GSM972133
GSM972134	1	GSM972134
GSM972135	2	GSM972135
GSM972136	2	GSM972136
GSM972137	2	GSM972137
GSM972138	2	GSM972138
GSM972139	2	GSM972139
GSM972140	1	GSM972140
GSM972141	1	GSM972141
GSM972142	2	GSM972142
GSM972143	1	GSM972143
GSM972144	2	GSM972144
GSM972145	1	GSM972145
GSM972146	1	GSM972146
GSM972147	2	GSM972147
GSM972148	1	GSM972148
GSM972149	2	GSM972149
GSM972150	1	GSM972150
GSM972151	2	GSM972151
GSM972152	2	GSM972152
GSM972153	1	GSM972153
GSM972154	2	GSM972154
GSM972155	2	GSM972155
GSM972156	1	GSM972156
GSM972157	1	GSM972157
GSM972158	1	GSM972158
GSM972159	2	GSM972159
GSM972160	1	GSM972160
GSM972161	2	GSM972161
GSM972162	1	GSM972162
GSM972163	1	GSM972163
GSM972164	1	GSM972164
GSM972165	1	GSM972165
GSM972166	2	GSM972166
GSM972167	1	GSM972167
GSM972168	1	GSM972168
GSM972169	2	GSM972169
GSM972170	1	GSM972170
GSM972171	1	GSM972171
GSM972172	2	GSM972172
GSM972173	2	GSM972173
GSM972174	2	GSM972174
GSM972175	2	GSM972175
GSM972176	1	GSM972176
GSM972177	1	GSM972177
GSM972178	2	GSM972178
GSM972179	1	GSM972179
GSM972180	1	GSM972180
GSM972181	1	GSM972181
GSM972182	2	GSM972182
GSM972183	2	GSM972183
GSM972184	1	GSM972184
GSM972185	2	GSM972185
GSM972186	1	GSM972186
GSM972187	1	GSM972187
GSM972188	2	GSM972188
GSM972189	1	GSM972189
GSM972190	2	GSM972190
GSM972191	2	GSM972191
GSM972192	1	GSM972192
GSM972193	2	GSM972193
GSM972194	2	GSM972194
GSM972195	2	GSM972195
GSM972196	2	GSM972196
GSM972197	2	GSM972197
GSM972198	2	GSM972198
GSM972199	2	GSM972199
GSM972200	1	GSM972200
GSM972201	1	GSM972201
GSM972202	2	GSM972202
GSM972203	1	GSM972203
GSM972204	1	GSM972204
GSM972205	1	GSM972205
GSM972206	1	GSM972206
GSM972207	1	GSM972207
GSM972208	1	GSM972208
GSM972209	1	GSM972209
GSM972210	1	GSM972210
GSM972211	2	GSM972211
GSM972212	2	GSM972212
GSM972213	2	GSM972213
GSM972214	2	GSM972214
GSM972215	1	GSM972215
GSM972216	2	GSM972216
GSM972217	2	GSM972217
GSM972218	2	GSM972218
GSM972219	2	GSM972219
GSM972220	1	GSM972220
GSM972221	2	GSM972221
GSM972222	2	GSM972222
GSM972223	1	GSM972223
GSM972224	1	GSM972224
GSM972225	2	GSM972225
GSM972226	2	GSM972226
GSM972227	2	GSM972227
GSM972228	2	GSM972228
GSM972229	1	GSM972229
GSM972230	2	GSM972230
GSM972231	1	GSM972231
GSM972232	1	GSM972232
GSM972233	2	GSM972233
GSM972234	1	GSM972234
GSM972235	2	GSM972235
GSM972236	2	GSM972236
GSM972237	2	GSM972237
GSM972238	2	GSM972238
GSM972239	1	GSM972239
GSM972240	1	GSM972240
GSM972241	2	GSM972241
GSM972242	1	GSM972242
GSM972243	2	GSM972243
GSM972244	2	GSM972244
GSM972245	2	GSM972245
GSM972246	2	GSM972246
GSM972247	2	GSM972247
GSM972248	2	GSM972248
GSM972249	2	GSM972249
GSM972250	2	GSM972250
GSM972251	2	GSM972251
GSM972252	2	GSM972252
GSM972253	2	GSM972253
GSM972254	2	GSM972254
GSM972255	2	GSM972255
GSM972256	2	GSM972256
GSM972257	2	GSM972257
GSM972258	2	GSM972258
GSM972259	2	GSM972259
GSM972260	2	GSM972260
GSM972261	2	GSM972261
GSM972262	1	GSM972262
GSM972263	2	GSM972263
GSM972264	2	GSM972264
GSM972265	2	GSM972265
GSM972266	2	GSM972266
GSM972267	2	GSM972267
GSM972268	2	GSM972268
GSM972269	2	GSM972269
GSM972270	2	GSM972270
GSM972271	2	GSM972271
GSM972272	2	GSM972272
GSM972273	2	GSM972273
GSM972274	1	GSM972274
GSM972275	1	GSM972275
GSM972276	2	GSM972276
GSM972277	2	GSM972277
GSM972278	2	GSM972278
GSM972279	1	GSM972279
GSM972280	2	GSM972280
GSM972281	2	GSM972281
GSM972282	2	GSM972282
GSM972283	2	GSM972283
GSM972284	2	GSM972284
GSM972285	2	GSM972285
GSM972286	2	GSM972286
GSM972287	1	GSM972287
GSM972288	2	GSM972288
GSM972289	2	GSM972289
GSM972290	1	GSM972290
GSM972291	2	GSM972291
GSM972292	2	GSM972292
GSM972293	2	GSM972293
GSM972294	1	GSM972294
GSM972295	2	GSM972295
GSM972296	2	GSM972296
GSM972297	1	GSM972297
GSM972298	2	GSM972298
GSM972299	2	GSM972299
GSM972300	2	GSM972300
GSM972301	1	GSM972301
GSM972302	2	GSM972302
GSM972303	2	GSM972303
GSM972304	2	GSM972304
GSM972305	1	GSM972305
GSM972306	2	GSM972306
GSM972307	2	GSM972307
GSM972308	2	GSM972308
GSM972309	2	GSM972309
GSM972310	2	GSM972310
GSM972311	2	GSM972311
GSM972312	2	GSM972312
GSM972313	2	GSM972313
GSM972314	2	GSM972314
GSM972315	2	GSM972315
GSM972316	2	GSM972316
GSM972317	2	GSM972317
GSM972318	2	GSM972318
GSM972319	2	GSM972319
GSM972320	2	GSM972320
GSM972321	2	GSM972321
GSM972322	2	GSM972322
GSM972323	2	GSM972323
GSM972324	2	GSM972324
GSM972325	2	GSM972325
GSM972326	2	GSM972326
GSM972327	1	GSM972327
GSM972328	2	GSM972328
GSM972329	1	GSM972329
GSM972330	1	GSM972330
GSM972331	2	GSM972331
GSM972332	2	GSM972332
GSM972333	2	GSM972333
GSM972334	1	GSM972334
GSM972335	2	GSM972335
GSM972336	2	GSM972336
GSM972337	1	GSM972337
GSM972338	2	GSM972338
GSM972339	2	GSM972339
GSM972340	2	GSM972340
GSM972341	2	GSM972341
GSM972342	2	GSM972342
GSM972343	2	GSM972343
GSM972344	2	GSM972344
GSM972345	1	GSM972345
GSM972346	2	GSM972346
GSM972347	2	GSM972347
GSM972348	2	GSM972348
GSM972349	1	GSM972349
GSM972350	2	GSM972350
GSM972351	2	GSM972351
GSM972352	1	GSM972352
GSM972353	1	GSM972353
GSM972354	2	GSM972354
GSM972355	1	GSM972355
GSM972356	2	GSM972356
GSM972357	2	GSM972357
GSM972358	1	GSM972358
GSM972359	1	GSM972359
GSM972360	1	GSM972360
GSM972361	1	GSM972361
GSM972362	2	GSM972362
GSM972363	1	GSM972363
GSM972364	2	GSM972364
GSM972365	1	GSM972365
GSM972366	1	GSM972366
GSM972367	1	GSM972367
GSM972368	2	GSM972368
GSM972369	1	GSM972369
GSM972370	2	GSM972370
GSM972371	2	GSM972371
GSM972372	1	GSM972372
GSM972373	2	GSM972373
GSM972374	1	GSM972374
GSM972375	1	GSM972375
GSM972376	2	GSM972376
GSM972377	1	GSM972377
GSM972378	1	GSM972378
GSM972379	2	GSM972379
GSM972380	1	GSM972380
GSM972381	2	GSM972381
GSM972382	2	GSM972382
GSM972383	2	GSM972383
GSM972384	2	GSM972384
GSM972385	1	GSM972385
GSM972386	2	GSM972386
GSM972387	2	GSM972387
GSM972388	2	GSM972388
GSM972389	2	GSM972389
GSM972390	2	GSM972390
GSM972391	1	GSM972391
GSM972392	2	GSM972392
GSM972393	2	GSM972393
GSM972394	1	GSM972394
GSM972395	1	GSM972395
GSM972396	2	GSM972396
GSM972397	2	GSM972397
GSM972398	1	GSM972398
GSM972399	2	GSM972399
GSM972400	1	GSM972400
GSM972401	1	GSM972401
GSM972402	1	GSM972402
GSM972403	1	GSM972403
GSM972404	1	GSM972404
GSM972405	1	GSM972405
GSM972406	1	GSM972406
GSM972407	1	GSM972407
GSM972408	1	GSM972408
GSM972409	1	GSM972409
GSM972410	1	GSM972410
GSM972411	2	GSM972411
GSM972412	1	GSM972412
GSM972413	1	GSM972413
GSM972414	2	GSM972414
GSM972415	2	GSM972415
GSM972416	1	GSM972416
GSM972417	1	GSM972417
GSM972418	1	GSM972418
GSM972419	1	GSM972419
GSM972420	1	GSM972420
GSM972421	1	GSM972421
GSM972422	1	GSM972422
GSM972423	1	GSM972423
GSM972424	2	GSM972424
GSM972425	1	GSM972425
GSM972426	1	GSM972426
GSM972427	1	GSM972427
GSM972428	1	GSM972428
GSM972429	1	GSM972429
GSM972430	1	GSM972430
GSM972431	1	GSM972431
GSM972432	1	GSM972432
GSM972433	1	GSM972433
GSM972434	2	GSM972434
GSM972435	2	GSM972435
GSM972436	1	GSM972436
GSM972437	1	GSM972437
GSM972438	1	GSM972438
GSM972439	1	GSM972439
GSM972440	1	GSM972440
GSM972441	1	GSM972441
GSM972442	1	GSM972442
GSM972443	2	GSM972443
GSM972444	1	GSM972444
GSM972445	2	GSM972445
GSM972446	2	GSM972446
GSM972447	2	GSM972447
GSM972448	2	GSM972448
GSM972449	2	GSM972449
GSM972450	2	GSM972450
GSM972451	2	GSM972451
GSM972452	1	GSM972452
GSM972453	2	GSM972453
GSM972454	2	GSM972454
GSM972455	1	GSM972455
GSM972456	2	GSM972456
GSM972457	2	GSM972457
GSM972458	1	GSM972458
GSM972459	2	GSM972459
GSM972460	2	GSM972460
GSM972461	2	GSM972461
GSM972462	2	GSM972462
GSM972463	2	GSM972463
GSM972464	1	GSM972464
GSM972465	2	GSM972465
GSM972466	2	GSM972466
GSM972467	1	GSM972467
GSM972468	2	GSM972468
GSM972469	2	GSM972469
GSM972470	1	GSM972470
GSM972471	2	GSM972471
GSM972472	2	GSM972472
GSM972473	2	GSM972473
GSM972474	2	GSM972474
GSM972475	2	GSM972475
GSM972476	1	GSM972476
GSM972477	2	GSM972477
GSM972478	2	GSM972478
GSM972479	1	GSM972479
GSM972480	2	GSM972480
GSM972481	2	GSM972481
GSM972482	2	GSM972482
GSM972483	2	GSM972483
GSM972484	2	GSM972484
GSM972485	2	GSM972485
GSM972486	2	GSM972486
GSM972487	2	GSM972487
GSM972488	2	GSM972488
GSM972489	2	GSM972489
GSM972490	2	GSM972490
GSM972491	2	GSM972491
GSM972492	2	GSM972492
GSM972493	2	GSM972493
GSM972494	1	GSM972494
GSM972495	2	GSM972495
GSM972496	2	GSM972496
GSM972497	2	GSM972497
GSM972498	2	GSM972498
GSM972499	2	GSM972499
GSM972500	1	GSM972500
GSM972501	1	GSM972501
GSM972502	2	GSM972502
GSM972503	1	GSM972503
GSM972504	1	GSM972504
GSM972505	2	GSM972505
GSM972506	1	GSM972506
GSM972507	2	GSM972507
GSM972508	2	GSM972508
GSM972509	2	GSM972509
GSM972510	2	GSM972510
GSM972511	2	GSM972511
GSM972512	2	GSM972512
GSM972513	2	GSM972513
GSM972514	2	GSM972514
GSM972515	2	GSM972515
GSM972516	2	GSM972516
GSM972517	2	GSM972517
GSM972518	1	GSM972518
GSM972519	1	GSM972519
GSM972520	1	GSM972520
GSM972521	1	GSM972521
GSM972522	1	GSM972522
