# Supplementary material for: Tumor Microenvironment Heterogeneity-Based Score System Predicts Clinical Prognosis and Response to Immune Checkpoint Blockade in Multiple Colorectal Cancer Cohorts
Source: Front Mol Biosci. 2022 Jun 28;9:884839. doi: 10.3389/fmolb.2022.884839 (PMC9274205; doi:10.3389/fmolb.2022.884839)
Supplement: Supplementary file 19 [file Table6.csv]

	ONTOLOGY	ID	Description	setSize	enrichmentScore	NES	pvalue	p.adjust	qvalues	rank	leading_edge	core_enrichment
GO:0001501	BP	GO:0001501	skeletal system development	479	0.609986008	1.805809466	0.000999001	0.003374932	0.001489928	2220	tags=26%, list=12%, signal=23%	6423/26585/26585/26585/1300/6424/23213/7305/1301/1462/2200/1311/4256/1290/6591/1513/1833/5396/633/1278/6678/7291/1281/4318/4060/4015/56034/1009/2202/9770/54/2697/338773/1277/4211/5159/50515/1116/7076/5788/5788/25884/2268/4148/3212/4920/55790/3479/871/4208/7227/5549/3223/10019/6781/10859/10859/10859/10859/10859/5027/81792/81792/2313/5125/579/7040/1893/4322/4323/22856/55959/81031/4094/3037/4313/273…
GO:0001503	BP	GO:0001503	ossification	369	0.628240328	1.854745747	0.000999001	0.003374932	0.001489928	2594	tags=33%, list=13%, signal=30%	6423/26585/26585/26585/115908/10457/54829/1301/1462/1311/4256/1290/6591/1513/6696/1278/6678/7291/4015/1009/91851/23601/4921/5552/9770/54/1959/1230/7424/338773/1277/57419/3569/3371/3486/25884/2268/25937/4330/3488/9636/4920/55790/3479/5743/4958/4208/6781/29887/1901/5027/3381/7040/6320/1893/4322/4323/22856/9902/8321/6863/5587/2824/57045/10272/4313/2737/1291/240/240/22801/117581/117581/6422/7059/7963…
GO:0001525	BP	GO:0001525	angiogenesis	476	0.680423841	2.014330563	0.000999001	0.003374932	0.001489928	2483	tags=42%, list=13%, signal=38%	6423/26585/26585/26585/7058/10457/10563/23213/2191/718/5176/5176/6347/728/1306/84870/1545/7852/6678/7291/9353/3627/2335/719/7070/5168/1295/8038/347/3689/23452/11117/1634/9510/7424/4211/5159/3576/10516/3678/1116/6356/7060/857/5054/3569/80781/7857/1909/8877/1282/1284/6091/1296/3162/25932/1003/358/5175/10203/5797/10769/7057/5743/1960/4240/5740/301/187/4162/7128/83700/1890/1901/1536/55273/3553/729230…
GO:0001558	BP	GO:0001558	regulation of cell growth	383	0.504355028	1.489792475	0.000999001	0.003374932	0.001489928	3187	tags=23%, list=17%, signal=20%	6423/26585/26585/26585/6695/348/5997/6696/7852/9353/6387/23136/2335/6279/3624/1410/2697/10516/2273/6446/3486/85004/8877/4131/684/6280/3488/3490/3479/5999/3487/8829/58189/604/7040/4323/952/1627/185/51393/93649/1808/6422/7046/58191/64321/7474/57699/10439/3611/11170/4092/2258/56920/5538/57817/552/147906/1382/51176/131566/6586/81501/8835/694/7042/3897/2203/4133/54910/6494/51330/23499/2664/322/10235/2…
GO:0001654	BP	GO:0001654	eye development	370	0.49183821	1.45216637	0.000999001	0.003374932	0.001489928	3353	tags=24%, list=17%, signal=21%	8076/5176/5176/2200/1290/1289/1545/7291/91851/2202/7070/10586/3624/1410/4212/1295/4237/7431/4211/5159/1282/4286/1296/25932/7472/9839/793/5797/5090/4628/3913/8829/493/57381/57045/4094/2737/639/2823/113246/7046/221935/220/2247/3091/6664/2295/7474/4814/5764/10312/24147/2296/2625/6297/4853/10461/5156/2321/7042/285590/4693/6604/2255/2303/8322/11081/30812/23363/116039/7482/1497/7111/658/6497/4149/10763…
GO:0001667	BP	GO:0001667	ameboidal-type cell migration	386	0.587588776	1.735877801	0.000999001	0.003374932	0.001489928	2434	tags=32%, list=13%, signal=28%	26585/26585/26585/10563/2191/5176/5176/348/1545/6678/7291/9353/4318/4921/2335/5168/2697/3689/1634/7424/152007/9590/7076/7857/3357/6091/7145/3162/3676/1003/9839/5175/5797/4163/10769/7057/5743/1960/4208/301/6781/51466/2113/8829/493/57381/397/7040/6863/3791/5587/5641/79812/3037/3815/8828/10000/10000/3315/7046/154810/2752/2247/958/23129/3091/161198/4223/309/7010/6237/23328/64321/7474/284/2252/5764/36…
GO:0001819	BP	GO:0001819	positive regulation of cytokine production	402	0.638580642	1.890334467	0.000999001	0.003374932	0.001489928	2509	tags=37%, list=13%, signal=33%	23213/2207/23643/718/7305/4332/728/929/3113/3113/3113/3113/3113/3113/3113/3113/1545/7291/4060/23601/7292/7096/719/3428/6363/91543/3115/3115/3115/3115/3115/3115/3115/3115/115362/5054/3569/7097/942/3357/5788/5788/3620/57493/51311/8877/914/972/10288/10288/10288/10288/10288/2268/10125/3554/1191/199/199/199/199/199/199/54440/54209/7057/5743/948/9370/2219/64581/5142/1236/301/4345/10859/10859/10859/1085…
GO:0001933	BP	GO:0001933	negative regulation of protein phosphorylation	381	0.502450531	1.484368991	0.000999001	0.003374932	0.001489928	3114	tags=30%, list=16%, signal=26%	6423/26585/26585/26585/348/5997/7291/9353/7078/7070/9770/11117/5577/5577/51339/857/3486/2167/5788/5788/57493/64092/9535/2192/28951/2633/25937/9467/120892/9370/135228/1847/10019/7128/5027/5999/3553/3087/91663/5621/7040/1030/1843/140885/11314/4616/7345/93649/2022/9021/85450/26524/8850/11142/3315/11213/6422/374403/1846/284/7099/3611/54900/54206/26191/2308/409/1028/1028/4092/11221/1540/23603/3458/545…
GO:0002250	BP	GO:0002250	adaptive immune response	386	0.722453767	2.134301247	0.000999001	0.003374932	0.001489928	2647	tags=57%, list=14%, signal=51%	10563/2207/718/710/716/713/3122/3122/3122/3122/3122/3122/3122/3122/2213/714/10673/3113/3113/3113/3113/3113/3113/3113/3113/712/715/715/1178/3109/3109/3109/3109/3109/3109/3109/3109/3108/3108/3108/3108/3108/3108/3108/3108/10875/7292/1880/1514/6363/91543/50856/100423062/3115/3115/3115/3115/3115/3115/3115/3115/3569/942/5788/5788/3575/51311/64092/972/3117/3117/3117/3117/3117/3117/10288/10288/10288/1028…
GO:0002253	BP	GO:0002253	activation of immune response	419	0.635614453	1.88206317	0.000999001	0.003374932	0.001489928	2386	tags=34%, list=12%, signal=31%	2207/718/710/4332/716/713/728/3122/3122/3122/3122/3122/3122/3122/3122/2213/11326/714/3075/3113/3113/3113/3113/3113/3113/3113/3113/712/715/715/2359/3055/719/7070/3428/50856/9473/100423062/3115/3115/3115/3115/3115/3115/3115/3115/4239/5788/5788/7456/3117/3117/3117/3117/3117/3117/2268/2534/2633/3071/1191/3702/1675/1675/3119/3119/3119/3119/3119/3119/3119/10384/2212/4208/3937/2219/2357/5142/1236/123920…
GO:0002283	BP	GO:0002283	neutrophil activation involved in immune response	458	0.602944727	1.782025604	0.000999001	0.003374932	0.001489928	1990	tags=28%, list=10%, signal=25%	2207/7130/718/7305/11031/4332/4973/2215/728/3684/929/7077/4318/6402/6515/23601/10875/719/6279/3689/1116/5328/7097/5788/5788/9535/22918/684/1508/10288/10288/10288/10288/10288/6280/11010/2268/3071/1675/1675/5175/3683/53831/948/5473/2212/3903/3903/3903/3903/3903/2219/2357/80301/2040/64333/5329/1536/199675/963/4069/5806/8560/3310/1509/83716/79895/5724/3579/3685/5660/1794/140885/2358/11314/6283/1118/7…
GO:0002446	BP	GO:0002446	neutrophil mediated immunity	469	0.599253761	1.772902116	0.000999001	0.003374932	0.001489928	1990	tags=27%, list=10%, signal=25%	2207/7130/718/7305/11031/4332/4973/2215/728/3684/929/7077/4318/6402/6515/23601/10875/719/6279/3689/1116/5328/3569/7097/5788/5788/9535/22918/684/1508/10288/10288/10288/10288/10288/6280/11010/2268/3071/1675/1675/5175/3683/53831/948/5473/2212/3903/3903/3903/3903/3903/2219/2357/80301/2040/64333/5329/1536/199675/963/4069/6372/5806/8560/3310/1509/83716/79895/5724/3579/3685/5660/1794/140885/2358/11314/6…
GO:0002683	BP	GO:0002683	negative regulation of immune system process	397	0.673943125	1.992749833	0.000999001	0.003374932	0.001489928	2830	tags=45%, list=15%, signal=40%	26585/26585/26585/10457/2207/7305/710/6347/4332/2200/2213/11326/714/9935/9353/1281/6387/5654/56833/10875/7292/7070/3624/4212/347/11117/6366/3428/4211/4321/942/5788/5788/3620/3575/64092/29909/972/146722/684/7940/7940/7940/7940/7940/7940/7940/7940/10288/10288/10288/10288/10288/2268/2633/3162/3142/558/7107/2615/7057/9370/301/4345/10859/10859/10859/10859/10859/7128/695/2294/729230/25939/604/84868/562…
GO:0002694	BP	GO:0002694	regulation of leukocyte activation	486	0.6592304	1.952204299	0.000999001	0.003374932	0.001489928	2505	tags=45%, list=13%, signal=40%	10457/2207/7305/6347/4332/3684/2213/11326/10673/3113/3113/3113/3113/3113/3113/3113/3113/7412/3956/1178/3109/3109/3109/3109/3109/3109/3109/3109/6352/6352/56833/10875/7292/1880/7070/3624/3689/6366/6363/100423062/3115/3115/3115/3115/3115/3115/3115/3115/857/3569/942/5788/5788/3620/3575/8877/914/64092/972/146722/7940/7940/7940/7940/7940/7940/7940/7940/10288/10288/10288/10288/10288/2268/2534/3162/10125…
GO:0002697	BP	GO:0002697	regulation of immune effector process	371	0.663226494	1.957919205	0.000999001	0.003374932	0.001489928	2483	tags=36%, list=13%, signal=33%	2207/718/7305/710/716/713/728/3684/2213/11326/714/3075/712/715/715/5654/1178/3109/3109/3109/3109/3109/3109/3109/3109/56833/10875/7292/719/3689/3434/6363/91543/3569/4321/942/5788/5788/3575/972/684/2268/3162/10125/3142/3554/1191/3383/54440/948/301/5880/730/10859/10859/10859/10859/10859/7128/51237/5027/695/3553/6372/2294/729230/6772/604/84868/9447/4277/4277/4277/4277/4277/4277/4277/4277/7040/51191/5…
GO:0002764	BP	GO:0002764	immune response-regulating signaling pathway	376	0.618052117	1.825109933	0.000999001	0.003374932	0.001489928	2546	tags=36%, list=13%, signal=32%	2207/4332/728/3122/3122/3122/3122/3122/3122/3122/3122/2213/3113/3113/3113/3113/3113/3113/3113/3113/2359/3055/719/7070/50856/9473/100423062/3115/3115/3115/3115/3115/3115/3115/3115/5788/5788/7456/3117/3117/3117/3117/3117/3117/10288/10288/10288/10288/10288/2268/2534/2633/3071/3702/3119/3119/3119/3119/3119/3119/3119/10384/2212/4208/3937/2219/2357/5142/1236/123920/10859/10859/10859/10859/10859/695/984…
GO:0002768	BP	GO:0002768	immune response-regulating cell surface receptor signaling pathway	373	0.616781375	1.820556214	0.000999001	0.003374932	0.001489928	2546	tags=35%, list=13%, signal=32%	2207/4332/728/3122/3122/3122/3122/3122/3122/3122/3122/2213/3113/3113/3113/3113/3113/3113/3113/3113/2359/3055/719/7070/50856/9473/100423062/3115/3115/3115/3115/3115/3115/3115/3115/5788/5788/7456/3117/3117/3117/3117/3117/3117/10288/10288/10288/10288/10288/2268/2534/2633/3071/3702/3119/3119/3119/3119/3119/3119/3119/10384/2212/4208/3937/2219/2357/5142/1236/123920/10859/10859/10859/10859/10859/695/984…
GO:0002790	BP	GO:0002790	peptide secretion	452	0.507377991	1.500018869	0.000999001	0.003374932	0.001489928	3036	tags=28%, list=16%, signal=24%	1311/929/348/2213/10673/23601/6352/6352/7292/7096/6279/5552/2697/5341/91543/7424/3569/7097/7857/3357/51311/4053/972/2268/7432/57333/3479/2615/54209/3937/56670/4628/301/1363/4345/5027/2922/3553/5125/51762/7040/4644/2281/952/5660/56253/6283/3708/3790/55107/23208/7074/240/240/26253/3557/19/114899/6422/8291/2702/2752/958/2641/3091/2149/6567/3133/3133/3133/3133/3133/3133/3133/5066/945/7099/947/7043/10…
GO:0002831	BP	GO:0002831	regulation of response to biotic stimulus	376	0.573355127	1.693119577	0.000999001	0.003374932	0.001489928	4056	tags=46%, list=21%, signal=38%	2207/23643/710/4332/348/2213/11326/5654/3055/6352/6352/56833/10875/3434/3428/50856/115362/4321/51311/9450/2268/2534/10125/54209/948/2219/10859/10859/10859/10859/10859/7128/3553/6372/25939/6772/84868/9447/4277/4277/4277/4277/4277/4277/4277/4277/10462/51191/197358/2358/56253/29126/330/2/23208/60489/5698/5698/5698/5698/5698/5698/5698/5698/9021/26253/5272/7409/11213/912/3665/3665/3559/1378/4064/11785…
GO:0003012	BP	GO:0003012	muscle system process	416	0.589097942	1.744105503	0.000999001	0.003374932	0.001489928	2570	tags=28%, list=13%, signal=25%	23213/5350/1311/5997/1264/7852/1410/2697/2316/1193/23336/7431/92241/857/3357/1909/8877/10398/23704/3162/3764/3488/800/199/199/199/199/199/199/10203/25802/3479/781/8082/5743/4208/5142/6781/4629/4629/72/59/5999/4638/3553/493/70/5724/2281/952/1674/55959/60675/114907/93649/5294/6444/3815/7074/9732/113246/3672/845/8291/2702/29995/10052/154/309/2149/6332/8013/126393/3778/9499/26509/7169/287/7133/54206/…
GO:0003779	MF	GO:0003779	actin binding	412	0.513014779	1.519682053	0.000999001	0.003374932	0.001489928	2793	tags=29%, list=15%, signal=25%	91624/3059/1264/7852/6876/10979/23136/2316/3936/170954/170954/170954/170954/170954/170954/170954/170954/171024/92241/6275/1073/26064/7456/9535/4046/4046/4131/7145/4542/2633/27295/800/199/199/199/199/199/199/6624/1234/25802/23022/51088/120892/4628/8522/4629/4629/51466/4638/11151/10486/84168/4478/5962/4644/10810/23500/1627/1266/22885/23406/8572/64236/309/3778/9499/9260/55704/57471/64005/64098/7169/…
GO:0004175	MF	GO:0004175	endopeptidase activity	374	0.499363157	1.474246212	0.000999001	0.003374932	0.001489928	2303	tags=20%, list=12%, signal=18%	2191/716/1513/715/715/4318/5654/1178/64499/1514/4312/8038/3003/9510/5328/3001/4321/9509/9509/1508/7177/5327/27299/1675/1675/4316/2999/11096/4314/81792/81792/1519/1519/5125/1509/4320/4320/4322/4323/4327/94031/5641/3426/4313/1075/7345/8722/5655/5698/5698/5698/5698/5698/5698/5698/5698/6422/203100/5069/89932/10699/11274/3002/1200/54507/1520/4317/5653/56675/9508/8728/101/57188/10863/23621/1511/837/151…
GO:0004930	MF	GO:0004930	G protein-coupled receptor activity	451	0.547288	1.618379303	0.000999001	0.003374932	0.001489928	2501	tags=14%, list=13%, signal=13%	728/7852/2359/116535/8843/1880/719/2857/8477/1230/5159/5157/53829/9934/2532/3357/1909/8877/29909/10203/1234/53831/2357/1236/56670/187/1901/729230/1903/10267/5724/3579/286530/8321/2358/11245/140/185/10268/8324/1902/79627/4883/10663/154/2149/2535/10800/1240/10266/57537/8111/27334/57007/5737/1910/2867/5031/51554/5732/2841/552/150/6785/4886/23432/1524/2850/64805/3356/2826/5733/6865/8322/115330/10161/…
GO:0005774	CC	GO:0005774	vacuolar membrane	384	0.479258049	1.415043564	0.000999001	0.003374932	0.001489928	2870	tags=33%, list=15%, signal=28%	3122/3122/3122/3122/3122/3122/3122/3122/7805/3113/3113/3113/3113/3113/3113/3113/3113/3109/3109/3109/3109/3109/3109/3109/3109/3108/3108/3108/3108/3108/3108/3108/3108/79901/719/53346/3115/3115/3115/3115/3115/3115/3115/3115/51311/51296/59345/972/3117/3117/3117/3117/3117/3117/684/11010/58528/7107/3119/3119/3119/3119/3119/3119/3119/7056/2357/2040/55332/23646/1509/5660/24141/5587/27074/23710/8905/3126/…
GO:0005925	CC	GO:0005925	focal adhesion	392	0.596295747	1.762263904	0.000999001	0.003374932	0.001489928	3788	tags=40%, list=20%, signal=33%	2191/91624/1264/10979/3055/4921/7041/7070/2697/3689/2316/3936/7431/5159/3678/171024/5328/9590/2273/857/6503/3371/9358/5788/5788/50507/7106/7145/3676/3383/308/23022/1466/301/4162/5880/5329/51466/858/8829/4478/10278/5962/70/4323/1465/9902/3685/8321/2022/54518/1266/3672/3315/22801/966/3339/143903/10395/1000/309/391/7010/6237/9260/7791/7791/4267/64098/90102/2535/51056/57514/3611/2318/8936/2275/4627/1…
GO:0006816	BP	GO:0006816	calcium ion transport	381	0.600995098	1.775495161	0.000999001	0.003374932	0.001489928	2301	tags=26%, list=12%, signal=24%	5350/6347/6355/4283/7852/3627/6387/6351/6351/6351/6352/6352/7070/2669/2697/1230/6366/5311/6373/1193/6363/5159/57419/857/3357/5788/5788/10288/10288/10288/10288/10288/2534/3383/10203/1234/781/5743/5142/1236/187/6781/10859/10859/10859/10859/10859/5027/5999/4638/11151/493/10267/5621/4644/2281/2771/3685/7220/3306/8832/3708/286097/51393/931/10268/5294/2823/845/8291/3932/2247/2641/309/2149/5579/9454/270…
GO:0006874	BP	GO:0006874	cellular calcium ion homeostasis	420	0.628049213	1.859339884	0.000999001	0.003374932	0.001489928	2480	tags=28%, list=13%, signal=25%	10563/5350/728/6355/348/4283/7852/2359/3627/6387/1043/6352/6352/719/7070/2697/8477/1230/6366/5311/6373/1193/6363/6356/57419/857/3357/5788/5788/1909/2534/1003/793/1234/781/948/2357/1236/187/6781/1901/5027/794/794/11151/729230/664/858/1903/493/5621/4644/3579/286530/2281/3685/952/7220/2358/6863/3708/60675/6357/286097/185/51393/931/10268/5294/6354/1902/845/3932/2247/958/10663/309/2149/5579/133/2769/7…
GO:0007015	BP	GO:0007015	actin filament organization	396	0.494485523	1.462154473	0.000999001	0.003374932	0.001489928	3108	tags=30%, list=16%, signal=26%	3059/9353/6387/3055/8477/2316/6366/3936/5341/171024/1809/6356/1073/7456/9535/50507/4542/27295/3071/3383/199/199/199/199/199/199/6624/25802/1236/5880/8522/1901/51466/5999/11151/399/9844/10486/57580/8829/91663/10278/5962/70/4644/163782/6863/10810/1627/1902/90952/6422/7046/10602/23406/9938/10395/391/7791/7791/55704/57471/64005/90102/7169/7043/28984/9051/8936/2006/221692/11170/7454/9886/822/3717/2360…
GO:0007264	BP	GO:0007264	small GTPase mediated signal transduction	479	0.476211545	1.409782035	0.000999001	0.003374932	0.001489928	3723	tags=35%, list=19%, signal=29%	348/1278/9353/7077/1281/8477/5159/9459/57493/85004/6091/3162/10125/1123/199/199/199/199/199/199/5175/3479/10769/10630/64333/5880/81704/399/9844/57343/55619/10287/57580/8829/604/57381/397/117289/5962/22808/23179/286530/23433/9046/1794/5587/257106/79930/185/2/1902/7074/9732/19/7409/2247/10602/9938/10395/391/2149/6237/55704/57514/25780/8936/27334/1012/23682/5649/7454/9886/83478/10044/9448/9077/9363/…
GO:0007409	BP	GO:0007409	axonogenesis	460	0.495995342	1.46610194	0.000999001	0.003374932	0.001489928	3783	tags=33%, list=20%, signal=28%	91624/348/6696/7852/9353/6387/1009/2335/1436/7070/4692/4692/1959/4131/6091/2534/3676/1123/9839/5797/10154/23022/4628/5880/55816/3913/51466/399/8829/9201/9638/9046/1627/3908/2737/51393/7345/91653/8828/7074/219699/4854/113246/1808/152330/23129/2042/1000/391/8013/51062/9499/9260/7474/5293/10439/3611/4929/7414/5649/2736/2258/56920/2625/4853/10752/2115/10090/6285/1382/6586/64221/85358/5803/6464/3897/7…
GO:0007517	BP	GO:0007517	muscle organ development	360	0.569841279	1.68068297	0.000999001	0.003374932	0.001489928	3677	tags=37%, list=19%, signal=31%	26585/26585/26585/1301/5997/1293/23414/6876/7291/1281/3627/4015/1410/8910/1959/2697/1634/4211/2273/857/1073/57493/3142/10409/7472/3479/1960/4208/1901/5999/4638/858/7040/70/22808/26471/8321/3908/6943/93649/64091/2022/6444/8324/22801/7046/2247/221662/2353/4223/8320/10791/6664/51676/51676/7474/2535/3679/2735/1958/2275/2260/9242/2006/2296/409/4092/23493/5292/11149/57817/2115/6285/26508/51176/2121/644…
GO:0009306	BP	GO:0009306	protein secretion	415	0.507126413	1.501793526	0.000999001	0.003374932	0.001489928	3036	tags=28%, list=16%, signal=25%	1311/929/348/2213/10673/23601/6352/6352/7292/7096/5552/2697/5341/91543/7424/3569/7097/7857/3357/51311/4053/2268/7432/57333/3479/2615/54209/3937/56670/4628/301/4345/5027/3553/5125/51762/7040/4644/2281/952/5660/56253/6283/3708/3790/55107/23208/7074/240/240/26253/3557/114899/6422/8291/2702/2752/958/2641/3091/2149/3133/3133/3133/3133/3133/3133/3133/5066/945/7099/947/7043/10312/7100/28984/8111/23705/1…
GO:0010008	CC	GO:0010008	endosome membrane	462	0.47139389	1.393452631	0.000999001	0.003374932	0.001489928	2988	tags=34%, list=16%, signal=30%	10457/4360/23643/11031/929/3122/3122/3122/3122/3122/3122/3122/3122/3113/3113/3113/3113/3113/3113/3113/3113/3109/3109/3109/3109/3109/3109/3109/3109/3108/3108/3108/3108/3108/3108/3108/3108/8630/3115/3115/3115/3115/3115/3115/3115/3115/857/51311/8877/3117/3117/3117/3117/3117/3117/79953/3119/3119/3119/3119/3119/3119/3119/79689/301/4689/4689/29887/84168/23646/1509/51762/24141/30846/27074/29126/3126/312…
GO:0010959	BP	GO:0010959	regulation of metal ion transport	359	0.58015845	1.7111181	0.000999001	0.003374932	0.001489928	3050	tags=32%, list=16%, signal=28%	5350/6347/4283/7852/3627/6387/6351/6351/6351/6352/6352/7070/2669/2697/2316/1230/5311/6373/1193/53826/5159/2273/857/1318/10288/10288/10288/10288/10288/2534/23704/3383/7432/781/54209/5743/5142/2040/187/6781/10859/10859/10859/10859/10859/5027/5999/4638/11151/493/5621/4644/2281/2771/7220/3779/3306/8832/51393/10268/5294/845/8291/154/2641/2149/9454/920/945/287/5348/409/2258/11027/11027/11027/11027/5031…
GO:0010975	BP	GO:0010975	regulation of neuron projection development	486	0.492233595	1.457670246	0.000999001	0.003374932	0.001489928	3784	tags=32%, list=20%, signal=27%	6423/6695/5176/5176/348/5997/5396/6696/7852/9353/6387/3956/2335/6383/7070/7431/1809/4131/6091/6280/2534/1123/23258/9839/4920/10154/10769/120892/4208/57580/8829/9638/2281/952/8321/5587/653464/1627/51393/11075/1902/7074/4919/5376/1808/6422/221935/7025/23129/2042/1000/257194/55704/7474/57699/5764/10439/3611/2896/2260/5649/2258/56920/2625/5653/5274/56963/50807/8578/8578/26115/10090/1382/6376/85358/30…
GO:0015629	CC	GO:0015629	actin cytoskeleton	470	0.526702691	1.558132946	0.000999001	0.003374932	0.001489928	2793	tags=29%, list=15%, signal=26%	91624/3059/7412/10979/3055/4921/1410/2316/5311/3936/171024/1809/92241/1073/7456/4046/4046/50507/10398/2268/4542/2534/2633/27295/25932/800/2634/558/199/199/199/199/199/199/793/6624/25802/23022/83706/4628/301/5880/8522/4629/4629/83700/72/59/794/794/4638/11151/10486/91663/5962/70/4644/23433/1627/1612/1266/27145/4854/8850/7122/4919/22885/51411/10602/23406/2042/23586/10395/1000/8572/64236/273/7010/557…
GO:0016049	BP	GO:0016049	cell growth	448	0.498238889	1.473572017	0.000999001	0.003374932	0.001489928	3187	tags=24%, list=17%, signal=20%	6423/26585/26585/26585/6695/348/5997/6696/7852/9353/6387/10631/23136/2335/6279/3624/1410/4692/4692/2697/10516/2273/6446/3486/85004/8877/4131/684/6280/3676/3488/9839/3490/3479/3913/5999/3487/8829/58189/9201/604/7040/4323/952/1627/185/51393/93649/8828/7074/1808/6422/7046/58191/64321/7474/57699/10439/3611/8936/7414/11170/4092/2258/56920/5538/57817/552/147906/1382/51176/131566/6586/81501/8835/694/704…
GO:0019932	BP	GO:0019932	second-messenger-mediated signaling	410	0.609864337	1.805663928	0.000999001	0.003374932	0.001489928	2508	tags=29%, list=13%, signal=26%	5350/348/5997/4283/7412/7852/3627/6351/6351/6351/8477/1230/5311/6373/1193/5341/5577/5577/3576/3357/5788/5788/6401/8877/4499/2633/358/7432/10203/1234/3479/54209/7057/948/10231/120892/2357/1236/187/1901/55273/5027/695/729230/79772/1903/493/10267/5621/4644/3579/2281/2771/2358/3791/3708/185/6403/10268/6444/916/1902/2770/683/19/845/5138/5744/29995/50852/10663/154/54331/2641/374403/133/113/9454/57561/9…
GO:0022407	BP	GO:0022407	regulation of cell-cell adhesion	401	0.624064293	1.846856094	0.000999001	0.003374932	0.001489928	2503	tags=42%, list=13%, signal=38%	10457/10563/6347/2213/11326/10673/3113/3113/3113/3113/3113/3113/3113/3113/7412/6387/3956/3109/3109/3109/3109/3109/3109/3109/3109/6352/6352/10875/7292/7070/3689/6366/6363/3115/3115/3115/3115/3115/3115/3115/3115/857/3569/942/5788/5788/3620/6401/3575/972/10288/10288/10288/10288/10288/2534/3676/10125/3142/3071/3383/199/199/199/199/199/199/54440/3479/2615/1960/10630/9370/83706/1236/10019/301/10859/108…
GO:0022604	BP	GO:0022604	regulation of cell morphogenesis	474	0.508381728	1.504631067	0.000999001	0.003374932	0.001489928	3217	tags=29%, list=17%, signal=25%	6347/348/6696/7852/6678/9353/6387/10631/10979/23136/3055/2335/1436/6383/7070/5168/3689/2316/51177/6356/4131/6091/2192/7940/7940/7940/7940/7940/7940/7940/7940/2268/2534/2633/1123/3383/9839/10154/120892/10630/4628/301/5880/11151/399/57580/8829/57381/91663/4478/5962/23433/3791/10810/1627/6357/3037/51393/6354/3815/1902/7074/1808/23129/10602/10395/1000/391/152273/57471/7474/54873/57699/3679/5764/10439…
GO:0030055	CC	GO:0030055	cell-substrate junction	399	0.594850099	1.75975199	0.000999001	0.003374932	0.001489928	3788	tags=40%, list=20%, signal=33%	2191/91624/1264/10979/3055/4921/7041/7070/2697/3689/2316/3936/7431/5159/3678/171024/5328/9590/2273/857/6503/3371/9358/5788/5788/50507/7106/7145/3676/3383/308/23022/1466/83706/301/4162/5880/5329/51466/858/8829/4478/10278/5962/70/4323/1465/9902/3685/8321/2022/54518/1266/3672/3315/22801/966/3339/143903/10395/1000/309/391/7010/6237/9260/7791/7791/4267/64098/90102/2535/51056/57514/3611/2318/8936/2275/…
GO:0030099	BP	GO:0030099	myeloid cell differentiation	377	0.576900488	1.704086447	0.000999001	0.003374932	0.001489928	3252	tags=38%, list=17%, signal=33%	2207/7305/2200/2124/714/3059/9935/4318/4015/23601/1436/1880/9770/3624/4212/1230/3428/6363/4211/7097/29909/10398/972/4286/3071/9636/4920/7107/54209/7057/4208/9370/135228/1236/10019/10859/10859/10859/10859/10859/29887/1441/2313/2113/6772/10100/604/7040/760/1030/6688/10272/3815/8850/11025/11025/11025/11025/11006/11006/11006/11006/11006/6422/5305/10365/3665/3665/126014/126014/126014/126014/126014/126…
GO:0030198	BP	GO:0030198	extracellular matrix organization	369	0.761973572	2.249564662	0.000999001	0.003374932	0.001489928	2341	tags=44%, list=12%, signal=40%	6423/26585/26585/26585/1300/8076/23213/2191/1301/1462/165/2200/1311/3684/1290/1513/1306/6696/1289/633/1278/1293/7412/4016/1545/6678/7077/1281/151887/4318/4060/5654/10631/4015/1805/1292/4921/2335/1514/4312/1295/8038/30008/3689/11117/22795/4237/3936/1634/9510/2199/7837/1277/10516/3678/4239/1303/857/5054/3569/3371/4321/58494/80781/7076/9509/9509/1282/1284/2192/7177/1296/4148/3676/3383/5175/6624/5579…
GO:0030335	BP	GO:0030335	positive regulation of cell migration	488	0.668704615	1.980009075	0.000999001	0.003374932	0.001489928	2442	tags=39%, list=13%, signal=35%	10457/10563/7130/728/6355/6591/7852/6678/7941/3627/4318/6387/10631/56034/6351/6351/6351/6352/6352/4921/2335/5919/1436/719/7070/5168/2316/1230/6366/6363/9510/7424/1277/5159/3576/3678/152007/5328/6356/9590/7060/857/5054/3569/58494/80781/5788/5788/6401/8877/50507/972/2268/3162/3676/1003/3071/3554/3488/3383/199/199/199/199/199/199/5175/4920/3479/10769/54209/7057/5743/10630/83706/64581/1236/301/4162/5…
GO:0030545	MF	GO:0030545	receptor regulator activity	457	0.601343916	1.777012939	0.000999001	0.003374932	0.001489928	2483	tags=26%, list=13%, signal=23%	6423/26585/26585/26585/6362/6362/6362/10457/10563/6347/6355/2200/4283/10673/6696/3627/6387/56034/4969/6351/6351/6351/2202/6352/6352/7292/3624/6366/6373/6363/7424/7837/3576/6356/7060/3569/7076/7857/9535/7472/7432/6374/3479/5473/9370/6781/6398/123920/1890/2922/27122/3553/6372/7040/6320/1114/6357/4061/4061/6354/3557/10468/27123/284207/284207/5008/58191/2247/5744/2641/6750/10068/133/9235/7474/2252/57…
GO:0030546	MF	GO:0030546	signaling receptor activator activity	431	0.605573924	1.792189642	0.000999001	0.003374932	0.001489928	2942	tags=30%, list=15%, signal=26%	6423/26585/26585/26585/6362/6362/6362/10457/10563/6347/6355/2200/4283/10673/6696/3627/6387/56034/4969/6351/6351/6351/2202/6352/6352/7292/3624/6366/6373/6363/7424/3576/6356/7060/3569/7076/7857/9535/7472/7432/6374/3479/5473/9370/6781/6398/123920/1890/2922/3553/6372/7040/6320/1114/6357/6354/3557/284207/284207/5008/58191/2247/5744/2641/6750/133/9235/7474/2252/5764/7043/8741/2896/146225/944/6367/2258/…
GO:0031252	CC	GO:0031252	cell leading edge	402	0.509458364	1.508105074	0.000999001	0.003374932	0.001489928	2990	tags=28%, list=16%, signal=24%	2191/7852/10979/23136/7070/8910/5311/3936/5341/51177/7431/5159/3678/1809/9459/7456/64092/2268/199/199/199/199/199/199/6624/5797/4163/23022/10630/4628/5880/72/81704/59/51466/4638/11151/84168/91663/5962/70/4644/3685/24141/10810/1627/23710/9079/11075/526/54518/7074/22885/8291/154810/23129/143903/23586/10395/1000/8572/273/152273/9260/55704/64005/90102/24138/7099/57514/3611/9051/8936/5064/4627/11170/8…
GO:0031346	BP	GO:0031346	positive regulation of cell projection organization	365	0.478031454	1.41035028	0.000999001	0.003374932	0.001489928	3191	tags=26%, list=17%, signal=22%	5176/5176/348/5997/7852/9353/6387/2335/5168/6366/6363/1809/4131/6091/6280/2534/9839/6624/4920/10154/1236/5880/5027/22873/8829/9638/51762/2281/23433/8321/5587/1627/51393/11075/3815/1902/7074/2823/4919/7046/23129/10602/2042/257194/55704/7474/57699/5764/7043/3611/5064/2896/2260/5649/5274/8578/8578/23603/1382/6376/85358/3082/64805/116/3897/7436/8837/2242/5216/6324/8322/89795/51330/4067/54149/347733/2…
GO:0032103	BP	GO:0032103	positive regulation of response to external stimulus	482	0.639877596	1.894766447	0.000999001	0.003374932	0.001489928	2520	tags=33%, list=13%, signal=29%	10563/2207/23643/718/4332/728/7852/7941/9353/3627/6387/6351/6351/6351/3055/6352/6352/7292/5919/1436/719/6279/1230/6366/3428/6363/7424/50856/5159/3576/7060/115362/5054/3569/4321/7097/2167/9180/7857/3620/51311/972/6280/9450/2534/10125/3071/199/199/199/199/199/199/54209/7057/5743/7056/120892/2219/64581/1236/56670/5880/1901/695/3553/729230/5320/2113/8829/84868/9447/10462/7040/3579/2281/26471/4023/235…
GO:0032970	BP	GO:0032970	regulation of actin filament-based process	368	0.555257166	1.639305883	0.000999001	0.003374932	0.001489928	3093	tags=32%, list=16%, signal=27%	5350/122786/3059/9353/6387/3055/1436/8477/2316/6366/5341/5159/171024/6356/857/1073/9535/50507/684/3071/3383/6624/25802/10630/4208/5142/1236/6781/5880/83700/1901/51466/5999/11151/399/57580/8829/91663/397/5962/23433/163782/6863/2824/10810/1627/1902/90952/683/6422/7046/2702/10602/23406/2042/10395/391/7010/55704/5066/90102/287/7043/3611/28984/8936/4627/2006/11170/7454/2258/9886/822/4853/85458/23075/6…
GO:0034329	BP	GO:0034329	cell junction assembly	404	0.499023179	1.477299392	0.000999001	0.003374932	0.001489928	3747	tags=36%, list=19%, signal=29%	26585/26585/26585/7058/6591/10979/10082/23136/1009/2335/7070/2697/347/2316/3678/857/7097/57493/4131/7145/79953/1003/5175/6624/27253/7057/4208/347902/2706/83700/3553/1307/8829/4323/8321/3791/2824/8506/90952/2823/7162/7162/7122/3915/6422/2702/221935/8642/57502/23129/10052/2042/10395/1000/5010/7010/26167/2701/7474/90102/57717/287/3611/2318/10266/55679/7414/11170/56133/4092/2258/5583/9448/28513/23603…
GO:0034765	BP	GO:0034765	regulation of ion transmembrane transport	446	0.517849788	1.531873935	0.000999001	0.003374932	0.001489928	2587	tags=21%, list=13%, signal=18%	5350/6347/5997/4283/7291/3627/4318/7070/2669/2316/5311/6373/1193/53826/2273/857/1318/2534/23704/25932/3764/781/54209/7057/4208/5142/2040/187/1536/5027/5999/11151/729230/493/5621/4644/5724/2281/7220/3779/3306/54102/3790/1612/10268/5294/845/8291/2702/154/2149/6332/84329/3778/287/10312/5348/5649/1520/2258/3751/5031/57817/3772/6769/150/6376/6330/30845/149111/477/3458/85358/79026/9446/6622/10681/6236/…
GO:0035592	BP	GO:0035592	establishment of protein localization to extracellular region	416	0.506480645	1.499505629	0.000999001	0.003374932	0.001489928	3036	tags=28%, list=16%, signal=24%	1311/929/348/2213/10673/23601/6352/6352/7292/7096/5552/2697/5341/91543/7424/3569/7097/7857/3357/51311/4053/2268/7432/57333/3479/2615/54209/3937/56670/4628/301/4345/5027/3553/5125/51762/7040/4644/2281/952/5660/56253/6283/3708/3790/55107/23208/7074/240/240/26253/3557/114899/6422/8291/2702/2752/958/2641/3091/2149/3133/3133/3133/3133/3133/3133/3133/5066/945/7099/947/7043/10312/7100/28984/8111/23705/1…
GO:0036230	BP	GO:0036230	granulocyte activation	474	0.613230357	1.814946125	0.000999001	0.003374932	0.001489928	2925	tags=35%, list=15%, signal=31%	2207/7130/718/7305/11031/4332/4973/2215/728/3684/929/2213/7077/4318/6402/6515/23601/6352/6352/10875/719/6279/3689/3576/1116/5328/7097/5788/5788/9535/22918/684/1508/10288/10288/10288/10288/10288/6280/11010/2268/3071/1675/1675/5175/3683/53831/948/5473/2212/3903/3903/3903/3903/3903/2219/2357/80301/2040/64333/5329/1536/199675/963/4069/6372/729230/5806/8560/5320/3310/57580/1509/83716/79895/5724/3579/3…
GO:0042060	BP	GO:0042060	wound healing	485	0.612025705	1.812695455	0.000999001	0.003374932	0.001489928	2808	tags=33%, list=15%, signal=29%	2207/2191/710/1311/348/2162/1289/1278/7852/6678/23414/1281/10631/4015/2335/6279/2697/2316/1634/5341/1277/5577/5577/5159/3678/5328/953/857/5054/3569/3371/4321/7076/10398/2192/5327/2534/3162/558/5175/3479/308/7057/948/7056/10630/3937/83706/135228/64581/4628/22915/10019/301/4162/7128/81704/5329/5027/5055/4638/7035/7980/2113/58189/7040/1465/3791/3708/30846/2737/2/6403/3853/2004/5294/23208/8324/240/24…
GO:0042110	BP	GO:0042110	T cell activation	448	0.655271273	1.938004905	0.000999001	0.003374932	0.001489928	2546	tags=45%, list=13%, signal=40%	10457/2207/6347/2213/11326/9935/10673/3113/3113/3113/3113/3113/3113/3113/3113/7412/3956/1178/3109/3109/3109/3109/3109/3109/3109/3109/6352/6352/10875/7292/1880/7070/1514/6366/3936/6363/91543/50856/3115/3115/3115/3115/3115/3115/3115/3115/857/3569/942/5788/5788/3620/3575/914/972/10288/10288/10288/10288/10288/2534/10125/3142/3071/925/3702/3383/199/199/199/199/199/199/54440/3479/2615/3683/1960/64581/1…
GO:0042119	BP	GO:0042119	neutrophil activation	469	0.61464034	1.818423561	0.000999001	0.003374932	0.001489928	1990	tags=29%, list=10%, signal=26%	2207/7130/718/7305/11031/4332/4973/2215/728/3684/929/2213/7077/4318/6402/6515/23601/6352/6352/10875/719/6279/3689/3576/1116/5328/7097/5788/5788/9535/22918/684/1508/10288/10288/10288/10288/10288/6280/11010/2268/3071/1675/1675/5175/3683/53831/948/5473/2212/3903/3903/3903/3903/3903/2219/2357/80301/2040/64333/5329/1536/199675/963/4069/6372/5806/8560/5320/3310/57580/1509/83716/79895/5724/3579/3685/566…
GO:0042326	BP	GO:0042326	negative regulation of phosphorylation	417	0.496134935	1.468485856	0.000999001	0.003374932	0.001489928	3114	tags=29%, list=16%, signal=25%	6423/26585/26585/26585/348/5997/7291/9353/7078/7070/9770/3624/11117/5577/5577/51339/857/3486/2167/5788/5788/57493/64092/9535/2192/28951/2633/25937/9467/120892/9370/135228/1847/10019/7128/5027/5999/399/3553/3087/91663/5621/7040/1030/26471/1843/140885/11314/4616/7345/93649/2022/9021/85450/26524/8850/11142/3315/11213/6422/374403/1846/284/7099/3611/54900/54206/26191/2308/409/1028/1028/4092/11221/1540…
GO:0043062	BP	GO:0043062	extracellular structure organization	370	0.761865324	2.249429142	0.000999001	0.003374932	0.001489928	2341	tags=44%, list=12%, signal=40%	6423/26585/26585/26585/1300/8076/23213/2191/1301/1462/165/2200/1311/3684/1290/1513/1306/6696/1289/633/1278/1293/7412/4016/1545/6678/7077/1281/151887/4318/4060/5654/10631/4015/1805/1292/4921/2335/1514/4312/1295/8038/30008/3689/11117/22795/4237/3936/1634/9510/2199/7837/1277/10516/3678/4239/1303/857/5054/3569/3371/4321/58494/80781/7076/9509/9509/1282/1284/2192/7177/1296/4148/3676/3383/5175/6624/5579…
GO:0043235	CC	GO:0043235	receptor complex	377	0.571645335	1.688563432	0.000999001	0.003374932	0.001489928	2954	tags=31%, list=15%, signal=26%	23643/4973/3684/929/1439/4921/7096/1436/3689/11117/5159/3678/3569/9358/7097/9180/972/3676/925/558/4920/10203/10154/3683/53831/948/1441/3560/3824/8829/2690/10267/915/3685/7220/919/3791/10268/2022/916/3815/8828/57125/54518/1438/4854/3672/4919/7075/22801/7046/3559/51284/958/23129/50852/154/2042/7010/9865/920/3679/7133/7099/3570/10266/57192/10062/3561/2260/90/3572/8807/8809/973/4853/150/3687/10461/71…
GO:0043312	BP	GO:0043312	neutrophil degranulation	455	0.603129037	1.782710913	0.000999001	0.003374932	0.001489928	1990	tags=27%, list=10%, signal=25%	2207/7130/718/7305/11031/4332/4973/2215/728/3684/929/7077/4318/6402/6515/23601/10875/719/6279/3689/1116/5328/7097/5788/5788/9535/22918/684/1508/10288/10288/10288/10288/10288/6280/11010/2268/3071/1675/1675/5175/3683/53831/948/5473/2212/3903/3903/3903/3903/3903/2219/2357/80301/2040/64333/5329/1536/199675/963/4069/5806/8560/3310/1509/83716/79895/5724/3579/3685/5660/1794/140885/2358/11314/6283/1118/7…
GO:0043410	BP	GO:0043410	positive regulation of MAPK cascade	495	0.598182806	1.771991125	0.000999001	0.003374932	0.001489928	2467	tags=29%, list=13%, signal=26%	6362/6362/6362/10457/6347/728/6355/348/2213/7852/7077/56034/6351/6351/6351/6352/6352/1436/1880/9770/1230/6366/6363/5159/3489/1116/152007/6356/9590/3569/3486/3357/5788/5788/8877/50507/972/6091/10125/3383/9839/29969/4920/653361/3479/54209/7057/948/120892/2357/1847/1236/8685/55816/5027/3553/939/5320/3487/858/8829/2690/8682/84868/7040/22881/2771/5660/2358/3791/6283/4616/60675/6357/10268/5294/6354/381…
GO:0045785	BP	GO:0045785	positive regulation of cell adhesion	405	0.646617901	1.914791585	0.000999001	0.003374932	0.001489928	2503	tags=45%, list=13%, signal=40%	6423/10563/6347/10673/3113/3113/3113/3113/3113/3113/3113/3113/7412/151887/6387/3956/3109/3109/3109/3109/3109/3109/3109/3109/6352/6352/2335/7292/7070/1295/3689/11117/2316/6366/6363/2199/3115/3115/3115/3115/3115/3115/3115/3115/3678/857/3569/942/5788/5788/6401/3575/972/10288/10288/10288/10288/10288/2534/3676/10125/3142/3071/3383/199/199/199/199/199/199/54440/1842/3479/948/1960/10630/1236/301/10859/1…
GO:0048871	BP	GO:0048871	multicellular organismal homeostasis	489	0.467432948	1.384043851	0.000999001	0.003374932	0.001489928	2469	tags=22%, list=13%, signal=20%	1513/6696/7852/56034/1436/54/4692/4692/2697/4237/338773/5577/5577/5159/50486/857/3569/58494/2167/231/50507/25937/1003/358/5175/54440/7107/57333/5743/948/9370/3988/5880/7128/83700/29887/1901/23090/5027/11096/11151/3553/4069/729230/760/952/84251/3908/2180/3037/9079/51393/54360/90952/1734/7122/284207/284207/3315/3915/3910/272/4883/154/7357/2149/8013/113/57561/7351/284/7099/947/1240/10312/12/1472/195…
GO:0048880	BP	GO:0048880	sensory system development	380	0.508663354	1.502703909	0.000999001	0.003374932	0.001489928	3353	tags=24%, list=17%, signal=21%	8076/718/5176/5176/2200/3684/1290/1289/712/1545/7291/91851/2202/7070/10586/3624/1410/4212/1295/4237/7431/4211/5159/1282/4286/1296/25932/7472/9839/793/5797/5090/4628/3913/8829/493/57381/57045/4094/2737/639/2823/113246/7046/221935/220/2247/3091/6664/2295/7474/4814/5764/10312/24147/2296/2625/6297/4853/10461/5156/64805/2321/7042/285590/4693/6604/2255/2303/8322/11081/30812/23363/116039/7482/1497/7111/…
GO:0050673	BP	GO:0050673	epithelial cell proliferation	378	0.593869248	1.754434792	0.000999001	0.003374932	0.001489928	2316	tags=32%, list=12%, signal=28%	6423/23213/2191/5176/5176/6347/728/6591/348/6678/7291/6387/5654/6352/6352/1295/2697/7424/6356/7060/857/3569/4321/3486/7857/3357/6091/1296/3162/3676/3488/7472/7432/5797/4163/3479/7057/1960/4208/135228/187/7128/57343/3487/858/6772/8829/58189/7040/1893/4323/197358/1030/26471/3791/55959/5587/60675/3037/185/3815/8828/8324/10000/10000/240/240/10468/26051/3915/6422/7046/8291/2752/2247/3091/7010/6664/801…
GO:0050769	BP	GO:0050769	positive regulation of neurogenesis	454	0.480441532	1.420231017	0.000999001	0.003374932	0.001489928	3723	tags=33%, list=19%, signal=28%	5176/5176/348/5997/7852/9353/7077/6387/2335/1959/2316/7424/1809/3569/7097/6925/4131/6091/6280/2534/7472/9839/4920/10154/54209/4208/3553/729230/26011/8829/604/9638/7040/2281/8321/5587/653464/1627/2737/51393/11075/3815/1902/7074/4919/23129/2042/3091/6664/257194/7474/57699/5764/7133/3611/2896/2260/5649/3572/2736/5583/5274/8578/8578/147040/147040/26508/1382/6376/4674/3458/85358/1524/3082/64805/8835/5…
GO:0050804	BP	GO:0050804	modulation of chemical synaptic transmission	433	0.487740726	1.443395876	0.000999001	0.003374932	0.001489928	3784	tags=32%, list=20%, signal=26%	7305/6347/348/1009/5552/1959/5577/5577/9590/4131/10288/10288/10288/10288/10288/57616/5327/2534/590/793/4920/10769/27253/5743/120892/4208/9370/4885/794/794/5999/3553/729230/79772/5621/760/2771/8564/952/6863/5641/1627/3908/23208/3815/6507/2770/2752/57502/152330/154/1000/2149/5579/5764/1759/57537/5649/11170/409/3717/23228/23228/6285/6376/23621/477/321/321/5334/85358/1524/1136/6622/116/3356/6529/7124…
GO:0050808	BP	GO:0050808	synapse organization	404	0.517332257	1.531501261	0.000999001	0.003374932	0.001489928	3303	tags=28%, list=17%, signal=24%	7058/718/713/728/3684/348/2213/714/712/6678/8404/10082/5552/3587/3371/7097/7846/4131/1282/10288/10288/10288/10288/10288/2534/79953/27253/54209/120892/4208/347902/4628/3913/55619/8829/5621/4644/8321/10810/5641/1627/8828/7074/2823/7162/7162/221935/57502/23129/1000/2149/9499/26167/7474/57717/5764/8936/5064/5649/23024/56133/2258/26115/2743/84966/6376/9806/87/85358/1524/6622/3897/6529/2596/56131/7124/…
GO:0050839	MF	GO:0050839	cell adhesion molecule binding	490	0.543486393	1.609093714	0.000999001	0.003374932	0.001489928	2160	tags=21%, list=11%, signal=19%	6423/10457/2191/2200/1311/3684/91624/6696/1289/7412/7077/1281/6387/10631/10979/6402/1009/2335/7070/3689/11117/2316/3936/10516/3678/7060/9358/58494/10288/10288/10288/10288/10288/7106/3676/1003/800/3383/9636/6624/5797/1842/3479/23022/3683/7057/83706/4240/301/1363/4345/83700/3913/11096/3553/3381/1307/1903/26011/6772/25975/4478/5962/4323/3685/140885/3791/1627/10085/1266/90952/114990/114990/4854/3672/…
GO:0050878	BP	GO:0050878	regulation of body fluid levels	471	0.538599908	1.593774349	0.000999001	0.003374932	0.001489928	2662	tags=25%, list=14%, signal=22%	2207/2191/710/1311/348/2162/1278/23414/1281/2335/2697/2316/5341/1277/5577/5577/5328/953/857/5054/3569/57493/231/10398/2192/5327/2534/358/558/7432/308/7057/948/7056/10630/3937/83706/22915/10019/187/81704/5329/5027/5055/2313/7035/7980/1465/2771/6863/3708/30846/3037/2/6403/5294/3315/7409/2702/966/3932/958/7450/4939/4883/5321/54331/7357/3091/2149/5579/2157/133/113/2769/5066/5873/10855/7099/947/3611/3…
GO:0050900	BP	GO:0050900	leukocyte migration	421	0.702397248	2.079620066	0.000999001	0.003374932	0.001489928	2415	tags=43%, list=13%, signal=39%	26585/26585/26585/6362/6362/6362/10563/2207/6347/4973/728/6355/3684/4283/1278/7412/7852/7941/9353/3627/6387/6402/6351/6351/6351/54210/3055/6352/6352/56833/2335/5919/1436/1880/6383/719/7070/6279/4312/347/3689/11117/1230/6366/6373/6363/7424/1277/3576/3678/6356/7060/857/5054/3569/58494/7857/6401/914/972/6280/2534/3162/3676/3071/3554/3383/199/199/199/199/199/199/5175/2995/4920/6374/1234/9056/3683/542…
GO:0051051	BP	GO:0051051	negative regulation of transport	413	0.551665494	1.633969624	0.000999001	0.003374932	0.001489928	2629	tags=27%, list=14%, signal=24%	6424/5350/348/2213/5997/7291/4318/341/2669/5552/3624/1410/2697/347/5311/1193/91543/857/7097/4131/972/146722/684/10288/10288/10288/10288/10288/23704/3162/3383/7432/29969/2615/7057/5743/948/120892/9370/301/6781/4345/10859/10859/10859/10859/10859/5999/11151/3553/2294/729230/79772/8682/2281/2771/3685/140885/11314/5587/8832/2824/51715/23208/845/11142/5008/6422/8291/50852/2042/2149/5579/945/284/7133/31…
GO:0051090	BP	GO:0051090	regulation of DNA-binding transcription factor activity	409	0.504904234	1.494874805	0.000999001	0.003374932	0.001489928	2577	tags=22%, list=13%, signal=20%	26585/26585/26585/6424/3059/1545/7291/3055/4921/7292/10346/6279/56849/3689/2316/5311/84662/84662/857/3569/6446/7097/8877/6280/3162/1191/7472/3383/948/5740/4345/7128/695/3553/84868/5621/9447/197358/26471/8321/6283/5587/140/93649/54360/3815/4919/11213/958/117854/2353/23586/8320/84166/5579/7474/2535/7099/1240/338382/28984/5649/409/4092/5583/8807/8809/8553/3717/5292/1540/101/4792/2307/4794/26508/6376…
GO:0051249	BP	GO:0051249	regulation of lymphocyte activation	410	0.653630579	1.93524541	0.000999001	0.003374932	0.001489928	2505	tags=46%, list=13%, signal=41%	10457/7305/6347/4332/2213/11326/10673/3113/3113/3113/3113/3113/3113/3113/3113/7412/3956/1178/3109/3109/3109/3109/3109/3109/3109/3109/6352/6352/56833/10875/7292/1880/7070/3624/6366/6363/100423062/3115/3115/3115/3115/3115/3115/3115/3115/857/3569/942/5788/5788/3620/3575/914/64092/972/7940/7940/7940/7940/7940/7940/7940/7940/10288/10288/10288/10288/10288/2268/2534/10125/3142/3071/558/199/199/199/199/1…
GO:0051346	BP	GO:0051346	negative regulation of hydrolase activity	413	0.529642139	1.568738984	0.000999001	0.003374932	0.001489928	2832	tags=24%, list=15%, signal=21%	6423/6695/718/5350/710/5176/5176/5997/1293/9353/7077/4318/7078/341/1410/3434/3428/3001/5054/1475/7076/684/358/3071/7057/5918/5743/871/120892/56925/135228/301/1469/2537/5329/5055/94274/399/939/5806/7035/7980/51050/58189/5621/5962/1893/2281/2771/27074/330/2/8530/1266/5272/1378/1294/25816/89932/5764/83987/80760/12/1472/4671/4671/4671/1470/90853/221692/409/5627/5274/51176/9806/5973/51129/2621/53349/3…
GO:0052547	BP	GO:0052547	regulation of peptidase activity	407	0.549489713	1.62745981	0.000999001	0.003374932	0.001489928	2601	tags=26%, list=14%, signal=23%	6423/6695/718/710/5176/5176/1293/5118/7077/4318/7078/2335/6279/1410/3428/857/5054/1475/7076/6091/684/2192/6280/2534/358/57333/7057/5918/5743/871/56925/135228/64581/1469/2537/5329/5055/939/7035/7980/84168/1509/51050/58189/5621/9447/1893/83595/83595/5641/1612/27074/330/2/8530/5698/5698/5698/5698/5698/5698/5698/5698/5272/3932/26577/1378/355/10395/1294/25816/2149/89932/80760/12/1472/2896/4671/4671/46…
GO:0052548	BP	GO:0052548	regulation of endopeptidase activity	381	0.531622663	1.570551024	0.000999001	0.003374932	0.001489928	2601	tags=25%, list=14%, signal=22%	6423/6695/718/710/5176/5176/1293/7077/4318/7078/6279/1410/3428/5054/1475/7076/6091/684/6280/2534/358/7057/5918/5743/871/56925/135228/64581/1469/2537/5329/5055/939/7035/7980/1509/58189/5621/9447/83595/83595/5641/1612/27074/330/2/8530/5698/5698/5698/5698/5698/5698/5698/5698/5272/3932/1378/355/10395/1294/25816/2149/89932/80760/12/1472/4671/4671/4671/1470/409/5627/3717/5274/3092/51176/666/58484/9806/…
GO:0055074	BP	GO:0055074	calcium ion homeostasis	432	0.623944115	1.846706944	0.000999001	0.003374932	0.001489928	2480	tags=28%, list=13%, signal=25%	10563/5350/728/6355/348/4283/7852/2359/3627/6387/1043/6352/6352/719/7070/2697/8477/1230/6366/5311/6373/1193/6363/6356/57419/857/3357/5788/5788/1909/2534/1003/793/1234/781/948/2357/1236/187/6781/29887/1901/5027/794/794/11151/729230/664/858/1903/493/5621/4644/3579/286530/2281/3685/952/7220/2358/6863/3708/60675/6357/286097/185/51393/931/10268/5294/6354/6444/1902/845/54757/3932/2247/958/10663/309/214…
GO:0060537	BP	GO:0060537	muscle tissue development	369	0.559709699	1.652423663	0.000999001	0.003374932	0.001489928	3677	tags=37%, list=19%, signal=30%	26585/26585/26585/1301/5350/5997/23414/7291/1281/4015/1959/2697/5311/1634/4211/5159/857/1073/57493/50507/3142/3488/7472/3479/4208/1466/4628/4629/4629/1901/5999/4638/115701/858/26011/7040/70/1465/26471/6943/93649/64091/2022/6444/8324/7046/2702/2247/221662/10052/2353/4223/8320/10791/6664/51676/51676/7474/2735/1958/2260/9242/90/2006/2296/409/4092/23493/5239/5292/11149/57817/6285/26508/51176/6443/716…
GO:0062023	CC	GO:0062023	collagen-containing extracellular matrix	402	0.786237183	2.327429221	0.000999001	0.003374932	0.001489928	1690	tags=37%, list=9%, signal=35%	6423/26585/26585/26585/1300/7058/115908/8076/54829/23213/1301/710/5176/5176/1462/713/165/2200/1311/4256/1290/348/714/1306/2162/1359/25878/1289/633/8406/712/1278/1293/4016/6678/8404/5118/7077/1281/151887/4318/4060/7078/6387/5654/10631/1805/10082/4969/3956/1178/1292/83872/2202/10875/2335/64499/5919/7041/6383/1514/6279/1295/30008/23452/11117/22795/4237/1634/8483/9510/2199/7837/1277/10516/4239/7060/6…
GO:0071900	BP	GO:0071900	regulation of protein serine/threonine kinase activity	481	0.502814595	1.488538521	0.000999001	0.003374932	0.001489928	2910	tags=28%, list=15%, signal=24%	6423/728/348/5997/7852/3627/56034/1436/7070/5311/6363/5577/5577/5159/3489/857/3357/5788/5788/57493/50507/972/6091/28951/10125/9839/29969/4920/3479/7057/120892/9370/2357/1847/10019/7128/5027/5999/3553/3087/2690/493/8682/7040/51191/1030/1843/11314/6283/4616/2180/60675/7345/93649/5294/3815/1902/7074/26524/3672/8850/11142/3315/11213/6422/7046/1326/54757/2247/958/154/1846/2149/23328/7474/7099/7043/361…
GO:0072503	BP	GO:0072503	cellular divalent inorganic cation homeostasis	453	0.63258203	1.869833263	0.000999001	0.003374932	0.001489928	2480	tags=29%, list=13%, signal=26%	10563/5350/728/6355/348/4283/7852/2359/3627/6387/1043/6352/6352/719/7070/6279/2697/8477/1230/6366/5311/6373/1193/6363/6356/57419/857/3357/5788/5788/1909/4499/4502/6280/2534/1003/4501/793/1234/781/4496/948/2357/1236/4493/187/6781/1901/5027/794/794/11151/645745/729230/664/858/1903/493/4494/5621/4644/3579/286530/2281/3685/952/7220/2358/6863/3708/60675/6357/286097/185/51393/931/10268/5294/6354/1902/8…
GO:0072507	BP	GO:0072507	divalent inorganic cation homeostasis	471	0.624723071	1.84862194	0.000999001	0.003374932	0.001489928	2480	tags=29%, list=13%, signal=25%	10563/5350/728/6355/348/4283/7852/2359/3627/6387/1043/6352/6352/719/7070/6279/2697/8477/1230/6366/5311/6373/1193/6363/6356/57419/857/3357/5788/5788/1909/4499/4502/6280/2534/1003/4501/793/1234/781/4496/948/2357/1236/4493/187/6781/29887/1901/5027/794/794/11151/645745/729230/664/858/1903/493/4494/5621/4644/3579/286530/2281/3685/952/7220/2358/6863/3708/60675/6357/286097/185/51393/931/10268/5294/6354/…
GO:0072511	BP	GO:0072511	divalent inorganic cation transport	431	0.566546561	1.676688573	0.000999001	0.003374932	0.001489928	2344	tags=25%, list=12%, signal=22%	5350/6347/6355/4283/7852/3627/6387/6351/6351/6351/6352/6352/7070/2669/2697/1230/6366/5311/6373/1193/6363/5159/57419/857/3357/5788/5788/10288/10288/10288/10288/10288/2534/3383/10203/1234/781/5743/5142/1236/187/6781/10859/10859/10859/10859/10859/5027/5999/4638/11151/493/10267/5621/4644/2281/2771/3685/7220/3306/8832/3708/286097/51393/931/10268/5294/7991/2823/845/8291/3932/2247/2641/309/2149/5579/945…
GO:0090066	BP	GO:0090066	regulation of anatomical structure size	484	0.492488131	1.458542249	0.000999001	0.003374932	0.001489928	3187	tags=26%, list=17%, signal=22%	1311/348/5997/3059/6696/9353/6387/3055/2335/2697/6366/5341/6356/857/3357/1073/3575/51334/1909/9535/4131/3162/358/3071/3383/7432/5797/25802/5743/120892/1236/59/5027/51466/11151/57580/8829/91663/4478/5962/5724/952/163782/3779/10810/1627/185/51393/90952/9732/3672/7409/1808/2702/154/10602/23406/2149/133/3778/7474/10439/3611/59342/8936/6648/2006/1910/7454/2296/2258/56920/822/552/150/5592/1382/23075/47…
GO:0099177	BP	GO:0099177	regulation of trans-synaptic signaling	434	0.487183281	1.441820637	0.000999001	0.003374932	0.001489928	3784	tags=32%, list=20%, signal=26%	7305/6347/348/1009/5552/1959/5577/5577/9590/4131/10288/10288/10288/10288/10288/57616/5327/2534/590/793/4920/10769/27253/5743/120892/4208/9370/4885/794/794/5999/3553/729230/79772/5621/760/2771/8564/952/6863/5641/1627/3908/23208/3815/6507/2770/2752/57502/152330/154/1000/2149/5579/5764/1759/57537/5649/11170/409/3717/23228/23228/6285/6376/23621/477/321/321/5334/85358/1524/1136/6622/116/3356/6529/7124…
GO:0150063	BP	GO:0150063	visual system development	374	0.514218864	1.518104013	0.000999001	0.003374932	0.001489928	3353	tags=25%, list=17%, signal=21%	8076/718/5176/5176/2200/3684/1290/1289/712/1545/7291/91851/2202/7070/10586/3624/1410/4212/1295/4237/7431/4211/5159/1282/4286/1296/25932/7472/9839/793/5797/5090/4628/3913/8829/493/57381/57045/4094/2737/639/2823/113246/7046/221935/220/2247/3091/6664/2295/7474/4814/5764/10312/24147/2296/2625/6297/4853/10461/5156/64805/2321/7042/285590/4693/6604/2255/2303/8322/11081/30812/23363/116039/7482/1497/7111/…
GO:1901652	BP	GO:1901652	response to peptide	494	0.481022923	1.424579868	0.000999001	0.003374932	0.001489928	3174	tags=25%, list=16%, signal=22%	11031/5350/2200/2213/7412/6678/4318/6387/5919/1959/2697/7431/1277/5577/5577/857/4321/7097/7076/231/4131/2534/3676/3488/3383/3479/781/54209/5743/948/9370/301/2706/7128/51237/1536/3553/4314/3087/858/6772/2690/23641/5621/51762/760/4644/4322/23433/2771/4023/2358/6775/5641/4313/185/10268/55107/526/9021/2770/8850/10365/958/154/2641/7010/5579/8013/133/113/6773/7099/1759/10312/54206/1958/26191/2308/4929/…
GO:1902532	BP	GO:1902532	negative regulation of intracellular signal transduction	466	0.503212695	1.488320991	0.000999001	0.003374932	0.001489928	3096	tags=29%, list=16%, signal=25%	6423/6591/348/5997/7291/9353/7077/4318/7078/6387/9770/11117/5311/1193/5341/51339/857/5788/5788/57493/972/2192/2633/1191/7057/5743/120892/9370/1847/10019/187/7128/5329/5027/5999/399/3553/6772/604/493/91663/5621/197358/2281/2771/1843/140885/11314/3708/7345/1902/114899/845/3315/5138/11213/6422/374403/9938/10395/1846/3091/23612/10133/9454/57561/7099/54900/54206/6397/26191/2308/6648/57007/409/8876/112…
GO:1903706	BP	GO:1903706	regulation of hemopoiesis	442	0.576298797	1.70565556	0.000999001	0.003374932	0.001489928	3249	tags=41%, list=17%, signal=35%	7305/2200/2124/2213/714/3059/9935/4015/56833/10875/7292/9770/3624/4212/1230/6363/4211/942/5788/5788/3575/914/29909/10398/972/4286/10288/10288/10288/10288/10288/10125/3142/3071/558/9636/4920/54440/7107/54209/7057/1960/4208/9370/301/10859/10859/10859/10859/10859/695/399/3553/939/1441/729230/2113/6772/604/7040/760/4323/6688/56253/10272/2737/9308/5698/5698/5698/5698/5698/5698/5698/5698/639/8850/11025…
GO:2001233	BP	GO:2001233	regulation of apoptotic signaling pathway	372	0.46306279	1.366813695	0.000999001	0.003374932	0.001489928	3133	tags=26%, list=16%, signal=23%	6423/6591/8406/4318/7078/6387/6279/3624/50486/857/5054/7857/5788/5788/10962/972/6280/2534/3162/1191/3383/3479/7057/5743/120892/7227/2537/7128/5329/3553/664/8829/8682/2771/3685/26471/1075/85450/219699/3315/6422/7046/3932/355/3091/3002/6648/57007/4929/2260/90/409/8876/3717/1540/79156/666/6376/25946/27141/27141/8743/1512/1524/3082/3625/2876/2139/8837/754/7124/7124/7124/7124/7124/7124/7124/7124/6672/…
GO:0002429	BP	GO:0002429	immune response-activating cell surface receptor signaling pathway	341	0.617713071	1.824401773	0.001	0.003374932	0.001489928	2546	tags=36%, list=13%, signal=32%	2207/4332/728/3122/3122/3122/3122/3122/3122/3122/3122/2213/3113/3113/3113/3113/3113/3113/3113/3113/2359/3055/719/7070/50856/9473/100423062/3115/3115/3115/3115/3115/3115/3115/3115/5788/5788/7456/3117/3117/3117/3117/3117/3117/2268/2534/2633/3071/3702/3119/3119/3119/3119/3119/3119/3119/10384/2212/4208/3937/2219/2357/5142/1236/123920/695/9844/5621/4277/4277/4277/4277/4277/4277/4277/4277/915/10462/898…
GO:0002757	BP	GO:0002757	immune response-activating signal transduction	341	0.617713071	1.824401773	0.001	0.003374932	0.001489928	2546	tags=36%, list=13%, signal=32%	2207/4332/728/3122/3122/3122/3122/3122/3122/3122/3122/2213/3113/3113/3113/3113/3113/3113/3113/3113/2359/3055/719/7070/50856/9473/100423062/3115/3115/3115/3115/3115/3115/3115/3115/5788/5788/7456/3117/3117/3117/3117/3117/3117/2268/2534/2633/3071/3702/3119/3119/3119/3119/3119/3119/3119/10384/2212/4208/3937/2219/2357/5142/1236/123920/695/9844/5621/4277/4277/4277/4277/4277/4277/4277/4277/915/10462/898…
GO:0002791	BP	GO:0002791	regulation of peptide secretion	345	0.49882639	1.471129113	0.001	0.003374932	0.001489928	2316	tags=24%, list=12%, signal=22%	929/348/2213/23601/6352/6352/7292/7096/6279/5552/2697/91543/7424/3569/7097/3357/51311/972/2268/3479/2615/54209/4628/301/4345/5027/2922/3553/51762/7040/2281/952/56253/3708/3790/55107/23208/7074/240/240/26253/114899/6422/2702/2752/958/2641/3091/2149/3133/3133/3133/3133/3133/3133/3133/5066/945/7099/947/7043/10312/7100/28984/8111/23705/10062/2867/3717/23568/101/24145/150/3667/51092/55691/3458/2850/36…
GO:0004857	MF	GO:0004857	enzyme inhibitor activity	344	0.535581762	1.579649957	0.001	0.003374932	0.001489928	2404	tags=22%, list=12%, signal=19%	6695/718/5350/710/5176/5176/1293/9353/7077/7078/341/5577/5577/5054/1475/7076/9535/684/28951/9467/308/5918/871/120892/56925/135228/301/1469/5055/94274/399/939/6447/6447/6447/7035/7980/51050/58189/493/5621/1030/330/2/8530/9021/85450/8850/5272/11142/3315/1294/25816/89932/10628/5764/80760/12/1472/83666/4671/4671/4671/1470/4947/221692/1028/1028/5627/5274/390940/51176/9806/5973/51129/2621/10129/6622/55…
GO:0005769	CC	GO:0005769	early endosome	340	0.479460245	1.415323705	0.001	0.003374932	0.001489928	4056	tags=46%, list=21%, signal=37%	10457/11031/348/7412/8639/7852/9595/2697/8630/857/2532/8877/79953/219285/79689/301/11151/23646/8829/84868/6614/4644/23180/24141/3791/30846/27074/29126/8291/154/2042/8572/2149/152273/3133/3133/3133/3133/3133/3133/3133/57561/920/287/7099/81615/3106/3106/3106/3106/3106/3106/3134/3134/3134/3134/3134/3134/3134/57537/25999/23682/57007/51554/3107/3107/3107/3107/3107/3107/3107/3135/3135/3135/3135/3135/31…
GO:0006936	BP	GO:0006936	muscle contraction	333	0.595256432	1.756721253	0.001	0.003374932	0.001489928	2429	tags=26%, list=13%, signal=23%	23213/5350/1311/5997/1264/7852/1410/2697/2316/1193/23336/7431/92241/857/3357/1909/8877/10398/23704/3764/800/10203/25802/781/8082/5743/5142/6781/4629/4629/72/59/4638/493/70/5724/2281/952/1674/55959/60675/93649/5294/6444/3815/9732/113246/3672/845/8291/2702/10052/154/309/2149/6332/126393/3778/9499/26509/7169/287/5348/7414/1910/4092/2258/2548/6769/150/7423/5592/100/7171/3693/6330/30845/7138/477/7168/…
GO:0007159	BP	GO:0007159	leukocyte cell-cell adhesion	332	0.679652561	2.005533712	0.001	0.003374932	0.001489928	2503	tags=49%, list=13%, signal=44%	10457/6347/4973/2213/11326/10673/3113/3113/3113/3113/3113/3113/3113/3113/7412/6387/6402/3956/3109/3109/3109/3109/3109/3109/3109/3109/6352/6352/10875/7292/7070/6279/3689/6366/6363/3115/3115/3115/3115/3115/3115/3115/3115/3678/857/3569/58494/942/5788/5788/3620/6401/3575/972/10288/10288/10288/10288/10288/6280/2534/3676/10125/3142/3071/3383/199/199/199/199/199/199/5175/54440/3479/2615/3683/1960/83706/…
GO:0010038	BP	GO:0010038	response to metal ion	345	0.505122841	1.489698485	0.001	0.003374932	0.001489928	1812	tags=17%, list=9%, signal=16%	5350/5176/5176/929/241/712/6678/4318/366/79901/6279/5311/857/387758/2167/4499/4502/3162/25932/358/3383/4501/653361/7057/5743/4496/120892/4208/4493/56670/1536/5027/645745/664/4494/5621/760/7220/1843/3779/5641/10272/2354/1396/23208/3815/845/2353/3091/144402/84329/3778/113/5066/7474/57699/10628/10312/4017/57192/4495/22872/57817/91252
GO:0014706	BP	GO:0014706	striated muscle tissue development	351	0.555097717	1.636611162	0.001	0.003374932	0.001489928	3677	tags=36%, list=19%, signal=30%	26585/26585/26585/1301/5350/5997/23414/7291/4015/1959/2697/1634/4211/5159/857/1073/57493/50507/3142/7472/3479/4208/4628/4629/4629/1901/5999/115701/858/26011/7040/70/26471/6943/93649/64091/2022/6444/8324/7046/2702/2247/221662/10052/2353/4223/8320/10791/6664/51676/51676/7474/2735/1958/2260/9242/90/2006/2296/409/4092/23493/5239/5292/11149/57817/6285/26508/51176/6443/7168/5156/7026/6840/9421/2876/704…
GO:0018108	BP	GO:0018108	peptidyl-tyrosine phosphorylation	350	0.577347342	1.702607376	0.001	0.003374932	0.001489928	2469	tags=29%, list=13%, signal=25%	6423/26585/26585/26585/3059/56034/3055/2202/6352/6352/4921/1436/7070/5168/3689/5159/3678/7060/857/6503/3569/5788/5788/64092/50507/972/2268/2534/3702/558/3383/5175/4920/653361/3479/9467/54209/948/9370/10019/695/8829/2690/5621/7040/11314/3791/916/3815/9021/683/4919/5008/7075/6422/3932/958/2042/7010/920/284/2252/54206/3570/83666/2260/5649/90/3572/975/409/3717/3600/23568/150/10461/7132/941/2621/3458/…
GO:0018212	BP	GO:0018212	peptidyl-tyrosine modification	353	0.580898666	1.712659036	0.001	0.003374932	0.001489928	2469	tags=29%, list=13%, signal=26%	6423/26585/26585/26585/3059/56034/3055/2202/6352/6352/4921/1436/7070/5168/3689/5159/3678/7060/857/6503/3569/5788/5788/64092/50507/972/2268/2534/3702/558/3383/5175/8460/4920/653361/3479/9467/54209/948/9370/10019/695/8829/2690/5621/7040/11314/3791/916/3815/9021/683/4919/5008/7075/6422/3932/958/2042/7010/920/284/2252/54206/3570/83666/2260/5649/90/3572/975/409/3717/3600/23568/150/10461/7132/941/2621/…
GO:0030098	BP	GO:0030098	lymphocyte differentiation	349	0.634475941	1.870748334	0.001	0.003374932	0.001489928	3240	tags=48%, list=17%, signal=41%	2207/2213/9935/7412/3956/56833/10875/7292/1880/1514/3624/6363/91543/3569/9452/942/5788/5788/3575/914/972/10288/10288/10288/10288/10288/3676/10125/3142/3071/925/3702/558/54440/1960/1236/301/695/399/3553/939/729230/3087/55619/57580/604/915/4323/5660/6688/1794/56253/2737/9308/931/916/3815/8324/639/26253/7409/11006/11006/11006/11006/11006/912/6422/3932/3559/159296/1378/8320/387357/387357/864/920/5293…
GO:0030111	BP	GO:0030111	regulation of Wnt signaling pathway	346	0.482398284	1.422723625	0.001	0.003374932	0.001489928	1689	tags=18%, list=9%, signal=16%	6423/26585/26585/26585/6424/115908/23213/6591/348/84870/64359/64359/64359/1277/51339/3489/857/7097/387914/25937/9839/29969/4920/4163/120892/80114/7128/144165/27122/115701/3087/3487/7040/22881/8321/83595/83595/79413/55959/23500/2737/8324/5698/5698/5698/5698/5698/5698/5698/5698/27303/7074/26524/27123/5218/6422/3090/1000/64321/7474/3611/2735/1958/2308/83439/4772
GO:0031349	BP	GO:0031349	positive regulation of defense response	346	0.585664759	1.727284521	0.001	0.003374932	0.001489928	4056	tags=48%, list=21%, signal=39%	2207/718/4332/7941/3055/6352/6352/7292/6279/2697/3428/50856/115362/5054/3569/4321/7097/2167/9180/3620/51311/6280/2534/10125/54209/5743/120892/4208/2219/64581/1236/56670/695/3553/729230/5320/2113/84868/9447/10462/26471/4023/2358/6863/56253/6283/1075/185/5294/5698/5698/5698/5698/5698/5698/5698/5698/26253/5008/7409/5138/912/3665/3665/51284/117854/84166/3384/3133/3133/3133/3133/3133/3133/3133/10133/7…
GO:0031589	BP	GO:0031589	cell-substrate adhesion	333	0.650019659	1.918338531	0.001	0.003374932	0.001489928	2701	tags=36%, list=14%, signal=31%	26585/26585/26585/6695/7412/1281/151887/10631/10979/3956/2335/7070/1295/8910/347/3689/11117/2316/22795/6366/2199/1277/10516/3678/5328/5054/4321/9358/2192/2633/3676/558/5175/1842/3683/7057/948/10894/10630/83706/1236/5880/83700/3913/11151/2294/81792/81792/1307/84168/57580/8829/25975/604/91663/6614/4323/3685/3791/2824/10085/3037/50509/916/8324/4811/7074/3672/683/25890/3915/22801/6422/7059/7450/2042/…
GO:0032102	BP	GO:0032102	negative regulation of response to external stimulus	352	0.652009017	1.922632862	0.001	0.003374932	0.001489928	2509	tags=36%, list=13%, signal=32%	26585/26585/26585/10563/2191/7130/710/5176/5176/6347/6591/348/2213/11326/6696/9353/5654/56833/10875/54/2697/347/3428/5328/5054/4321/5788/5788/6091/5327/1003/199/199/199/199/199/199/10203/3479/7057/7056/9370/135228/5740/10019/4345/10859/10859/10859/10859/10859/7128/5329/5055/2294/7035/2113/89790/25939/8829/58189/84868/4277/4277/4277/4277/4277/4277/4277/4277/197358/1843/140885/2358/2/7850/8530/2320…
GO:0033218	MF	GO:0033218	amide binding	340	0.516618683	1.525012085	0.001	0.003374932	0.001489928	2357	tags=35%, list=12%, signal=31%	3684/929/348/3122/3122/3122/3122/3122/3122/3122/3122/2213/3113/3113/3113/3113/3113/3113/3113/3113/712/7096/3624/1410/3689/3115/3115/3115/3115/3115/3115/3115/3115/7097/9452/972/3117/3117/3117/3117/3117/3117/146722/10288/10288/10288/10288/10288/590/1191/10203/3119/3119/3119/3119/3119/3119/3119/54209/948/8685/25907/4481/5360/5125/2690/10267/5621/2281/5660/2358/10268/1396/2028/912/6646/4883/3339/5321…
GO:0034612	BP	GO:0034612	response to tumor necrosis factor	277	0.57957032	1.707070896	0.001	0.003374932	0.001489928	2316	tags=31%, list=12%, signal=27%	6362/6362/6362/6347/6355/929/10673/10631/6351/6351/6351/6352/6352/7292/6366/6363/1277/3576/1116/6356/9590/2167/6401/8877/2633/2634/3383/2687/7057/5743/9370/608/7128/939/81792/81792/6772/9447/6357/3037/330/83483/6354/5698/5698/5698/5698/5698/5698/5698/5698/83643/6422/10365/58191/958/355/7538/7133/3611/8741/25999/944/6367/2625/3717/57817/1540/4792/6095/7132/6376/10401/81501/10344/2621/4050/4050/405…
GO:0043087	BP	GO:0043087	regulation of GTPase activity	426	0.496428337	1.468950706	0.001	0.003374932	0.001489928	3084	tags=29%, list=16%, signal=25%	6362/6362/6362/10563/6347/6355/5997/9353/6351/6351/6351/6352/6352/7070/8477/6366/6363/6356/9459/3357/5996/10125/1123/3071/3383/7107/10154/120892/64407/1236/64333/23158/1901/81704/5999/399/858/55619/57580/8829/604/55803/397/117289/5962/1794/257106/6357/6354/7074/9732/6004/7409/6422/64744/958/23129/2042/374403/9938/10395/391/2149/152273/663/7474/57514/54206/25780/112574/6367/409/6001/83478/9448/111…
GO:0043547	BP	GO:0043547	positive regulation of GTPase activity	355	0.501843312	1.479552609	0.001	0.003374932	0.001489928	3018	tags=29%, list=16%, signal=25%	6362/6362/6362/10563/6347/6355/5997/6351/6351/6351/6352/6352/7070/8477/6366/6363/6356/9459/3357/5996/10125/1123/3071/3383/120892/64407/1236/64333/23158/1901/81704/5999/858/55619/57580/8829/55803/397/117289/1794/257106/6357/6354/7074/9732/6004/7409/6422/64744/958/374403/9938/10395/391/2149/663/7474/57514/54206/25780/112574/6367/6001/83478/9448/8490/50807/79658/23603/51306/141/6376/26575/10344/5561…
GO:0043687	BP	GO:0043687	post-translational protein modification	344	0.486926404	1.436145378	0.001	0.003374932	0.001489928	2212	tags=17%, list=11%, signal=16%	718/1462/2200/348/6696/8404/3956/91851/2335/6383/54587/3569/3371/3486/7076/7857/11167/4148/3488/23194/3490/51088/4240/4052/3913/3487/80176/10272/114907/1114/8542/5698/5698/5698/5698/5698/5698/5698/5698/9021/3915/813/1000/3091/51676/51676/1356/26234/26270/83987/3912/23682/2034/7704/283807/115290/115290/56975/56975/56975/56975/2621/140458/8835/5872
GO:0045666	BP	GO:0045666	positive regulation of neuron differentiation	352	0.48860014	1.440775605	0.001	0.003374932	0.001489928	3784	tags=33%, list=20%, signal=27%	5176/5176/348/5997/7852/9353/7077/6387/2335/1809/6925/4131/6091/6280/2534/9839/4920/10154/4208/8829/604/9638/2281/8321/5587/1627/51393/11075/1902/7074/4919/23129/2042/6664/257194/7474/57699/5764/3611/2896/2260/5649/2736/5274/8578/8578/147040/147040/26508/1382/6376/4674/85358/3082/8835/116/3897/7436/8837/2242/7225/6324/8322/221336/124936/51330/22943/4067/54149/347733/23499/4681/2119/23363/8724/517…
GO:0048018	MF	GO:0048018	receptor ligand activity	426	0.608950953	1.80190949	0.001	0.003374932	0.001489928	2942	tags=30%, list=15%, signal=26%	6423/26585/26585/26585/6362/6362/6362/10457/10563/6347/6355/2200/4283/10673/6696/3627/6387/56034/4969/6351/6351/6351/2202/6352/6352/7292/3624/6366/6373/6363/7424/3576/6356/7060/3569/7076/7857/9535/7472/7432/6374/3479/5473/9370/6781/6398/123920/1890/2922/3553/6372/7040/6320/1114/6357/6354/3557/284207/284207/5008/58191/2247/5744/2641/6750/133/9235/7474/2252/5764/7043/8741/2896/146225/944/6367/2258/…
GO:0050727	BP	GO:0050727	regulation of inflammatory response	337	0.656334611	1.937236582	0.001	0.003374932	0.001489928	2563	tags=39%, list=13%, signal=35%	2207/7130/718/5176/5176/348/2213/7941/4318/3055/6352/6352/56833/7292/6279/54/347/115362/5054/3569/7097/2167/9180/5788/5788/3620/6401/8877/6280/1003/3554/10203/3479/54209/5743/118788/120892/9370/64581/1236/56670/5740/301/4345/7128/695/3553/2294/729230/4314/81792/81792/5320/2113/89790/23646/58189/604/197358/26471/4023/140885/2358/6863/6283/1075/185/330/7850/8530/5294/23208/240/240/9021/683/114899/2…
GO:0070588	BP	GO:0070588	calcium ion transmembrane transport	278	0.556707323	1.639512541	0.001	0.003374932	0.001489928	3036	tags=27%, list=16%, signal=23%	5350/4283/3627/7070/2669/6366/5311/6373/1193/6363/57419/3357/5788/5788/2534/1234/781/5142/1236/187/5027/11151/493/5621/4644/2281/3685/7220/3306/3708/286097/51393/10268/5294/2823/845/8291/3932/2247/309/2149/287/57192/5031/6769/24145/150/6376/30845/477/2621/64805/79026/9446/6622/10681/6236/6588/3356/55799/5336/6546/7225/84959/4067/930/623/5777/22821/22821/57158/5144/9033/356/6375/93129/775/775
GO:0070838	BP	GO:0070838	divalent metal ion transport	425	0.572780361	1.695103537	0.001	0.003374932	0.001489928	2344	tags=25%, list=12%, signal=22%	5350/6347/6355/4283/7852/3627/6387/6351/6351/6351/6352/6352/7070/2669/2697/1230/6366/5311/6373/1193/6363/5159/57419/857/3357/5788/5788/10288/10288/10288/10288/10288/2534/3383/10203/1234/781/5743/5142/1236/187/6781/10859/10859/10859/10859/10859/5027/5999/4638/11151/493/10267/5621/4644/2281/2771/3685/7220/3306/8832/3708/286097/51393/931/10268/5294/7991/2823/845/8291/3932/2247/2641/309/2149/5579/945…
GO:0070997	BP	GO:0070997	neuron death	333	0.500686414	1.477626143	0.001	0.003374932	0.001489928	2563	tags=25%, list=13%, signal=22%	10457/7305/5176/5176/6347/728/3684/348/2213/712/6352/6352/3689/2534/3162/1191/558/120892/4208/4345/11151/664/8829/5621/8564/26471/8321/5641/219699/3672/2353/355/3091/2149/8013/7474/284/7133/7099/947/7043/3611/3134/3134/3134/3134/3134/3134/3134/353116/1958/2896/4671/4671/4671/1051/6648/4929/409/2625/3717/5538/10752/101/666/6376/23621/3458/80315/54541/1524/10135/5803/6622/7042/1113/1113/7124/7124/7…
GO:0071692	BP	GO:0071692	protein localization to extracellular region	423	0.515533322	1.526052018	0.001	0.003374932	0.001489928	3036	tags=29%, list=16%, signal=25%	2200/1311/929/348/2213/10673/23601/6352/6352/7292/7096/5552/2697/5341/91543/7424/3569/7097/7857/3357/51311/4053/2268/7432/57333/3479/2615/54209/3937/56670/4628/301/4345/4052/5027/3553/5125/51762/7040/4644/2281/952/5660/56253/6283/3708/3790/55107/23208/7074/240/240/26253/3557/114899/6422/8291/2702/2752/958/2641/3091/375387/2149/3133/3133/3133/3133/3133/3133/3133/5066/945/7099/947/7043/10312/7100/2…
GO:0090132	BP	GO:0090132	epithelium migration	278	0.608808581	1.792951635	0.001	0.003374932	0.001489928	2425	tags=35%, list=13%, signal=31%	26585/26585/26585/10563/2191/5176/5176/348/1545/6678/9353/4318/5168/3689/1634/7424/152007/7857/6091/3162/1003/9839/5175/5797/4163/10769/7057/5743/1960/4208/301/6781/51466/2113/8829/493/57381/7040/6863/3791/5587/5641/79812/3037/3815/8828/10000/10000/3315/7046/154810/2752/2247/958/23129/3091/161198/4223/7010/6237/23328/7474/284/2252/5764/4017/28984/2896/4627/1012/2260/9404/2625/11221/9448/23603/147…
GO:0097485	BP	GO:0097485	neuron projection guidance	271	0.508115074	1.495191757	0.001	0.003374932	0.001489928	3318	tags=28%, list=17%, signal=24%	91624/7852/9353/6387/1436/1959/6091/2534/1123/5797/10154/23022/4628/5880/55816/3913/51466/399/8829/9638/9046/3908/2737/91653/8828/219699/4854/1808/152330/23129/2042/391/8013/9499/9260/7474/5293/5649/2736/56920/2625/4853/10752/2115/6586/64221/85358/6464/3897/7436/2596/8609/2817/6324/54538/54910/64843/347733/133418/658/4804/1400/64218/9241/659/2885/1949/9846/220164/323/57688/27020/2045/23053/2051/2…
GO:1903522	BP	GO:1903522	regulation of blood circulation	277	0.505531869	1.488997469	0.001	0.003374932	0.001489928	2396	tags=21%, list=12%, signal=19%	5350/5997/2697/2316/1193/53826/857/23704/3383/781/5743/5142/6781/5999/493/5724/2281/952/7220/6863/1674/3708/140/185/64091/5294/9732/845/2702/10052/2149/133/10699/287/5348/4092/2258/23493/3751/2548/3717/11149/5732/2034/552/150/100/6330/30845/477/7168/27129/9446/7042/1113/1113/3356/55799/8654/6546/4205/6324
GO:0001822	BP	GO:0001822	kidney development	275	0.534807647	1.574642624	0.001001001	0.003374932	0.001489928	2602	tags=28%, list=14%, signal=24%	26585/26585/26585/23213/5176/5176/2200/9353/4318/5311/1634/9510/5159/84662/84662/231/25937/10409/5175/793/120892/4208/9370/59/3913/6772/8829/5125/760/3579/55959/10272/3037/6943/2737/185/4811/2028/4854/55083/55083/6422/7046/79633/8642/2247/7010/6664/64321/284/947/3611/3570/1958/2260/2736/2296/4092/2625/4853/5420/26508/7704/25959/5156/1512/80310/7042/2246/8837/285/2255/9500/2303/2828/130497/3399/33…
GO:0003015	BP	GO:0003015	heart process	269	0.534466209	1.571013947	0.001001001	0.003374932	0.001489928	2623	tags=24%, list=14%, signal=21%	5350/5997/7852/2697/2316/1193/53826/857/50507/2534/25937/23704/3764/781/5142/6781/5999/493/70/2281/2771/7220/6863/1674/3708/140/64091/10268/5294/6444/845/2702/10052/133/10699/287/5348/4092/2258/23493/3751/2548/3717/11149/2034/552/7423/100/6330/30845/477/7168/27129/9446/2876/7042/1113/1113/55799/8654/6546/4205/6324/11214/3752/125111/4882
GO:0003924	MF	GO:0003924	GTPase activity	283	0.531716449	1.562925118	0.001001001	0.003374932	0.001489928	2896	tags=25%, list=15%, signal=22%	11031/5997/84617/2669/168537/10123/115362/7846/85004/5996/2633/2634/58528/4599/120892/64407/2791/5880/51285/5999/4600/399/115361/10287/57381/397/51762/22808/23433/2771/51715/2770/7280/6004/54331/391/51062/6237/2769/5873/1759/338382/23682/6001/9886/84932/9077/9363/115273/8490/6016/26575/10681/6236/5872/2635/10672/2768/25923/51209/2774/347733/79785/8934/27175/390/201475/64121/54509/5998/10670/5865/…
GO:0006898	BP	GO:0006898	receptor-mediated endocytosis	252	0.646706405	1.897570876	0.001001001	0.003374932	0.001489928	1838	tags=23%, list=10%, signal=21%	26585/26585/26585/6424/4360/2207/718/81035/11031/3684/929/348/2213/6678/9332/341/1514/3689/6366/6363/3576/857/5054/3357/6401/3676/1191/10203/4599/948/8685/10859/10859/10859/10859/10859/4481/4600/858/10267/6614/3579/2358/84251/8542/10268/23208/58191/3339/154/133/9260/23166/284/1759/10266/8936/57007/975/409/5538/8578/8578/2350
GO:0007265	BP	GO:0007265	Ras protein signal transduction	325	0.498755564	1.471138837	0.001001001	0.003374932	0.001489928	3723	tags=38%, list=19%, signal=31%	348/1278/7077/1281/8477/5159/57493/85004/6091/10125/199/199/199/199/199/199/5175/3479/10769/10630/5880/399/9844/57343/8829/604/57381/397/5962/22808/286530/9046/5587/79930/185/1902/7074/19/7409/2247/10602/10395/391/2149/6237/25780/8936/27334/1012/7454/83478/9448/9363/115273/3717/5924/6016/4853/2841/150/25959/27128/50861/6464/7042/27040/2203/10672/22898/2255/115557/2768/11214/4067/51209/9754/10161/…
GO:0007411	BP	GO:0007411	axon guidance	270	0.508937425	1.496619381	0.001001001	0.003374932	0.001489928	3318	tags=28%, list=17%, signal=24%	91624/7852/9353/6387/1436/1959/6091/2534/1123/5797/10154/23022/4628/5880/55816/3913/51466/399/8829/9638/9046/3908/2737/91653/8828/219699/4854/1808/152330/23129/2042/391/8013/9499/9260/7474/5293/5649/2736/56920/2625/4853/10752/2115/6586/64221/85358/6464/3897/7436/2596/8609/2817/6324/54538/54910/64843/347733/133418/658/4804/1400/64218/9241/659/2885/1949/9846/220164/323/57688/27020/2045/23053/2051/2…
GO:0010631	BP	GO:0010631	epithelial cell migration	275	0.613922622	1.807582098	0.001001001	0.003374932	0.001489928	2425	tags=36%, list=13%, signal=32%	26585/26585/26585/10563/2191/5176/5176/348/1545/6678/9353/4318/5168/3689/1634/7424/152007/7857/6091/3162/1003/9839/5175/5797/4163/10769/7057/5743/1960/4208/301/6781/51466/2113/8829/493/57381/7040/6863/3791/5587/5641/79812/3037/3815/8828/10000/10000/3315/7046/154810/2752/2247/958/23129/3091/161198/4223/7010/6237/23328/7474/284/2252/5764/4017/28984/2896/4627/1012/2260/9404/2625/11221/9448/23603/147…
GO:0022409	BP	GO:0022409	positive regulation of cell-cell adhesion	263	0.666225665	1.958035896	0.001001001	0.003374932	0.001489928	2503	tags=51%, list=13%, signal=45%	10563/6347/10673/3113/3113/3113/3113/3113/3113/3113/3113/7412/3956/3109/3109/3109/3109/3109/3109/3109/3109/6352/6352/7292/7070/3689/6366/6363/3115/3115/3115/3115/3115/3115/3115/3115/857/3569/942/5788/5788/6401/3575/972/10288/10288/10288/10288/10288/2534/3676/10125/3142/3071/3383/199/199/199/199/199/199/54440/3479/1960/10630/1236/301/10859/10859/10859/10859/10859/81704/5329/11151/399/3553/939/7292…
GO:0030139	CC	GO:0030139	endocytic vesicle	293	0.59991216	1.764145934	0.001001001	0.003374932	0.001489928	2593	tags=45%, list=13%, signal=39%	81035/11031/4688/348/3122/3122/3122/3122/3122/3122/3122/3122/3113/3113/3113/3113/3113/3113/3113/3113/6678/9332/219972/7096/7431/3115/3115/3115/3115/3115/3115/3115/3115/857/7097/8877/972/3117/3117/3117/3117/3117/3117/4920/653361/3119/3119/3119/3119/3119/3119/3119/948/8685/4689/4689/5880/4481/10578/1536/51466/11151/51762/3685/84251/30846/3126/3126/3126/51715/23208/1902/19/8291/51284/6890/6890/6890/…
GO:0030667	CC	GO:0030667	secretory granule membrane	287	0.646191812	1.898357994	0.001001001	0.003374932	0.001489928	2233	tags=32%, list=12%, signal=29%	2207/7305/11031/4973/2215/728/3684/929/6678/6402/6515/23601/719/3689/5328/857/7097/5788/5788/51365/22918/684/10288/10288/10288/10288/10288/11010/3071/26002/5175/3683/53831/948/2212/3903/3903/3903/3903/3903/135228/2357/5099/2040/1363/5329/1536/199675/963/8560/858/79895/5724/3579/3685/952/5660/140885/2358/11314/3708/10184/79930/27074/6403/683/11025/11025/11025/11025/966/1378/374403/391/84329/5066/5…
GO:0032943	BP	GO:0032943	mononuclear cell proliferation	270	0.670066173	1.970446604	0.001001001	0.003374932	0.001489928	2483	tags=47%, list=13%, signal=42%	10457/7305/4332/2213/11326/10673/3113/3113/3113/3113/3113/3113/3113/3113/7412/1178/3109/3109/3109/3109/3109/3109/3109/3109/6352/6352/7292/1880/6363/3115/3115/3115/3115/3115/3115/3115/3115/3569/942/5788/5788/3620/3575/972/7940/7940/7940/7940/7940/7940/7940/7940/10288/10288/10288/10288/10288/2534/10125/3071/199/199/199/199/199/199/54440/3479/2615/4208/301/5880/10859/10859/10859/10859/10859/81704/51…
GO:0032956	BP	GO:0032956	regulation of actin cytoskeleton organization	326	0.550884705	1.624921078	0.001001001	0.003374932	0.001489928	3093	tags=32%, list=16%, signal=27%	3059/9353/6387/3055/1436/8477/2316/6366/5341/5159/171024/6356/1073/9535/50507/684/3071/3383/6624/25802/4208/1236/5880/83700/1901/51466/5999/11151/399/57580/8829/91663/397/5962/23433/163782/6863/2824/10810/1627/1902/90952/683/6422/7046/10602/23406/2042/10395/391/7010/55704/5066/90102/7043/3611/28984/8936/2006/11170/7454/9886/822/4853/85458/23075/6376/10344/7168/5156/55616/55616/6840/85358/9873/231…
GO:0042063	BP	GO:0042063	gliogenesis	287	0.543980806	1.598086343	0.001001001	0.003374932	0.001489928	3721	tags=35%, list=19%, signal=29%	6347/728/712/7852/1436/1880/6279/4692/4692/1959/54587/7431/3569/7097/6280/1191/4920/54209/301/3913/3553/729230/664/26011/10100/7040/4323/2358/10810/23500/653464/3908/2737/1902/7074/8506/5354/4919/1000/375387/6664/5764/7133/7099/3611/3400/3912/2896/5649/3572/5583/11221/6285/51176/666/6376/3458/1464/1524/64805/5803/116/7042/23380/2596/443/7124/7124/7124/7124/7124/7124/7124/7124/2817/26228/2255/4067…
GO:0042277	MF	GO:0042277	peptide binding	274	0.554942326	1.632972111	0.001001001	0.003374932	0.001489928	2357	tags=38%, list=12%, signal=34%	3684/929/348/3122/3122/3122/3122/3122/3122/3122/3122/2213/3113/3113/3113/3113/3113/3113/3113/3113/712/7096/3624/1410/3689/3115/3115/3115/3115/3115/3115/3115/3115/7097/9452/972/3117/3117/3117/3117/3117/3117/10288/10288/10288/10288/10288/590/1191/10203/3119/3119/3119/3119/3119/3119/3119/54209/948/8685/25907/4481/5125/2690/10267/5621/2358/10268/1396/2028/912/4883/3339/154/6890/6890/6890/6890/6890/68…
GO:0042692	BP	GO:0042692	muscle cell differentiation	330	0.564606589	1.664385314	0.001001001	0.003374932	0.001489928	3701	tags=38%, list=19%, signal=31%	26585/26585/26585/1311/5997/4283/3627/4015/8038/51177/338773/5159/58494/1073/50507/3488/25802/3479/9444/4208/1466/4628/4629/4629/5999/963/2294/115701/858/23646/7040/70/4323/1465/348093/30846/7345/93649/64091/91653/2022/6444/3815/8324/93166/845/8291/221662/1000/133/663/79652/23462/26509/287/2318/10266/4627/6648/90/1910/4772/975/409/23493/5239/11149/57817/79365/552/6095/23345/7138/6443/7168/5156/28…
GO:0043270	BP	GO:0043270	positive regulation of ion transport	261	0.522301171	1.5346987	0.001001001	0.003374932	0.001489928	2429	tags=24%, list=13%, signal=21%	6347/348/4283/3627/6387/6351/6351/6351/6352/6352/7070/2316/1230/5311/6373/5159/2273/857/781/54209/187/6781/5027/4638/3553/729230/5724/8564/7220/3779/3306/51393/10268/154/2641/2149/920/287/1051/5348/5649/1520/409/11027/11027/11027/11027/5031/6769/552/150/6376/6330/30845/3458/85358/64805/9446/6622/5026/6529/5336/7225/2170/65018/6324/6865
GO:0045088	BP	GO:0045088	regulation of innate immune response	283	0.572122223	1.681693683	0.001001001	0.003374932	0.001489928	4056	tags=49%, list=21%, signal=40%	2207/710/4332/348/2213/11326/3055/6352/6352/56833/3428/50856/115362/4321/51311/2268/2534/10125/54209/2219/10859/10859/10859/10859/10859/7128/25939/6772/84868/9447/10462/197358/2358/56253/330/2/5698/5698/5698/5698/5698/5698/5698/5698/9021/26253/5272/7409/11213/912/3665/3665/1378/117854/84166/3384/3133/3133/3133/3133/3133/3133/3133/7474/11274/7099/3106/3106/3106/3106/3106/3106/3659/3134/3134/3134/3…
GO:0045765	BP	GO:0045765	regulation of angiogenesis	280	0.698226908	2.054474245	0.001001001	0.003374932	0.001489928	2483	tags=44%, list=13%, signal=39%	6423/26585/26585/26585/7058/10457/10563/23213/718/5176/5176/728/1545/7852/6678/7291/3627/719/5168/8038/3689/11117/1634/9510/7424/3576/10516/3678/1116/6356/7060/5054/3569/8877/1284/3162/1003/358/5797/10769/7057/5743/5740/301/187/7128/1536/3553/729230/3087/57343/2113/6772/8829/493/57381/641700/641700/1893/3579/3791/5587/140862/79812/60675/185/2022/10000/10000/240/240/7122/26051/3315/7075/6422/10365…
GO:0048545	BP	GO:0048545	response to steroid hormone	326	0.490663335	1.447288675	0.001001001	0.003374932	0.001489928	2796	tags=27%, list=15%, signal=24%	5176/5176/6696/6678/9353/4015/2908/1277/857/3569/387758/7097/81606/358/590/3383/199/199/199/199/199/199/3490/7057/5743/9370/301/6781/2706/1536/7035/7040/760/5724/952/1843/114907/6943/2354/2022/3557/6422/2353/6750/8013/5069/133/7538/5066/687/10628/5764/7043/54206/10266/10062/2308/11170/409/1036/3717/5732/552/153222/6285/26508/9420/51176/477/6586/25959/54541/116/7042/8837/7124/7124/7124/7124/7124/7…
GO:0050768	BP	GO:0050768	negative regulation of neurogenesis	272	0.498036849	1.465089714	0.001001001	0.003374932	0.001489928	3783	tags=35%, list=20%, signal=28%	6695/348/6696/9353/1281/3956/7070/7431/4211/1809/6356/3569/23258/10769/120892/3553/8829/952/23500/653464/2737/11075/1902/4854/5376/7025/152330/6664/23462/7474/5764/3400/1910/2258/56920/11221/56963/50807/85458/6376/116/23380/84376/7124/7124/7124/7124/7124/7124/7124/7124/7225/26228/4133/54910/22943/64843/8934/30812/2664/6497/4804/23557/1400/567/567/64218/9706/9241/5048/1949/4776/4776/6774/1840/2045…
GO:0051235	BP	GO:0051235	maintenance of location	294	0.56425762	1.65967127	0.001001001	0.003374932	0.001489928	3036	tags=35%, list=16%, signal=30%	718/5350/2200/348/4283/3627/7070/6279/5552/2697/2316/6366/5311/6373/1193/6363/857/3569/3357/5788/5788/6280/1234/948/1236/187/4481/4052/5027/11151/3553/22873/4644/2281/3685/7220/4023/3708/1627/19/845/8291/3932/2247/6646/2760/309/375387/2149/55704/920/287/57192/10062/2867/2548/5031/23568/4792/8605/2495/4794/23345/6376/477/53349/9446/6622/3356/11015/5336/6546/7124/7124/7124/7124/7124/7124/7124/7124/…
GO:0051271	BP	GO:0051271	negative regulation of cellular component movement	294	0.640468029	1.883831693	0.001001001	0.003374932	0.001489928	2453	tags=33%, list=13%, signal=30%	6423/26585/26585/26585/10563/23213/5176/5176/6347/348/1545/9353/1281/6387/56833/7070/2697/347/11117/6366/1634/1809/5054/3486/7076/972/6091/684/4286/2192/3162/25932/3488/199/199/199/199/199/199/5797/4163/7057/4208/9370/6781/4345/51466/79772/8829/493/397/7040/1843/11314/79812/653464/140/93649/2022/7122/7075/6422/2247/10395/4223/6237/7474/90102/10370/5764/3611/28984/114757/7414/7454/4092/56920/2625/…
GO:0051480	BP	GO:0051480	regulation of cytosolic calcium ion concentration	330	0.652186866	1.922560352	0.001001001	0.003374932	0.001489928	2742	tags=33%, list=14%, signal=29%	10563/5350/728/4283/7852/2359/3627/1043/719/7070/2697/8477/1230/6366/5311/6373/1193/6363/857/3357/5788/5788/1909/2534/793/1234/781/948/2357/1236/187/1901/5027/794/794/11151/729230/858/1903/493/5621/4644/3579/286530/2281/3685/952/7220/2358/6863/3708/60675/185/51393/931/10268/5294/1902/845/3932/2247/10663/2149/133/2769/7474/10800/920/287/1240/27334/57192/57007/5737/1910/5031/51554/3717/5732/2841/55…
GO:0051961	BP	GO:0051961	negative regulation of nervous system development	294	0.503135409	1.479890308	0.001001001	0.003374932	0.001489928	3888	tags=35%, list=20%, signal=29%	6695/348/6696/9353/1281/3956/7070/7431/4211/1809/6356/3569/58494/7097/23258/10769/120892/3553/8829/952/23500/653464/1075/2737/11075/1902/4854/5376/7025/152330/6664/23462/7474/5764/3400/1910/2258/56920/11221/56963/50807/85458/6376/23432/116/23380/84376/7124/7124/7124/7124/7124/7124/7124/7124/7225/26228/4133/54910/22943/64843/8934/30812/2664/6497/4804/23557/1400/567/567/64218/9706/9241/5048/1949/47…
GO:0060326	BP	GO:0060326	cell chemotaxis	272	0.720926092	2.120769588	0.001001001	0.003374932	0.001489928	2303	tags=48%, list=12%, signal=43%	26585/26585/26585/6362/6362/6362/10563/2207/6347/728/6355/4283/7852/7941/9353/3627/6387/4015/6351/6351/6351/6352/6352/56833/5919/1436/1880/719/6279/3689/1230/6366/6373/6363/7424/5159/3576/6356/7060/5054/3569/7857/972/6280/3071/199/199/199/199/199/199/6374/1234/7057/5473/1960/5142/1236/301/5880/83700/1901/11151/3553/1441/6372/729230/9023/57580/8829/3579/1843/2358/3791/6283/5587/5641/6357/185/5294/…
GO:0070371	BP	GO:0070371	ERK1 and ERK2 cascade	280	0.638620698	1.879087959	0.001001001	0.003374932	0.001489928	2944	tags=38%, list=15%, signal=32%	6362/6362/6362/10457/6347/728/6355/348/7078/56034/6351/6351/6351/6352/6352/2335/1436/1880/11117/1230/6366/6363/5159/1116/152007/6356/9590/3357/5788/5788/50507/972/2192/2633/10125/3383/3479/54209/948/9370/1236/8685/3553/5320/8829/84868/7040/2771/3685/1843/140885/2358/3791/6357/10268/6354/7074/2247/2641/374403/1846/2149/7010/6237/920/284/7099/54206/26191/57007/6367/409/11221/5031/4853/5322/6376/103…
GO:0070372	BP	GO:0070372	regulation of ERK1 and ERK2 cascade	263	0.650463762	1.911711694	0.001001001	0.003374932	0.001489928	2944	tags=38%, list=15%, signal=33%	6362/6362/6362/10457/6347/728/6355/348/7078/56034/6351/6351/6351/6352/6352/2335/1436/1880/11117/1230/6366/6363/5159/1116/152007/6356/9590/3357/5788/5788/50507/972/2192/2633/10125/3383/54209/948/9370/1236/8685/3553/5320/8829/84868/7040/2771/1843/140885/2358/3791/6357/10268/6354/7074/2247/2641/374403/1846/2149/7010/6237/920/284/7099/54206/26191/57007/6367/409/11221/5031/4853/5322/6376/10344/2621/51…
GO:0070661	BP	GO:0070661	leukocyte proliferation	294	0.679640551	1.999051244	0.001001001	0.003374932	0.001489928	2483	tags=48%, list=13%, signal=43%	26585/26585/26585/10457/7305/4332/6355/2213/11326/10673/3113/3113/3113/3113/3113/3113/3113/3113/7412/1178/3109/3109/3109/3109/3109/3109/3109/3109/6352/6352/7292/1436/1880/6363/3115/3115/3115/3115/3115/3115/3115/3115/3569/942/5788/5788/3620/3575/972/684/7940/7940/7940/7940/7940/7940/7940/7940/10288/10288/10288/10288/10288/2534/10125/3071/1191/199/199/199/199/199/199/54440/3479/2615/54209/4208/301/…
GO:0090130	BP	GO:0090130	tissue migration	283	0.616831554	1.813112103	0.001001001	0.003374932	0.001489928	2425	tags=36%, list=13%, signal=32%	26585/26585/26585/10563/2191/5176/5176/348/1545/6678/9353/4318/5168/3689/1634/7424/152007/7857/6091/3162/1003/9839/5175/5797/4163/10769/7057/5743/1960/4208/301/6781/72/59/51466/2294/2113/8829/493/57381/7040/70/6863/3791/5587/5641/79812/3037/3815/8828/10000/10000/3315/7046/154810/2752/2247/958/23129/3091/161198/4223/7010/6237/23328/7474/284/2252/5764/4017/28984/2896/4627/1012/2260/9404/2625/11221/…
GO:0090287	BP	GO:0090287	regulation of cellular response to growth factor stimulus	262	0.65610221	1.928219782	0.001001001	0.003374932	0.001489928	2459	tags=33%, list=13%, signal=29%	6423/26585/26585/26585/6424/10563/54829/23213/2200/9353/5654/4015/91851/7041/11117/1634/7424/50515/3678/857/11167/6091/387914/1003/7057/135228/4052/23090/55816/27122/3553/3087/81792/81792/858/493/7040/1030/8321/94031/348093/55959/81031/79812/57045/10272/93649/2022/114990/114990/10468/6422/7046/2247/203100/3091/375387/6664/5579/79652/7474/9315/26509/10370/7043/3611/8936/2260/1028/1028/4092/2625/95…
GO:0098589	CC	GO:0098589	membrane region	328	0.603530104	1.780092704	0.001001001	0.003374932	0.001489928	3054	tags=37%, list=16%, signal=31%	23213/4973/3684/929/3055/7096/7070/2697/3689/5577/5577/857/7097/7846/5788/5788/6401/914/684/2534/3162/925/3383/5175/5743/871/948/120892/10630/3937/2040/5740/1901/695/858/7035/10287/1509/493/91663/5621/23180/23433/2771/3791/962/2824/30846/3037/330/931/83483/55107/219699/2770/3672/19/6404/7046/8291/3932/355/10395/1000/2149/7010/3778/26509/920/10855/284/287/7133/7462/25999/1200/1012/5348/1910/3751/9…
GO:1902105	BP	GO:1902105	regulation of leukocyte differentiation	273	0.641553103	1.887551462	0.001001001	0.003374932	0.001489928	2505	tags=44%, list=13%, signal=39%	7305/2200/2124/2213/714/3059/9935/56833/10875/7292/9770/3624/1230/6363/942/5788/5788/3575/914/972/4286/10288/10288/10288/10288/10288/10125/3142/3071/558/4920/54440/7107/54209/1960/9370/301/10859/10859/10859/10859/10859/695/399/3553/939/729230/604/7040/760/4323/56253/10272/2737/9308/639/11025/11025/11025/11025/11006/11006/11006/11006/11006/6422/3665/3665/3559/1378/2353/864/920/7099/3106/3106/3106/…
GO:1902903	BP	GO:1902903	regulation of supramolecular fiber organization	330	0.527672607	1.555508835	0.001001001	0.003374932	0.001489928	3093	tags=28%, list=16%, signal=24%	165/348/3059/9353/6387/3055/1410/8477/11117/2316/6366/5341/171024/6356/1073/9535/50507/4131/1003/3071/1191/3383/25802/4208/1236/1901/51466/5999/11151/57580/8829/91663/5962/163782/6863/10810/1627/11075/1902/90952/6422/7046/10602/23406/10395/55704/90102/7043/28984/8936/25999/2006/7454/2258/822/23075/6376/10344/7168/55616/55616/6840/85358/9873/6622/2876/2314/2314/285590/2242/5216/54551/54551/11346/4…
GO:2000146	BP	GO:2000146	negative regulation of cell motility	262	0.658376605	1.934904003	0.001001001	0.003374932	0.001489928	2408	tags=35%, list=13%, signal=31%	6423/26585/26585/26585/10563/23213/5176/5176/6347/348/1545/9353/1281/6387/56833/7070/2697/347/11117/6366/1634/1809/5054/3486/7076/972/6091/684/4286/2192/3162/25932/3488/199/199/199/199/199/199/5797/4163/7057/4208/9370/6781/4345/51466/79772/493/397/7040/1843/11314/79812/653464/140/93649/2022/7122/7075/6422/2247/10395/4223/6237/90102/10370/5764/3611/28984/114757/7414/7454/4092/2625/11221/2841/23603…
GO:0001655	BP	GO:0001655	urogenital system development	321	0.518807713	1.529732897	0.001002004	0.003374932	0.001489928	2602	tags=27%, list=14%, signal=24%	26585/26585/26585/23213/5176/5176/2200/9353/4318/5311/1634/9510/5159/84662/84662/3371/231/1282/25937/10409/5175/793/120892/4208/9370/301/59/3913/2294/6772/8829/5125/760/3579/5660/55959/10272/3037/6943/2737/185/93649/1396/4811/2028/4854/55083/55083/6422/7046/79633/8642/2247/7010/6664/64321/7474/284/947/3611/3570/2735/3400/1958/2260/2736/2296/4092/2625/4853/5420/26508/9420/7704/25959/5156/1512/8031…
GO:0001664	MF	GO:0001664	G protein-coupled receptor binding	257	0.62734608	1.841786595	0.001002004	0.003374932	0.001489928	2120	tags=26%, list=11%, signal=23%	6362/6362/6362/115908/10563/718/6347/6355/4283/84870/3627/6387/6351/6351/6351/6352/6352/25927/2316/6366/6373/6363/3576/6356/2534/7472/4920/6374/5473/2219/2357/8685/1901/6372/729230/6772/5621/2771/5660/8321/6863/54102/60675/6357/185/7345/6354/8324/2770/6422/58191/2641/133/2769/9454/57561/7474/1759/5064/6367/1910/409/3717/552/150/64108/6376/10344/5368/6368/6368
GO:0002237	BP	GO:0002237	response to molecule of bacterial origin	319	0.679738602	2.003252307	0.001002004	0.003374932	0.001489928	2509	tags=35%, list=13%, signal=31%	4360/10563/23643/6347/728/929/1439/2213/4283/4016/6678/3627/3055/6352/6352/7292/7096/6279/3587/54/2697/6373/1634/7431/3576/9590/5054/3569/7097/942/3620/6401/10288/10288/10288/10288/10288/6280/9450/558/3383/6374/1234/2687/54209/5743/948/7056/5473/4208/5142/1236/2706/10859/10859/10859/10859/10859/7128/2326/5027/3553/6372/7035/129607/23641/84868/7040/5724/8564/57088/140885/6863/29126/6403/19/11213/9…
GO:0005788	CC	GO:0005788	endoplasmic reticulum lumen	286	0.709619405	2.084225647	0.001002004	0.003374932	0.001489928	2204	tags=31%, list=11%, signal=28%	1300/718/1301/1462/2200/1290/348/1306/6696/1289/1278/1293/8404/1281/56034/3956/91851/1292/2335/6383/493869/1295/54587/1277/1303/3569/3371/3486/80781/7076/7857/11167/2882/10418/1282/1284/1296/4148/3488/590/1191/57333/3490/7057/5743/871/4240/2326/4052/5329/7373/51237/3913/11096/1307/3487/10272/1114/8542/1075/50509/1291/51661/51148/845/3915/2641/255631/813/1294/1000/2157/1356/285203/7474/920/3912/60…
GO:0006909	BP	GO:0006909	phagocytosis	249	0.68088821	1.996500949	0.001002004	0.003374932	0.001489928	2593	tags=39%, list=13%, signal=34%	2207/718/7305/81035/11031/6347/4688/3684/929/2213/8406/3055/3689/100423062/7097/5788/5788/8877/7456/146722/22918/2268/2534/3071/558/199/199/199/199/199/199/5175/3683/54209/7057/948/2212/9370/2219/64581/4240/8685/301/4689/4689/5880/4481/5027/11151/399/3553/729230/9844/5806/3560/3685/1794/140885/919/2358/11314/51454/23208/19/7409/51411/8291/9938/391/64005/5873/7099/338382/4627/10062/3561/7454/37503…
GO:0007162	BP	GO:0007162	negative regulation of cell adhesion	260	0.64465655	1.893746988	0.001002004	0.003374932	0.001489928	2483	tags=37%, list=13%, signal=33%	6695/10457/6591/2213/11326/1545/6387/10631/3956/10875/7292/347/6366/1277/5054/3371/4321/58494/942/5788/5788/3620/972/2192/10288/10288/10288/10288/10288/2633/27299/3142/10154/2615/7057/9370/10019/301/10859/10859/10859/10859/10859/83700/604/84868/91663/5621/397/7040/5962/4323/1843/11314/56253/57045/29126/2737/201633/8324/3557/3559/79626/23129/10395/864/90102/284/54900/3659/28984/3902/26191/1051/101…
GO:0007178	BP	GO:0007178	transmembrane receptor protein serine/threonine kinase signaling pathway	321	0.575771587	1.697693992	0.001002004	0.003374932	0.001489928	1979	tags=23%, list=10%, signal=21%	6423/26585/26585/26585/6424/54829/23213/2200/1311/1278/1281/5654/10979/4015/91851/7041/3624/11117/8483/7431/50515/857/11167/4053/25937/1003/4920/2615/7057/135228/4052/23090/55273/27122/2331/858/7040/1030/8321/94031/348093/81031/57045/10272/93649/2022/114990/114990/10468/7122/6422/7046/2353/203100/375387/6664/7791/7791/7474/9315/10370/7043/3611/1958/90/409/1028/1028/4092/9404/11030/3717/56963/4853…
GO:0007204	BP	GO:0007204	positive regulation of cytosolic calcium ion concentration	297	0.662908864	1.950388664	0.001002004	0.003374932	0.001489928	3036	tags=37%, list=16%, signal=32%	10563/5350/728/4283/7852/2359/3627/1043/719/7070/2697/8477/1230/6366/5311/6373/1193/6363/857/3357/5788/5788/1909/2534/1234/781/948/2357/1236/187/1901/5027/11151/729230/1903/493/5621/4644/3579/286530/2281/3685/952/7220/2358/6863/3708/60675/185/51393/931/10268/5294/1902/845/3932/2247/10663/2149/133/2769/10800/920/287/1240/27334/57192/57007/5737/1910/5031/51554/3717/5732/2841/552/23075/6376/477/7052…
GO:0007249	BP	GO:0007249	I-kappaB kinase/NF-kappaB signaling	259	0.559271061	1.643166483	0.001002004	0.003374932	0.001489928	2826	tags=29%, list=15%, signal=25%	23643/929/3956/10346/2697/2316/6366/6363/6275/7097/3357/51311/972/684/2534/3162/80833/10769/948/9370/1236/6398/7128/695/399/3553/6772/1893/197358/140885/6283/5587/330/1902/4919/3315/51284/958/117854/2149/5579/6574/10133/7474/920/284/24138/7099/11040/4792/6095/7132/6285/6376/9516/7052/8743/1524/114769/4215/8837/7124/7124/7124/7124/7124/7124/7124/7124/65018/5971/11214/7185/22900/54386/11043/51704/3…
GO:0007599	BP	GO:0007599	hemostasis	315	0.616670596	1.817890618	0.001002004	0.003374932	0.001489928	2726	tags=31%, list=14%, signal=27%	2207/2191/710/1311/348/2162/1278/23414/1281/2335/2316/5341/1277/5577/5577/5328/953/857/5054/3569/10398/2192/5327/2534/558/308/7057/948/7056/10630/3937/83706/22915/10019/81704/5329/5027/5055/2313/7035/7980/1465/3708/30846/2/6403/5294/3315/7409/966/3932/958/7450/5321/54331/2149/5579/2157/2769/5873/10855/7099/947/3611/3659/79001/4627/7414/7454/409/5583/2625/375033/5627/3717/150/10461/5592/23533/2594…
GO:0009615	BP	GO:0009615	response to virus	307	0.5902895	1.739060668	0.001002004	0.003374932	0.001489928	2316	tags=32%, list=12%, signal=28%	6355/4283/7852/3627/6387/5654/6351/6351/6351/6352/6352/10964/10875/7292/10346/3434/2316/3428/91607/6363/91543/6356/3569/4321/5788/5788/51311/6039/684/2268/2633/3437/1191/9636/4599/10859/10859/10859/10859/10859/2537/7128/59/4600/3553/3433/664/25939/6772/9201/9447/4277/4277/4277/4277/4277/4277/4277/4277/10561/51191/3669/330/5551/60489/6036/10577/665/3315/11213/3665/3665/3559/51284/10379/10379/958/4…
GO:0009897	CC	GO:0009897	external side of plasma membrane	314	0.6943783	2.04672063	0.001002004	0.003374932	0.001489928	2954	tags=46%, list=15%, signal=40%	2207/3684/929/1513/2213/4283/7412/969/7852/9332/3627/6387/6402/7070/3689/1230/100423062/3678/9976/9180/942/5788/5788/3575/57493/51311/914/972/1508/1003/3554/925/7472/3383/5175/57124/1234/10384/308/7057/948/7056/2219/4240/1236/301/4162/10859/10859/10859/10859/10859/4481/1901/5027/939/1441/729230/3560/84168/3824/2690/5621/4277/4277/4277/4277/4277/4277/4277/4277/915/3579/3685/29126/9308/931/6403/202…
GO:0031983	CC	GO:0031983	vesicle lumen	307	0.56751379	1.671960811	0.001002004	0.003374932	0.001489928	2130	tags=25%, list=11%, signal=22%	718/710/4332/3671/3671/2162/6678/7077/7078/2335/5919/6279/5552/7424/1116/5054/7076/9535/6280/2268/1191/1675/1675/3479/7057/5473/83706/2219/22915/64333/2922/4069/5806/3310/1509/83716/7040/1893/1794/6283/1118/1075/2/3101/240/240/6036/10577/10493/51411/4125/272/7450/126014/126014/126014/126014/126014/126014/126014/126014/126014/126014/2641/23406/2760/2157/5873/10855/7043/12/1727/2896/7414/5836/2799/…
GO:0032496	BP	GO:0032496	response to lipopolysaccharide	306	0.685368418	2.019193617	0.001002004	0.003374932	0.001489928	2509	tags=36%, list=13%, signal=32%	4360/10563/23643/6347/728/929/1439/4283/4016/6678/3627/3055/6352/6352/7292/6279/3587/54/2697/6373/1634/7431/3576/9590/5054/3569/7097/942/3620/6401/10288/10288/10288/10288/10288/6280/9450/558/3383/6374/1234/2687/54209/5743/948/7056/5473/4208/5142/1236/2706/10859/10859/10859/10859/10859/7128/2326/5027/3553/6372/7035/129607/23641/84868/7040/5724/8564/57088/140885/6863/29126/6403/19/11213/958/4064/11…
GO:0034774	CC	GO:0034774	secretory granule lumen	301	0.568339547	1.674386454	0.001002004	0.003374932	0.001489928	2130	tags=25%, list=11%, signal=22%	718/710/4332/3671/3671/2162/6678/7077/7078/2335/5919/6279/5552/7424/1116/5054/7076/9535/6280/2268/1191/1675/1675/3479/7057/5473/83706/2219/22915/64333/2922/4069/5806/3310/1509/83716/7040/1893/1794/6283/1118/1075/2/3101/240/240/6036/10577/10493/51411/4125/272/7450/126014/126014/126014/126014/126014/126014/126014/126014/126014/126014/2641/23406/2760/2157/5873/10855/7043/12/1727/2896/7414/5836/2799/…
GO:0040013	BP	GO:0040013	negative regulation of locomotion	291	0.648166109	1.905606444	0.001002004	0.003374932	0.001489928	2453	tags=34%, list=13%, signal=30%	6423/26585/26585/26585/10563/23213/5176/5176/6347/348/1545/9353/1281/6387/56833/7070/2697/347/11117/6366/1634/1809/5054/3486/7076/972/6091/684/4286/2192/3162/25932/3488/199/199/199/199/199/199/5797/4163/7057/4208/9370/6781/4345/51466/79772/8829/493/397/7040/1843/11314/79812/653464/140/93649/2022/7122/7075/6422/2247/10395/4223/6237/57561/7474/90102/10370/5764/3611/28984/114757/7414/7454/4092/56920…
GO:0043405	BP	GO:0043405	regulation of MAP kinase activity	321	0.562402804	1.658275404	0.001002004	0.003374932	0.001489928	2466	tags=27%, list=13%, signal=24%	6423/728/348/5997/7852/56034/6363/5159/3489/857/3357/5788/5788/50507/972/6091/28951/10125/9839/29969/4920/3479/7057/120892/9370/2357/1847/10019/5027/5999/3553/2690/8682/7040/1843/11314/6283/4616/60675/7345/5294/3815/1902/7074/3672/11213/6422/7046/1326/2247/958/1846/2149/23328/7474/7099/7043/3611/54900/26191/2260/975/11221/3717/203447/101/150/23533/1464/3082/80310/2321/11184/11184/11072/11072/6464…
GO:0045121	CC	GO:0045121	membrane raft	314	0.612657498	1.80584379	0.001002004	0.003374932	0.001489928	3054	tags=38%, list=16%, signal=32%	23213/4973/3684/929/3055/7096/7070/2697/3689/5577/5577/857/7097/7846/5788/5788/6401/914/684/2534/3162/925/3383/5175/5743/871/948/120892/10630/3937/2040/5740/1901/695/858/7035/10287/1509/493/91663/5621/23180/23433/2771/3791/962/2824/30846/3037/330/931/83483/55107/219699/2770/3672/19/6404/7046/3932/355/10395/1000/2149/7010/3778/26509/920/10855/284/287/7133/7462/25999/1200/1012/5348/1910/3751/973/37…
GO:0045861	BP	GO:0045861	negative regulation of proteolysis	316	0.541358658	1.595404973	0.001002004	0.003374932	0.001489928	2838	tags=26%, list=15%, signal=22%	6423/6695/718/710/5176/5176/2619/1293/7077/4318/7078/1410/3428/5054/1475/7076/684/5327/358/7057/5918/5743/871/120892/56925/135228/1469/2537/5329/5055/939/7035/7980/51050/58189/5621/1893/27074/330/2/7850/8530/5272/1378/1294/25816/89932/80760/12/1472/4671/4671/4671/1470/409/5627/5274/51176/9806/5973/2621/3082/6622/2876/114769/8837/7124/7124/7124/7124/7124/7124/7124/7124/8434/404203/3699/3586/22900/…
GO:0046651	BP	GO:0046651	lymphocyte proliferation	267	0.672529678	1.976502635	0.001002004	0.003374932	0.001489928	2483	tags=48%, list=13%, signal=42%	10457/7305/4332/2213/11326/10673/3113/3113/3113/3113/3113/3113/3113/3113/7412/1178/3109/3109/3109/3109/3109/3109/3109/3109/6352/6352/7292/1880/6363/3115/3115/3115/3115/3115/3115/3115/3115/3569/942/5788/5788/3620/3575/972/7940/7940/7940/7940/7940/7940/7940/7940/10288/10288/10288/10288/10288/2534/10125/3071/199/199/199/199/199/199/54440/3479/2615/4208/301/5880/10859/10859/10859/10859/10859/81704/51…
GO:0050678	BP	GO:0050678	regulation of epithelial cell proliferation	321	0.591548115	1.744211947	0.001002004	0.003374932	0.001489928	2903	tags=38%, list=15%, signal=32%	6423/23213/5176/5176/6347/728/6591/348/6678/7291/6387/5654/6352/6352/2697/7424/6356/7060/857/4321/7857/3357/6091/3162/3676/7472/7432/5797/4163/3479/7057/1960/4208/135228/187/7128/57343/858/6772/8829/58189/7040/1893/197358/1030/26471/3791/55959/5587/3037/185/8828/8324/10000/10000/240/240/26051/3915/6422/7046/8291/2752/2247/3091/7010/6664/8013/7538/7474/864/687/2252/5764/7099/54206/2735/28984/3912/…
GO:0050708	BP	GO:0050708	regulation of protein secretion	318	0.493844848	1.455598867	0.001002004	0.003374932	0.001489928	2677	tags=26%, list=14%, signal=23%	929/348/2213/23601/6352/6352/7292/7096/5552/2697/91543/7424/3569/7097/3357/51311/2268/3479/2615/54209/4628/301/4345/5027/3553/7040/2281/952/56253/3708/3790/55107/23208/7074/240/240/26253/114899/6422/2702/2752/958/2641/3091/2149/3133/3133/3133/3133/3133/3133/3133/5066/945/7099/947/7043/10312/7100/28984/8111/23705/10062/3717/23568/101/24145/150/3667/51092/55691/3458/2850/3625/7042/1113/1113/8609/71…
GO:0050817	BP	GO:0050817	coagulation	314	0.614488646	1.811241203	0.001002004	0.003374932	0.001489928	2726	tags=30%, list=14%, signal=26%	2207/2191/710/1311/348/2162/1278/23414/1281/2335/2316/5341/1277/5577/5577/5328/953/857/5054/3569/10398/2192/5327/2534/558/308/7057/948/7056/10630/3937/83706/22915/10019/81704/5329/5027/5055/7035/7980/1465/3708/30846/2/6403/5294/3315/7409/966/3932/958/7450/5321/54331/2149/5579/2157/2769/5873/10855/7099/947/3611/3659/79001/4627/7414/7454/409/5583/2625/375033/5627/3717/150/10461/5592/23533/30845/262…
GO:0050863	BP	GO:0050863	regulation of T cell activation	307	0.656525104	1.934198364	0.001002004	0.003374932	0.001489928	2503	tags=48%, list=13%, signal=42%	10457/6347/2213/11326/10673/3113/3113/3113/3113/3113/3113/3113/3113/7412/3956/1178/3109/3109/3109/3109/3109/3109/3109/3109/6352/6352/10875/7292/7070/6366/6363/3115/3115/3115/3115/3115/3115/3115/3115/857/3569/942/5788/5788/3620/3575/914/972/10288/10288/10288/10288/10288/2534/10125/3142/3071/199/199/199/199/199/199/54440/3479/2615/1960/1236/301/5880/10859/10859/10859/10859/10859/81704/11151/399/355…
GO:0050867	BP	GO:0050867	positive regulation of cell activation	321	0.662990217	1.954862889	0.001002004	0.003374932	0.001489928	2503	tags=48%, list=13%, signal=43%	2207/7305/6347/3684/10673/3113/3113/3113/3113/3113/3113/3113/3113/7412/3956/3109/3109/3109/3109/3109/3109/3109/3109/6352/6352/7292/1880/7070/3689/6366/6363/5341/5159/100423062/3115/3115/3115/3115/3115/3115/3115/3115/857/3569/942/5788/5788/3575/914/972/10288/10288/10288/10288/10288/2268/2534/10125/3142/3071/558/199/199/199/199/199/199/54440/3479/54209/7057/1960/120892/10630/4208/64581/1236/301/108…
GO:0050890	BP	GO:0050890	cognition	285	0.540734601	1.589064882	0.001002004	0.003374932	0.001489928	3181	tags=31%, list=17%, signal=26%	5176/5176/728/348/3122/3122/3122/3122/3122/3122/3122/3122/4212/1959/5577/5577/3678/6356/6446/7097/10288/10288/10288/10288/10288/2534/590/7432/793/10769/5743/4208/4885/5621/6863/5641/7991/23208/3815/113246/7122/57502/123803/123803/4125/2353/3091/2760/5764/1051/5649/9867/11170/2258/5538/10752/6285/25946/477/6310/85358/1524/874/5803/151556/3356/7436/6529/7124/7124/7124/7124/7124/7124/7124/7124/11346…
GO:0051047	BP	GO:0051047	positive regulation of secretion	322	0.50653891	1.493577596	0.001002004	0.003374932	0.001489928	2429	tags=25%, list=13%, signal=22%	2207/3684/929/6696/6387/23601/7292/6279/3624/2697/3689/7424/3569/7097/3357/2268/358/7432/3479/54209/4628/5027/2922/3553/51762/7040/5724/2771/8564/952/6863/56253/55107/26253/114899/2752/2641/3091/6664/3133/3133/3133/3133/3133/3133/3133/5873/945/7099/947/7043/3134/3134/3134/3134/3134/3134/3134/28984/8111/23705/2260/1910/84932/3717/101/24145/552/55691/3458/57126/2850/3625/6622/116/7042/6529/7124/712…
GO:0051091	BP	GO:0051091	positive regulation of DNA-binding transcription factor activity	257	0.510475637	1.49867388	0.001002004	0.003374932	0.001489928	3705	tags=33%, list=19%, signal=27%	26585/26585/26585/3059/4921/10346/6279/3689/857/3569/7097/8877/6280/1191/7472/3383/948/4345/695/3553/9447/8321/6283/5587/93649/54360/3815/4919/11213/958/117854/23586/5579/7474/2535/7099/338382/28984/5649/5583/8807/8809/3717/101/6376/58484/1524/55859/114769/8837/4693/7124/7124/7124/7124/7124/7124/7124/7124/65018/28232/8322/114548/7185/3606/3586/150372/54386/11043/367/3965/64127/4615/6737/4057/2241…
GO:0051146	BP	GO:0051146	striated muscle cell differentiation	255	0.584436556	1.715847353	0.001002004	0.003374932	0.001489928	3701	tags=38%, list=19%, signal=31%	26585/26585/26585/1311/5997/4283/3627/4015/8038/51177/338773/5159/58494/1073/50507/3488/25802/3479/4208/1466/4628/4629/4629/5999/963/115701/858/23646/7040/70/4323/1465/30846/7345/93649/64091/6444/8324/845/8291/221662/1000/26509/2318/4627/90/975/409/23493/5239/11149/57817/79365/552/7138/6443/7168/5156/2876/2314/2314/8837/6546/4205/10938/3566/11214/22943/23363/9734/29767/64208/650/5573/7111/6497/36…
GO:0051251	BP	GO:0051251	positive regulation of lymphocyte activation	267	0.657589703	1.932595428	0.001002004	0.003374932	0.001489928	2469	tags=49%, list=13%, signal=43%	7305/6347/10673/3113/3113/3113/3113/3113/3113/3113/3113/7412/3956/3109/3109/3109/3109/3109/3109/3109/3109/6352/6352/7292/1880/7070/6366/6363/100423062/3115/3115/3115/3115/3115/3115/3115/3115/857/3569/942/5788/5788/3575/972/10288/10288/10288/10288/10288/2534/10125/3142/3071/558/199/199/199/199/199/199/54440/3479/1960/4208/64581/1236/301/10859/10859/10859/10859/10859/81704/695/11151/399/3553/939/72…
GO:0060047	BP	GO:0060047	heart contraction	260	0.511407769	1.502314563	0.001002004	0.003374932	0.001489928	2396	tags=22%, list=12%, signal=19%	5350/5997/7852/2697/2316/1193/53826/857/23704/3764/781/5142/6781/5999/493/70/2281/7220/6863/1674/3708/140/64091/5294/6444/845/2702/10052/133/10699/287/5348/4092/2258/23493/3751/2548/3717/11149/2034/552/7423/100/6330/30845/477/7168/27129/9446/2876/7042/1113/1113/55799/8654/6546/4205/6324
GO:0060205	CC	GO:0060205	cytoplasmic vesicle lumen	305	0.568285935	1.674066209	0.001002004	0.003374932	0.001489928	2130	tags=25%, list=11%, signal=22%	718/710/4332/3671/3671/2162/6678/7077/7078/2335/5919/6279/5552/7424/1116/5054/7076/9535/6280/2268/1191/1675/1675/3479/7057/5473/83706/2219/22915/64333/2922/4069/5806/3310/1509/83716/7040/1893/1794/6283/1118/1075/2/3101/240/240/6036/10577/10493/51411/4125/272/7450/126014/126014/126014/126014/126014/126014/126014/126014/126014/126014/2641/23406/2760/2157/5873/10855/7043/12/1727/2896/7414/5836/2799/…
GO:0060485	BP	GO:0060485	mesenchyme development	267	0.595681318	1.750652401	0.001002004	0.003374932	0.001489928	2909	tags=34%, list=15%, signal=29%	6423/26585/26585/26585/6591/23414/7291/2335/7041/5311/1277/5159/152007/6275/3569/3357/1909/6091/25937/54796/10409/7472/9839/10630/4208/72/59/55273/3553/2294/6772/8829/7040/70/4222/3037/6943/2022/8828/7074/114990/114990/6422/7046/8642/221662/2042/3091/8320/309/6664/2295/23462/7474/90102/10370/7043/10439/4017/28984/2260/90/1910/2296/4092/56920/84695/2625/23493/23603/147906/26508/51176/9421/3082/704…
GO:0071356	BP	GO:0071356	cellular response to tumor necrosis factor	257	0.5838917	1.714211565	0.001002004	0.003374932	0.001489928	3249	tags=39%, list=17%, signal=33%	6362/6362/6362/6347/6355/10673/10631/6351/6351/6351/6352/6352/7292/6366/6363/1277/3576/1116/6356/9590/2167/8877/2633/2634/3383/7057/9370/608/7128/939/81792/81792/6772/9447/6357/3037/330/83483/6354/5698/5698/5698/5698/5698/5698/5698/5698/83643/6422/10365/958/355/7538/7133/3611/8741/25999/944/6367/2625/3717/57817/1540/4792/6095/7132/6376/10401/81501/10344/2621/4050/4050/4050/4050/4050/4050/4050/405…
GO:0071902	BP	GO:0071902	positive regulation of protein serine/threonine kinase activity	320	0.505698983	1.490682754	0.001002004	0.003374932	0.001489928	2459	tags=24%, list=13%, signal=22%	728/7852/56034/1436/5311/6363/5159/3489/3357/5788/5788/50507/972/6091/10125/9839/29969/4920/3479/7057/120892/9370/2357/1847/5027/3553/2690/493/8682/7040/6283/4616/2180/60675/5294/3815/1902/7074/3672/7046/1326/54757/2247/958/154/2149/23328/7474/7099/7043/3611/28984/2260/975/3717/203447/101/150/23533/3458/1464/3082/80310/2321/6622/11184/11184/6464/2246/3356/4215/8654/7124/7124/7124/7124/7124/7124/7…
GO:0072001	BP	GO:0072001	renal system development	284	0.5389973	1.584124468	0.001002004	0.003374932	0.001489928	2602	tags=28%, list=14%, signal=25%	26585/26585/26585/23213/5176/5176/2200/9353/4318/5311/1634/9510/5159/84662/84662/231/1282/25937/10409/5175/793/120892/4208/9370/59/3913/2294/6772/8829/5125/760/3579/55959/10272/3037/6943/2737/185/93649/4811/2028/4854/55083/55083/6422/7046/79633/8642/2247/7010/6664/64321/7474/284/947/3611/3570/1958/2260/2736/2296/4092/2625/4853/5420/26508/7704/25959/5156/1512/80310/7042/2246/8837/285/2255/9500/230…
GO:0098857	CC	GO:0098857	membrane microdomain	315	0.613962826	1.80990835	0.001002004	0.003374932	0.001489928	3054	tags=38%, list=16%, signal=32%	23213/4973/3684/929/3055/7096/7070/2697/3689/5577/5577/857/7097/7846/5788/5788/6401/914/684/2534/3162/925/3383/5175/5743/871/948/120892/10630/3937/2040/5740/1901/695/858/7035/10287/1509/493/91663/5621/23180/23433/2771/3791/962/2824/30846/3037/330/931/83483/55107/219699/2770/3672/19/6404/7046/8291/3932/355/10395/1000/2149/7010/3778/26509/920/10855/284/287/7133/7462/25999/1200/1012/5348/1910/3751/9…
GO:1901214	BP	GO:1901214	regulation of neuron death	296	0.524463135	1.542875755	0.001002004	0.003374932	0.001489928	2546	tags=27%, list=13%, signal=24%	10457/7305/5176/5176/6347/728/3684/348/2213/712/6352/6352/3689/2534/3162/1191/558/120892/4208/4345/11151/8829/5621/8564/26471/8321/5641/219699/3672/2353/3091/2149/8013/7474/284/7133/7099/947/7043/3611/3134/3134/3134/3134/3134/3134/3134/353116/1958/2896/4671/4671/4671/1051/6648/4929/409/2625/3717/5538/10752/101/666/6376/23621/3458/80315/54541/1524/5803/6622/7042/1113/1113/7124/7124/7124/7124/7124/…
GO:1901342	BP	GO:1901342	regulation of vasculature development	314	0.689984113	2.033768506	0.001002004	0.003374932	0.001489928	2483	tags=43%, list=13%, signal=38%	6423/26585/26585/26585/7058/10457/10563/23213/718/5176/5176/728/1545/7852/6678/7291/3627/719/5168/8038/3689/11117/1634/9510/7424/3576/10516/3678/1116/6356/7060/5054/3569/8877/1284/3162/1003/358/5797/10769/7057/5743/5740/301/187/7128/1536/55273/3553/729230/3087/57343/2113/6772/8829/493/57381/641700/641700/1893/3579/3791/5587/140862/79812/60675/185/93649/2022/3815/10000/10000/240/240/7122/26051/331…
GO:1903037	BP	GO:1903037	regulation of leukocyte cell-cell adhesion	298	0.669394043	1.969612666	0.001002004	0.003374932	0.001489928	2503	tags=49%, list=13%, signal=44%	10457/6347/2213/11326/10673/3113/3113/3113/3113/3113/3113/3113/3113/7412/6387/3956/3109/3109/3109/3109/3109/3109/3109/3109/6352/6352/10875/7292/7070/3689/6366/6363/3115/3115/3115/3115/3115/3115/3115/3115/857/3569/942/5788/5788/3620/6401/3575/972/10288/10288/10288/10288/10288/2534/3676/10125/3142/3071/3383/199/199/199/199/199/199/54440/3479/2615/1960/1236/301/10859/10859/10859/10859/10859/81704/11…
GO:1903532	BP	GO:1903532	positive regulation of secretion by cell	296	0.506517648	1.490083375	0.001002004	0.003374932	0.001489928	2483	tags=26%, list=13%, signal=23%	2207/3684/929/6696/6387/23601/7292/3624/2697/3689/7424/3569/7097/3357/2268/7432/3479/54209/4628/5027/2922/3553/51762/7040/5724/8564/952/6863/56253/55107/26253/114899/2752/2641/3091/6664/3133/3133/3133/3133/3133/3133/3133/5873/945/7099/947/7043/3134/3134/3134/3134/3134/3134/3134/28984/8111/23705/2260/84932/3717/101/24145/552/55691/3458/57126/2850/3625/6622/116/7042/7124/7124/7124/7124/7124/7124/71…
GO:1904062	BP	GO:1904062	regulation of cation transmembrane transport	317	0.554182598	1.633558514	0.001002004	0.003374932	0.001489928	3145	tags=28%, list=16%, signal=24%	5350/6347/5997/4283/7291/3627/4318/7070/2669/2316/5311/6373/1193/53826/2273/857/1318/2534/23704/781/54209/4208/5142/2040/187/5999/11151/729230/493/5621/4644/2281/7220/3779/3306/1612/10268/5294/845/8291/154/2149/287/10312/5348/5649/1520/2258/5031/57817/6769/150/6376/6330/30845/149111/477/3458/85358/79026/9446/6622/10681/6236/6588/5336/6546/65018/6844/6324/53827/84959/4067/130497/967/57520/930/623/…
GO:0002696	BP	GO:0002696	positive regulation of leukocyte activation	309	0.661158888	1.947725157	0.001003009	0.003374932	0.001489928	2503	tags=48%, list=13%, signal=43%	2207/7305/6347/3684/10673/3113/3113/3113/3113/3113/3113/3113/3113/7412/3956/3109/3109/3109/3109/3109/3109/3109/3109/6352/6352/7292/1880/7070/3689/6366/6363/100423062/3115/3115/3115/3115/3115/3115/3115/3115/857/3569/942/5788/5788/3575/914/972/10288/10288/10288/10288/10288/2268/2534/10125/3142/3071/558/199/199/199/199/199/199/54440/3479/54209/7057/1960/120892/4208/64581/1236/301/10859/10859/10859/1…
GO:0007596	BP	GO:0007596	blood coagulation	310	0.61596293	1.814643986	0.001003009	0.003374932	0.001489928	2726	tags=31%, list=14%, signal=27%	2207/2191/710/1311/348/2162/1278/23414/1281/2335/2316/5341/1277/5577/5577/5328/953/857/5054/3569/10398/2192/5327/2534/558/308/7057/948/7056/10630/3937/83706/22915/10019/81704/5329/5027/5055/7035/7980/1465/3708/30846/2/6403/5294/3315/7409/966/3932/958/7450/5321/54331/2149/5579/2157/2769/5873/10855/7099/947/3611/3659/79001/4627/7414/7454/409/5583/2625/375033/5627/3717/150/10461/5592/23533/30845/262…
GO:0007611	BP	GO:0007611	learning or memory	248	0.543118015	1.591944301	0.001003009	0.003374932	0.001489928	3537	tags=32%, list=18%, signal=26%	5176/5176/348/4212/1959/5577/5577/3678/6356/6446/7097/10288/10288/10288/10288/10288/2534/590/7432/793/10769/5743/4208/4885/5621/6863/5641/23208/3815/7122/57502/123803/123803/4125/2353/3091/2760/5764/1051/5649/9867/2258/5538/6285/25946/477/6310/85358/1524/5803/3356/7436/6529/11346/6865/22943/8301/23259/29767/1497/3688/6616/4130/4900/378/567/567/4192/5532/5048/8061/65009/4776/4776/3269/27020/497189…
GO:0010721	BP	GO:0010721	negative regulation of cell development	309	0.528382066	1.556574467	0.001003009	0.003374932	0.001489928	3783	tags=37%, list=20%, signal=30%	6695/2200/348/5997/6696/9353/1281/10631/3956/7070/7431/4211/1809/6356/3569/2192/2633/23258/3479/10769/120892/10859/10859/10859/10859/10859/5999/3553/1903/8829/952/23500/653464/2737/11075/1902/4854/5376/7025/5744/152330/6664/23462/7474/5764/3400/1910/2258/56920/11221/56963/50807/23603/85458/6376/116/23380/84376/7124/7124/7124/7124/7124/7124/7124/7124/7225/26228/4133/54910/22943/64843/8934/30812/48…
GO:0030336	BP	GO:0030336	negative regulation of cell migration	248	0.663014384	1.943374993	0.001003009	0.003374932	0.001489928	2408	tags=36%, list=13%, signal=32%	6423/26585/26585/26585/10563/23213/5176/5176/6347/348/1545/9353/1281/6387/56833/7070/2697/347/11117/6366/1634/1809/5054/3486/7076/972/6091/684/4286/3162/25932/3488/199/199/199/199/199/199/5797/4163/7057/4208/9370/6781/4345/51466/79772/493/397/7040/1843/11314/79812/653464/140/93649/2022/7122/7075/6422/2247/10395/4223/6237/90102/10370/5764/3611/28984/114757/7414/4092/11221/2841/23603/5592/100/6376/…
GO:0032409	BP	GO:0032409	regulation of transporter activity	258	0.506389494	1.487038515	0.001003009	0.003374932	0.001489928	2572	tags=22%, list=13%, signal=19%	5350/6347/7291/4318/2669/2697/5311/1193/53826/2273/857/6446/23704/781/54209/4208/5142/2040/729230/5621/4644/5724/2281/3306/1612/845/8291/154/287/5348/5649/1520/2258/5031/5292/6769/150/6330/30845/149111/477/3458/85358/79026/9143/9446/6622/10681/6236/6588/5336/7225/65018/6844/6324/53827/130497/57520
GO:0001818	BP	GO:0001818	negative regulation of cytokine production	247	0.679113305	1.988678211	0.001005025	0.003374932	0.001489928	2509	tags=36%, list=13%, signal=32%	10457/7305/2213/11326/7291/7292/5552/3624/54/347/50856/5788/5788/3620/51311/684/28951/2633/3162/3071/558/9636/3479/2615/54209/7057/9370/1236/301/4345/10859/10859/10859/10859/10859/7128/695/9246/604/84868/5621/7040/51191/197358/140885/8832/81031/57045/29126/201633/9308/7850/23208/114899/11213/10365/23586/84166/113/7538/9454/945/7099/947/1240/7043/54206/3134/3134/3134/3134/3134/3134/3134/28984/1022…
GO:0022898	BP	GO:0022898	regulation of transmembrane transporter activity	246	0.515470519	1.509327529	0.001005025	0.003374932	0.001489928	2572	tags=22%, list=13%, signal=19%	5350/6347/7291/4318/2669/2697/5311/1193/53826/2273/857/23704/781/54209/4208/5142/2040/729230/5621/4644/5724/2281/3306/1612/845/8291/154/287/5348/5649/1520/2258/5031/5292/6769/150/6330/30845/149111/477/3458/85358/79026/9446/6622/10681/6236/6588/5336/7225/65018/6844/6324/53827/130497/57520
GO:0043406	BP	GO:0043406	positive regulation of MAP kinase activity	247	0.55942088	1.638177469	0.001005025	0.003374932	0.001489928	2459	tags=27%, list=13%, signal=24%	728/7852/56034/6363/5159/3489/3357/5788/5788/50507/972/6091/10125/9839/29969/4920/3479/7057/120892/2357/1847/5027/3553/2690/8682/7040/6283/4616/60675/5294/3815/1902/7074/3672/7046/1326/2247/958/2149/23328/7474/7099/7043/3611/2260/975/3717/203447/101/150/23533/1464/3082/80310/2321/11184/11184/6464/2246/3356/4215/8654/7124/7124/7124/7124/7124/7124/7124/7124/2255/9500/5585/8322/11214/22943
GO:0072593	BP	GO:0072593	reactive oxygen species metabolic process	246	0.565110069	1.654675008	0.001005025	0.003374932	0.001489928	2486	tags=31%, list=13%, signal=27%	7305/4688/3684/1545/2878/1410/54/3689/5311/7837/5159/10516/857/7097/50507/2534/1191/3383/199/199/199/199/199/199/653361/7057/5743/948/120892/64581/5740/4689/4689/5880/2537/1536/5027/3553/4314/5806/664/57580/493/7040/2771/140885/2358/185/240/240/683/7409/10365/3091/375387/5873/7099/947/2308/6648/4317/3717/6095/9263/3458/54541/5166/1524/57126/6622/2876/285590/8837/7124/7124/7124/7124/7124/7124/7124…
GO:0110053	BP	GO:0110053	regulation of actin filament organization	247	0.534108135	1.564053011	0.001005025	0.003374932	0.001489928	3093	tags=29%, list=16%, signal=25%	3059/9353/6387/3055/8477/2316/6366/5341/171024/6356/1073/9535/50507/3071/3383/25802/1236/1901/51466/5999/11151/57580/8829/91663/5962/163782/6863/10810/1627/1902/90952/6422/7046/10602/23406/10395/55704/90102/7043/28984/8936/2006/7454/822/23075/6376/10344/7168/55616/55616/6840/85358/9873/2314/2314/285590/5216/54551/54551/11346/22998/54434/10095/2934/130271/56907/395/832/29767/7111/64857/2241/10109/…
GO:2000027	BP	GO:2000027	regulation of animal organ morphogenesis	246	0.535867797	1.569051943	0.001005025	0.003374932	0.001489928	3249	tags=35%, list=17%, signal=30%	6423/26585/26585/26585/115908/54829/23213/6591/84870/7291/10082/51339/6091/166336/10409/7472/4920/7128/144165/6772/22881/8321/55959/2022/8324/5698/5698/5698/5698/5698/5698/5698/5698/7074/4919/6422/7046/7474/10370/2535/2252/5764/947/2735/55679/2260/90/2296/409/2625/5292/860/3082/7042/2246/8837/7124/7124/7124/7124/7124/7124/7124/7124/1173/5216/2255/9500/2303/8322/1601/22943/367/30812/2119/7482/650/…
GO:0002460	BP	GO:0002460	adaptive immune response based on somatic recombination of immune receptors built from immunoglobulin superfamily domains	243	0.691160042	2.022974397	0.001006036	0.003374932	0.001489928	2508	tags=47%, list=13%, signal=41%	10563/2207/718/710/716/713/2213/714/10673/712/715/715/1178/10875/7292/6363/91543/100423062/3569/5788/5788/3575/51311/972/3142/3554/925/1191/3383/54440/3119/3119/3119/3119/3119/3119/3119/10384/4208/301/730/10859/10859/10859/10859/10859/7128/5027/695/3553/939/729230/604/84868/7040/89857/23180/3426/29126/1075/5551/202309/912/3665/3665/958/5321/1378/10068/3133/3133/3133/3133/3133/3133/3133/64005/5873…
GO:0003007	BP	GO:0003007	heart morphogenesis	240	0.565173819	1.653786014	0.001006036	0.003374932	0.001489928	2459	tags=27%, list=13%, signal=24%	6423/1301/6591/1289/23414/7291/9353/5311/9510/3357/57493/6091/7472/4208/1363/1901/55273/2294/115701/8829/7040/70/8321/3037/2022/8828/7122/7046/79633/2702/8642/23129/10395/3091/8320/7010/6664/23462/64321/7474/10370/2535/10439/3611/90/2006/2296/4092/2625/23493/2548/5292/4853/55742/26508/54345/6586/7168/4886/9421/7042/6615/6604/2303/22943
GO:0030217	BP	GO:0030217	T cell differentiation	240	0.637994573	1.866870804	0.001006036	0.003374932	0.001489928	2469	tags=44%, list=13%, signal=39%	2207/9935/10875/7292/1880/1514/6363/91543/3569/942/5788/5788/3575/914/972/10288/10288/10288/10288/10288/10125/3142/3071/925/3702/54440/1960/1236/301/399/3553/939/729230/57580/604/915/5660/1794/56253/2737/9308/916/3815/8324/639/26253/7409/11006/11006/11006/11006/11006/912/3932/3559/159296/1378/8320/387357/387357/864/920/5293/10312/3659/1958/10538/3902/26191/944/2736/4092/84695/8876/2625/11221/8809…
GO:0042113	BP	GO:0042113	B cell activation	239	0.634029371	1.854265723	0.001006036	0.003374932	0.001489928	2823	tags=37%, list=15%, signal=32%	7305/4332/2213/10673/7412/3956/56833/7292/1880/3624/100423062/3569/9452/942/5788/5788/3575/64092/972/684/3676/10125/3071/54440/4208/7128/51237/695/939/3087/55619/604/7040/4323/952/11314/931/3815/202309/683/6422/958/159296/4064/374403/5579/5293/7099/10312/54900/8741/7462/10538/975/973/23228/23228/4853/1540/51176/100/23075/7535/1493/4242/55024/5336/115352/196/22806/5585/940/4067/3586/150372/112616/…
GO:0043491	BP	GO:0043491	protein kinase B signaling	239	0.570677507	1.668988517	0.001006036	0.003374932	0.001489928	2469	tags=34%, list=13%, signal=30%	6347/3059/4015/6352/6352/85453/6366/6363/5159/1116/942/50507/2534/3488/558/57333/3479/7057/118788/1236/10019/5880/55273/3553/7040/3791/10268/5294/2022/3815/5008/7409/7046/3932/2247/958/50852/29851/391/7010/23612/6237/10855/5293/284/2252/3611/2260/409/2625/375033/101/10461/3135/3135/3135/3135/3135/3135/3135/3135/3092/941/23533/3667/6376/2621/5156/1524/3082/64805/2876/55024/2246/7124/7124/7124/7124…
GO:0048872	BP	GO:0048872	homeostasis of number of cells	244	0.540832097	1.582915633	0.001006036	0.003374932	0.001489928	1948	tags=21%, list=10%, signal=19%	2207/3059/9935/10673/1880/9770/3624/3569/3575/972/3162/3071/558/9636/54440/4208/5142/1236/10019/301/608/3988/7128/83700/5027/11151/6372/729230/5320/55619/2113/6772/604/3579/6688/3815/202309/10365/3559/272/159296/355/1000/3091/669/2149/1831/7538/5293/10312/2625/3717/2034/1540/10461/100
GO:0050730	BP	GO:0050730	regulation of peptidyl-tyrosine phosphorylation	243	0.616595383	1.804729146	0.001006036	0.003374932	0.001489928	2469	tags=32%, list=13%, signal=29%	6423/26585/26585/26585/3059/56034/6352/6352/1436/7070/5168/3689/5159/3678/7060/857/3569/5788/5788/64092/50507/972/2534/3383/5175/653361/3479/9467/54209/948/9370/10019/8829/2690/5621/7040/11314/916/3815/9021/683/5008/6422/958/920/284/2252/54206/3570/83666/5649/90/3572/975/409/3717/3600/23568/150/7132/941/2621/3458/1464/3082/80310/6464/11009/55024/3356/9655/84632/7124/7124/7124/7124/7124/7124/7124/…
GO:0098742	BP	GO:0098742	cell-cell adhesion via plasma-membrane adhesion molecules	239	0.573006837	1.675800815	0.001006036	0.003374932	0.001489928	2717	tags=28%, list=14%, signal=24%	3684/91624/7412/8404/6402/10082/1009/83872/3689/3678/6401/6091/1003/3383/5175/5797/27253/23022/3683/9370/347902/5099/26011/91663/56253/8832/6403/90952/3557/7122/79633/221935/8642/284021/152330/1000/5010/9499/26167/57717/56129/23705/1012/90/56133/28513/84966/6376/54510/56121/64221/51294/57126/7042/3897/9073/56131/30835/54538/53827/3586/84628/5101/145581/23363/91179/7216/650/133418
GO:0002833	BP	GO:0002833	positive regulation of response to biotic stimulus	231	0.531512925	1.55293713	0.001007049	0.003374932	0.001489928	4056	tags=45%, list=21%, signal=36%	2207/23643/4332/3055/6352/6352/3428/50856/115362/4321/51311/9450/2534/10125/2219/84868/9447/10462/2358/56253/29126/5698/5698/5698/5698/5698/5698/5698/5698/26253/7409/912/3665/3665/4064/117854/84166/3384/3133/3133/3133/3133/3133/3133/3133/10133/23328/7474/7099/3134/3134/3134/3134/3134/3134/3134/2896/83666/3902/23705/55601/2867/11027/11027/11027/11027/8807/101/3135/3135/3135/3135/3135/3135/3135/313…
GO:0010466	BP	GO:0010466	negative regulation of peptidase activity	233	0.613057995	1.790480487	0.001007049	0.003374932	0.001489928	2601	tags=30%, list=14%, signal=26%	6423/6695/718/710/5176/5176/1293/7077/4318/7078/1410/3428/5054/1475/7076/684/358/7057/5918/5743/871/56925/135228/1469/2537/5329/5055/939/7035/7980/51050/58189/5621/1893/27074/330/2/8530/5272/1378/1294/25816/89932/80760/12/1472/4671/4671/4671/1470/409/5627/5274/51176/9806/5973/2621/3082/6622/2876/114769/8837/7124/7124/7124/7124/7124/7124/7124/7124/8434/404203/3699/22900/8301/5858/1474
GO:0033673	BP	GO:0033673	negative regulation of kinase activity	233	0.521699387	1.523661024	0.001007049	0.003374932	0.001489928	3114	tags=29%, list=16%, signal=25%	6423/348/5997/7070/5577/5577/857/2167/5788/5788/57493/9535/28951/25937/9467/9370/1847/10019/7128/5999/399/3553/3087/1030/1843/11314/4616/7345/93649/9021/85450/26524/8850/11142/3315/11213/6422/1846/3611/54900/54206/26191/1028/1028/11221/23603/3458/7026/6622/5569/11072/11072/9655/6546/5585/84959/4067/54922/1026/1845/5573/5777/10614/5998/2874/2874/1844/161742/64853/103/113791/5570/6609/10252/104
GO:0050851	BP	GO:0050851	antigen receptor-mediated signaling pathway	232	0.619047331	1.808625023	0.001007049	0.003374932	0.001489928	2546	tags=42%, list=13%, signal=37%	4332/3122/3122/3122/3122/3122/3122/3122/3122/2213/3113/3113/3113/3113/3113/3113/3113/3113/7070/9473/100423062/3115/3115/3115/3115/3115/3115/3115/3115/5788/5788/3117/3117/3117/3117/3117/3117/2534/2633/3071/3702/3119/3119/3119/3119/3119/3119/3119/10384/4208/3937/5142/1236/123920/695/5621/915/89857/23180/952/919/11314/931/3126/3126/3126/916/5698/5698/5698/5698/5698/5698/5698/5698/11006/11006/11006/1…
GO:0002449	BP	GO:0002449	lymphocyte mediated immunity	235	0.679900124	1.985859707	0.001008065	0.003374932	0.001489928	4415	tags=62%, list=23%, signal=49%	2207/718/710/716/713/2213/714/712/715/715/1178/10875/7292/91543/100423062/3569/5788/5788/3575/51311/972/10125/3554/925/1191/3383/54440/3119/3119/3119/3119/3119/3119/3119/10384/57823/730/10859/10859/10859/10859/10859/5027/695/11151/3553/939/729230/3824/604/84868/7040/23180/56253/3426/1075/5551/202309/5272/7409/912/3665/3665/958/1378/3133/3133/3133/3133/3133/3133/3133/64005/5873/7133/3106/3106/3106…
GO:0005125	MF	GO:0005125	cytokine activity	214	0.655737254	1.912552832	0.001008065	0.003374932	0.001489928	2316	tags=33%, list=12%, signal=30%	26585/26585/26585/6362/6362/6362/10563/6347/6355/4283/10673/6696/3627/6387/6351/6351/6351/6352/6352/7292/3624/6366/6373/6363/3576/6356/3569/7076/7857/7472/6374/5473/9370/6398/123920/3553/6372/7040/6357/6354/3557/5008/58191/2247/9235/7474/7043/8741/2896/146225/944/6367/3600/64388/6376/10344/4050/4050/4050/4050/4050/4050/4050/4050/3458/8743/10135/6368/6368/3625/10148/7042/11009/649/8744/3603/4693/7…
GO:0005126	MF	GO:0005126	cytokine receptor binding	235	0.639396238	1.867555513	0.001008065	0.003374932	0.001489928	2483	tags=35%, list=13%, signal=31%	26585/26585/26585/6362/6362/6362/10563/6347/6355/4283/10673/3627/6387/6351/6351/6351/6352/6352/7292/6366/6373/6363/7424/7837/3576/3678/6356/3569/9180/146722/1003/6374/5473/10019/3553/6372/729230/6772/7040/1893/6357/2022/6354/3557/5008/7046/58191/55704/7043/7100/3570/8741/944/6367/3572/4092/2625/3717/3600/7423/6376/10344/4050/4050/4050/4050/4050/4050/4050/4050/3458/8743/6368/6368/8835/6464/10148/7…
GO:0006959	BP	GO:0006959	humoral immune response	236	0.690176552	2.016525002	0.001008065	0.003374932	0.001489928	2357	tags=35%, list=12%, signal=31%	10563/718/710/6347/716/713/728/2213/11326/714/3075/4283/712/715/715/3627/54210/5919/1880/719/6279/6373/100423062/3576/4239/3569/5788/5788/6039/6280/1191/1675/1675/6374/3119/3119/3119/3119/3119/3119/3119/54209/5473/4208/2219/1236/730/10578/3553/4069/6372/729230/5320/6283/3426/6357/2/9308/931/3853/240/240/3080/683/966/1378/3133/3133/3133/3133/3133/3133/3133/28984/975/2625/5627/4853/1511/3458/5199/5…
GO:0010632	BP	GO:0010632	regulation of epithelial cell migration	214	0.604498014	1.763106155	0.001008065	0.003374932	0.001489928	3596	tags=47%, list=19%, signal=39%	10563/5176/5176/348/6678/9353/4318/5168/1634/7424/152007/3162/5797/4163/10769/7057/5743/4208/301/6781/51466/2113/8829/493/57381/7040/6863/3791/5587/5641/79812/3037/8828/10000/10000/3315/154810/2752/2247/958/3091/4223/7010/6237/23328/7474/284/2252/5764/28984/2896/2260/2625/11221/9448/23603/147372/3458/1512/64094/7026/7042/2246/4215/22846/5336/285/6776/7124/7124/7124/7124/7124/7124/7124/7124/6672/5…
GO:0010951	BP	GO:0010951	negative regulation of endopeptidase activity	225	0.613102059	1.79090178	0.001008065	0.003374932	0.001489928	2601	tags=30%, list=14%, signal=26%	6423/6695/718/710/5176/5176/1293/7077/4318/7078/1410/3428/5054/1475/7076/684/358/7057/5918/5743/871/56925/135228/1469/2537/5329/5055/939/7035/7980/58189/5621/27074/330/2/8530/5272/1378/1294/25816/89932/80760/12/1472/4671/4671/4671/1470/409/5627/5274/51176/9806/5973/2621/3082/6622/2876/114769/8837/7124/7124/7124/7124/7124/7124/7124/7124/8434/404203/3699/22900/8301/5858/1474
GO:0019722	BP	GO:0019722	calcium-mediated signaling	203	0.656585796	1.913419968	0.001008065	0.003374932	0.001489928	2316	tags=36%, list=12%, signal=32%	5350/7412/7852/6351/6351/6351/1230/5311/1193/5341/3576/3357/5788/5788/6401/8877/2633/1234/3479/54209/10231/120892/1236/55273/5027/695/729230/79772/493/5621/4644/3579/2281/2358/3791/3708/185/6403/6444/916/683/845/29995/50852/10663/374403/9454/920/287/1240/7462/57192/1012/57007/5737/1910/4772/5031/51554/1827/552/100/477/7535/1524/64805/9446/5026/27040/5336/2826/6546/7124/7124/7124/7124/7124/7124/71…
GO:0030595	BP	GO:0030595	leukocyte chemotaxis	204	0.73043007	2.128453917	0.001008065	0.003374932	0.001489928	2502	tags=53%, list=13%, signal=47%	26585/26585/26585/6362/6362/6362/10563/2207/6347/728/6355/4283/7852/7941/9353/3627/6387/6351/6351/6351/6352/6352/56833/5919/1436/1880/719/6279/3689/1230/6366/6373/6363/7424/3576/6356/7060/5054/3569/7857/972/6280/3071/199/199/199/199/199/199/6374/1234/7057/5473/5142/1236/301/5880/83700/1901/11151/3553/1441/6372/729230/9023/57580/3579/1843/2358/6283/5641/6357/5294/6354/3815/240/240/3672/683/7409/82…
GO:0032412	BP	GO:0032412	regulation of ion transmembrane transporter activity	236	0.506013085	1.478444947	0.001008065	0.003374932	0.001489928	2572	tags=21%, list=13%, signal=19%	5350/6347/4318/2669/5311/1193/53826/2273/857/23704/781/54209/4208/5142/2040/729230/5621/4644/5724/2281/3306/1612/845/8291/154/287/5348/5649/1520/2258/5031/6769/150/6330/30845/149111/477/3458/85358/79026/9446/10681/6236/6588/5336/7225/65018/6844/6324/53827/130497/57520
GO:0032944	BP	GO:0032944	regulation of mononuclear cell proliferation	207	0.681644393	1.986831036	0.001008065	0.003374932	0.001489928	2483	tags=52%, list=13%, signal=46%	10457/7305/4332/2213/11326/10673/3113/3113/3113/3113/3113/3113/3113/3113/7412/1178/3109/3109/3109/3109/3109/3109/3109/3109/6352/6352/7292/1880/6363/3115/3115/3115/3115/3115/3115/3115/3115/3569/942/5788/5788/3620/972/7940/7940/7940/7940/7940/7940/7940/7940/10288/10288/10288/10288/10288/3071/199/199/199/199/199/199/54440/3479/2615/4208/301/5880/10859/10859/10859/10859/10859/51237/695/11151/3553/729…
GO:0043122	BP	GO:0043122	regulation of I-kappaB kinase/NF-kappaB signaling	227	0.550946199	1.608729642	0.001008065	0.003374932	0.001489928	2826	tags=31%, list=15%, signal=26%	3956/10346/2697/2316/6366/6363/6275/3357/972/684/2534/3162/80833/10769/948/9370/1236/6398/7128/399/3553/6772/1893/197358/140885/6283/5587/330/1902/4919/3315/958/117854/2149/5579/6574/10133/7474/920/284/24138/7099/11040/6095/7132/6285/6376/9516/7052/8743/1524/114769/4215/8837/7124/7124/7124/7124/7124/7124/7124/7124/65018/11214/7185/22900/54386/11043/51704/3965/64127/4615/6737/4057/10318
GO:0045926	BP	GO:0045926	negative regulation of growth	234	0.527250821	1.539360279	0.001008065	0.003374932	0.001489928	3418	tags=31%, list=18%, signal=26%	6423/26585/26585/26585/5997/6696/9353/3624/1410/2697/4211/2273/85004/4499/4502/684/3488/4501/4496/4493/5999/8829/58189/604/4494/7040/5641/6422/154/3091/64321/7474/4495/2258/56920/11221/5538/4853/147906/131566/6586/81501/55841/8835/694/7042/2203/4133/54910/6494/322/29946/1026/9792/623/5371/10668/51379/2487/123879/64218/9706/9241/64061/659/323/978/2045/7048/5802/60485/596/5270/1031/1594/5728/5728
GO:0048762	BP	GO:0048762	mesenchymal cell differentiation	214	0.580275274	1.692457018	0.001008065	0.003374932	0.001489928	2951	tags=35%, list=15%, signal=30%	6423/26585/26585/26585/6591/7291/2335/7041/1277/152007/6275/3569/3357/1909/25937/7472/9839/10630/4208/55273/3553/6772/8829/7040/3037/6943/2022/8828/7074/114990/114990/6422/7046/2042/3091/8320/309/6664/2295/23462/7474/90102/7043/10439/4017/28984/2260/90/1910/2296/4092/56920/84695/2625/23493/23603/147906/26508/51176/3082/7042/2651/2651/6615/2255/2303/283149/54910/1601/130497/30812/650/7049/2487/638…
GO:0050670	BP	GO:0050670	regulation of lymphocyte proliferation	205	0.683893167	1.993572746	0.001008065	0.003374932	0.001489928	2483	tags=52%, list=13%, signal=46%	10457/7305/4332/2213/11326/10673/3113/3113/3113/3113/3113/3113/3113/3113/7412/1178/3109/3109/3109/3109/3109/3109/3109/3109/6352/6352/7292/1880/6363/3115/3115/3115/3115/3115/3115/3115/3115/3569/942/5788/5788/3620/972/7940/7940/7940/7940/7940/7940/7940/7940/10288/10288/10288/10288/10288/3071/199/199/199/199/199/199/54440/3479/2615/4208/301/5880/10859/10859/10859/10859/10859/51237/695/11151/3553/729…
GO:0050870	BP	GO:0050870	positive regulation of T cell activation	204	0.678837118	1.978113417	0.001008065	0.003374932	0.001489928	2503	tags=53%, list=13%, signal=47%	6347/10673/3113/3113/3113/3113/3113/3113/3113/3113/7412/3956/3109/3109/3109/3109/3109/3109/3109/3109/6352/6352/7292/7070/6366/6363/3115/3115/3115/3115/3115/3115/3115/3115/857/3569/942/5788/5788/3575/972/10288/10288/10288/10288/10288/2534/10125/3142/3071/199/199/199/199/199/199/54440/3479/1960/1236/301/10859/10859/10859/10859/10859/81704/11151/399/3553/939/729230/604/84868/140885/29126/2737/9308/9…
GO:0051896	BP	GO:0051896	regulation of protein kinase B signaling	214	0.542417517	1.582039379	0.001008065	0.003374932	0.001489928	2469	tags=33%, list=13%, signal=29%	3059/85453/6366/6363/5159/1116/942/50507/2534/3488/558/57333/7057/118788/1236/10019/5880/7040/10268/5294/2022/3815/5008/7409/7046/3932/2247/50852/29851/391/7010/23612/6237/10855/5293/284/2252/3611/2260/409/2625/101/3135/3135/3135/3135/3135/3135/3135/3135/3092/941/23533/3667/6376/2621/5156/1524/3082/64805/2876/55024/2246/7124/7124/7124/7124/7124/7124/7124/7124/2651/2651/65018/2255/940/3606
GO:0061134	MF	GO:0061134	peptidase regulator activity	206	0.638707663	1.861678135	0.001008065	0.003374932	0.001489928	2601	tags=29%, list=14%, signal=25%	6423/6695/718/710/5176/5176/1293/5118/7077/7078/2335/857/5054/1475/7076/684/2192/5918/871/56925/135228/1469/5055/939/7035/7980/51050/58189/5621/1075/330/2/8530/5272/26577/1294/25816/89932/80760/12/1472/4671/4671/4671/1470/5627/5274/51176/58484/9806/5973/2621/1512/6622/114769/8837/8434/65018/404203/3699/4118/22900/22861/5858/1474
GO:0061448	BP	GO:0061448	connective tissue development	236	0.636749917	1.8604256	0.001008065	0.003374932	0.001489928	2602	tags=32%, list=14%, signal=28%	6423/26585/26585/26585/23213/1301/1311/4256/6591/1513/1833/5396/1289/633/4060/4015/2202/1277/5159/50515/1116/7076/25884/4148/4920/55790/871/4208/7227/6781/59/81792/81792/579/7040/1893/4322/22856/55959/4094/2737/54360/1396/7046/7059/2247/5744/3091/309/57561/7474/864/947/4017/3570/3400/1958/2260/2736/4092/91252/2121/7704/860/4054/9421/80310/285590/649/8837/8609/64641/6615/2303/3221/2828/130497/3081…
GO:0071216	BP	GO:0071216	cellular response to biotic stimulus	214	0.691374248	2.016493294	0.001008065	0.003374932	0.001489928	2509	tags=37%, list=13%, signal=33%	4360/10563/23643/6347/929/2213/4283/3627/3055/6352/6352/7292/7096/6373/7431/3576/5054/3569/7097/942/10288/10288/10288/10288/10288/9450/558/3383/6374/1234/54209/948/5473/4208/64581/5142/10859/10859/10859/10859/10859/7128/695/3553/6372/7035/129607/23641/84868/7040/5724/8564/57088/140885/29126/19/958/4064/7538/23328/7474/10628/7133/7099/26191/1051/10062/1910/11027/11027/11027/11027/57817/80380/4792/…
GO:0071559	BP	GO:0071559	response to transforming growth factor beta	235	0.584796978	1.708081397	0.001008065	0.003374932	0.001489928	2942	tags=34%, list=15%, signal=29%	54829/2200/25878/1278/1281/5654/10631/10979/4015/7041/2908/11117/8483/1277/50515/857/50507/4053/1284/2534/1003/7472/2615/7057/4208/135228/4052/27122/2331/858/7040/1030/94031/81031/57045/93649/2022/114990/114990/7122/5138/6422/7046/2353/203100/375387/6664/7791/7791/7474/9315/864/10370/7043/90/409/1028/1028/4092/9404/3693/4054/1524/80310/7042/23625/8837/2651/2651/283149/1601/677/5139/5371/6497/7049…
GO:0090092	BP	GO:0090092	regulation of transmembrane receptor protein serine/threonine kinase signaling pathway	226	0.609634572	1.780206995	0.001008065	0.003374932	0.001489928	1824	tags=23%, list=9%, signal=21%	6423/26585/26585/26585/6424/54829/23213/2200/5654/4015/91851/7041/3624/11117/8483/50515/857/11167/25937/1003/7057/135228/4052/23090/27122/858/7040/1030/8321/94031/348093/81031/57045/10272/93649/2022/114990/114990/10468/6422/7046/203100/375387/6664/7474/9315/10370/7043/3611/90/1028/1028/4092/11030/3717/4853
GO:1901681	MF	GO:1901681	sulfur compound binding	234	0.629794402	1.838746282	0.001008065	0.003374932	0.001489928	2272	tags=28%, list=12%, signal=25%	7058/10457/10563/1301/6355/2200/1311/348/3075/1289/84870/9353/5118/3627/151887/10631/6402/2335/6373/9510/1809/7060/5788/5788/11167/4053/1842/7057/5549/56925/4316/11096/51363/6372/8829/83716/4023/6403/50509/6354/8828/10468/25890/6422/7059/2247/6646/26577/79690/309/2252/5764/947/2260/9508/26279/7423/64388/5322/59271/1511/6586/64094/6368/6368/129804/1305/2246/55501
GO:0005539	MF	GO:0005539	glycosaminoglycan binding	208	0.723660532	2.108052766	0.001009082	0.003374932	0.001489928	2224	tags=37%, list=12%, signal=33%	7058/10457/10563/23213/7130/1301/1462/6355/2200/1311/348/1833/3075/1289/633/84870/9353/5118/3627/151887/10631/6402/2335/6373/1634/9510/1809/7060/7097/5788/5788/11167/4053/1842/54209/7057/10894/5549/56925/4316/11096/6372/8829/83716/5621/4023/55959/6403/50509/2022/6354/8828/25890/6422/7059/145864/2247/26577/143903/309/23166/2252/5764/2260/2799/9508/133584/26279/7423/64388/26032/5322/59271/1511/9806…
GO:0050920	BP	GO:0050920	regulation of chemotaxis	208	0.711361041	2.072223847	0.001009082	0.003374932	0.001489928	2466	tags=41%, list=13%, signal=36%	26585/26585/26585/10563/6347/728/7852/7941/9353/3627/6387/6351/6351/6351/6352/6352/56833/5919/1436/1880/719/1230/6366/6363/7424/5159/3576/7060/5054/3569/7857/972/6091/3071/199/199/199/199/199/199/54209/7057/1236/56670/5880/83700/1901/729230/8829/7040/3579/1843/2358/3791/5587/5641/6354/1902/7074/683/3315/8291/2247/7474/5764/1240/63940/63940/63940/63940/63940/63940/63940/3570/1012/2260/4354/56920/2…
GO:0051924	BP	GO:0051924	regulation of calcium ion transport	228	0.640302157	1.867371203	0.001009082	0.003374932	0.001489928	2344	tags=32%, list=12%, signal=29%	5350/6347/4283/7852/3627/6387/6351/6351/6351/6352/6352/7070/2669/2697/1230/5311/6373/1193/5159/857/10288/10288/10288/10288/10288/2534/3383/781/5743/5142/187/6781/10859/10859/10859/10859/10859/5027/5999/4638/11151/5621/4644/2281/2771/7220/3306/8832/51393/10268/5294/845/8291/2641/2149/9454/920/945/287/409/11027/11027/11027/11027/5031/6769/150/6376/30845/477/64805/79026/9446/6622/10681/6236/6588/502…
GO:0006469	BP	GO:0006469	negative regulation of protein kinase activity	216	0.533921232	1.556584546	0.001010101	0.003374932	0.001489928	3114	tags=31%, list=16%, signal=26%	6423/348/5997/7070/5577/5577/857/2167/5788/5788/57493/9535/28951/25937/9467/9370/1847/10019/7128/5999/3553/3087/1030/1843/11314/4616/7345/93649/9021/85450/26524/8850/11142/3315/11213/6422/1846/3611/54900/54206/26191/1028/1028/11221/23603/3458/7026/6622/5569/11072/11072/9655/6546/5585/84959/4067/54922/1026/1845/5573/5777/10614/5998/2874/2874/1844/161742/64853/103/5570/6609/10252/104
GO:0007187	BP	GO:0007187	G protein-coupled receptor signaling pathway, coupled to cyclic nucleotide second messenger	222	0.647080382	1.888560784	0.001010101	0.003374932	0.001489928	2501	tags=28%, list=13%, signal=24%	5350/6347/5997/4283/3627/8477/2316/1230/6373/9590/3357/1909/5996/7432/10203/2357/8685/301/1901/1903/493/10267/2771/5660/2358/11245/10268/1902/2770/19/5138/5744/4883/154/54331/2641/133/113/2769/57561/10266/5064/5737/5732/150/4886/23432/64805/116/1113/1113/3356/5733/10672/2768/11214/2828/2774/2550/2550/2550/2550/2550/2550/2550
GO:0010001	BP	GO:0010001	glial cell differentiation	218	0.554080556	1.615269234	0.001010101	0.003374932	0.001489928	3721	tags=37%, list=19%, signal=30%	728/712/7852/6279/1959/54587/7431/3569/7097/6280/1191/4920/54209/3913/3553/664/26011/10100/7040/2358/10810/23500/3908/2737/1902/8506/5354/4919/1000/375387/6664/5764/7133/7099/3611/3400/2896/5649/3572/11221/6285/51176/666/3458/5803/2596/443/7124/7124/7124/7124/7124/7124/7124/7124/2817/2255/4067/3459/2934/30812/650/6497/92737/4192/9241/4665/6774/1840/79006/3976/5270/387/1031/5728/5728/22891/6608/59…
GO:0019882	BP	GO:0019882	antigen processing and presentation	215	0.600802355	1.751522125	0.001010101	0.003374932	0.001489928	2670	tags=55%, list=14%, signal=49%	2207/4688/3122/3122/3122/3122/3122/3122/3122/3122/2213/3113/3113/3113/3113/3113/3113/3113/3113/3109/3109/3109/3109/3109/3109/3109/3109/3108/3108/3108/3108/3108/3108/3108/3108/10875/1514/6366/6363/50856/3115/3115/3115/3115/3115/3115/3115/3115/972/3117/3117/3117/3117/3117/3117/10288/10288/10288/10288/10288/925/3383/653361/3119/3119/3119/3119/3119/3119/3119/54209/7057/948/1236/4689/4689/1536/1509/51…
GO:0019935	BP	GO:0019935	cyclic-nucleotide-mediated signaling	193	0.607593526	1.770934948	0.001010101	0.003374932	0.001489928	3141	tags=30%, list=16%, signal=26%	5350/348/5997/4283/3627/8477/6373/5577/5577/3357/358/7432/10203/7057/948/187/1901/1903/493/10267/2771/10268/1902/2770/19/5138/5744/154/54331/2641/133/113/57561/10266/5737/1910/5732/150/10846/5592/23432/116/1113/1113/5733/10672/196/11214/2828/2774/4882/5573/5139/2981/5144/64784/27115/333/196883/196883/108
GO:0030017	CC	GO:0030017	sarcomere	193	0.614685737	1.791606406	0.001010101	0.003374932	0.001489928	3113	tags=31%, list=16%, signal=27%	91624/10979/81493/1410/2316/171024/1073/10398/27295/25802/23022/1466/5142/113146/493/70/1465/2281/1674/114907/4313/8850/845/3315/8572/64236/9499/9260/7169/287/3611/2318/2275/5239/23603/55742/23345/283807/7171/7138/87/9531/7168/6546/4660/11346/115557/29780/9457/23363/832/29767/7111/26548/10611/5532/57158/775/775/80206/10060/3781
GO:0030246	MF	GO:0030246	carbohydrate binding	218	0.613437807	1.788308949	0.001010101	0.003374932	0.001489928	2132	tags=27%, list=11%, signal=24%	4360/81035/1462/4973/3122/3122/3122/3122/3122/3122/3122/3122/969/6402/3956/1178/6515/23601/5168/50856/1116/9976/6401/22918/57124/2219/4885/64581/5806/971/3824/89790/6614/10462/6320/9902/3820/6403/117248/2022/5507/3101/26253/4125/51267/143903/161198/5066/5352/945/947/4017/3957/5836/2548/5351/1117/59271/6518/29121/27036/283208/8778
GO:0042742	BP	GO:0042742	defense response to bacterium	217	0.615339753	1.794076348	0.001010101	0.003374932	0.001489928	2876	tags=34%, list=15%, signal=29%	10563/2207/81035/728/219972/56833/5919/6279/54/100423062/5054/3569/7097/6039/6280/2268/2634/9636/54209/948/5473/10578/5027/11096/4069/6372/5320/115361/84868/2358/6283/6403/3853/23208/26253/3133/3133/3133/3133/3133/3133/3133/10133/920/23166/7099/7100/3570/2896/4671/4671/4671/1051/944/57817/4853/3140/7132/1511/58484/5199/6464/1113/1113/7124/7124/7124/7124/7124/7124/7124/7124/6556/3105/3105/3105/310…
GO:0043292	CC	GO:0043292	contractile fiber	223	0.619319919	1.807218788	0.001010101	0.003374932	0.001489928	3113	tags=32%, list=16%, signal=27%	91624/10979/81493/1410/2316/23336/171024/3620/1073/10398/27295/800/5175/25802/23022/1466/5142/4629/4629/59/113146/493/70/1465/2281/1674/114907/4313/8850/845/3315/8572/64236/9499/9260/7169/287/3611/2318/2275/7414/5239/9659/23603/55742/23345/283807/7171/7138/87/9531/7168/6840/79026/6546/4660/11346/115557/29780/9457/23363/832/29767/7111/26548/10611/5532/57158/775/775/80206/10060/3781
GO:0044706	BP	GO:0044706	multi-multicellular organism process	213	0.563721436	1.642565177	0.001010101	0.003374932	0.001489928	2776	tags=30%, list=14%, signal=26%	5997/1833/6696/4318/2697/3678/7076/3620/231/2192/1508/3488/3490/5743/7056/5740/6781/2706/4316/3553/1307/2113/5125/23641/84868/397/5724/952/6863/4313/2354/639/5744/2353/5069/133/10699/5066/5764/7043/10266/5737/203447/552/8605/3726/5368/7026/10135/116/285590/85360/285/23764/8434/23780/81671/367/5858/406/2182/7216/5241/3965/3248
GO:0045637	BP	GO:0045637	regulation of myeloid cell differentiation	217	0.602404649	1.756362931	0.001010101	0.003374932	0.001489928	2466	tags=33%, list=13%, signal=29%	7305/2200/2124/714/3059/9935/4015/9770/3624/4212/1230/4211/29909/10398/972/4286/3071/9636/4920/7107/54209/7057/4208/9370/10859/10859/10859/10859/10859/1441/2113/6772/7040/760/6688/10272/8850/11025/11025/11025/11025/11006/11006/11006/11006/11006/6422/3665/3665/2353/3091/5579/8013/7538/920/7099/338382/8111/1051/4853/10234/4792/51176/7704/10401/81501/3458/7124/7124/7124/7124/7124/7124/7124/7124/2242…
GO:0051607	BP	GO:0051607	defense response to virus	229	0.591220999	1.724353764	0.001010101	0.003374932	0.001489928	2251	tags=31%, list=12%, signal=27%	4283/3627/5654/10964/10875/10346/3434/2316/3428/91607/91543/3569/4321/5788/5788/51311/6039/684/2633/3437/9636/4599/10859/10859/10859/10859/10859/2537/7128/4600/3553/3433/664/25939/6772/9447/4277/4277/4277/4277/4277/4277/4277/4277/51191/3669/330/5551/60489/6036/665/3665/3665/3559/51284/10379/10379/958/4939/117854/23586/84166/6773/24138/3659/6397/83666/26191/55601/10581/3600/64108/10410/3458/54541/…
GO:0070663	BP	GO:0070663	regulation of leukocyte proliferation	223	0.688071468	2.00784061	0.001010101	0.003374932	0.001489928	2483	tags=51%, list=13%, signal=45%	26585/26585/26585/10457/7305/4332/6355/2213/11326/10673/3113/3113/3113/3113/3113/3113/3113/3113/7412/1178/3109/3109/3109/3109/3109/3109/3109/3109/6352/6352/7292/1436/1880/6363/3115/3115/3115/3115/3115/3115/3115/3115/3569/942/5788/5788/3620/972/684/7940/7940/7940/7940/7940/7940/7940/7940/10288/10288/10288/10288/10288/3071/199/199/199/199/199/199/54440/3479/2615/4208/301/5880/10859/10859/10859/1085…
GO:0071560	BP	GO:0071560	cellular response to transforming growth factor beta stimulus	229	0.582927569	1.700165165	0.001010101	0.003374932	0.001489928	2942	tags=34%, list=15%, signal=29%	54829/2200/1278/1281/5654/10631/10979/4015/7041/2908/11117/8483/1277/50515/857/50507/4053/1284/2534/1003/7472/2615/7057/4208/135228/4052/27122/2331/858/7040/1030/94031/81031/57045/93649/2022/114990/114990/7122/5138/6422/7046/2353/203100/375387/6664/7791/7791/7474/9315/10370/7043/90/409/1028/1028/4092/9404/3693/4054/1524/80310/7042/23625/8837/2651/2651/283149/1601/677/5139/5371/6497/7049/3248/3987…
GO:0090257	BP	GO:0090257	regulation of muscle system process	218	0.566730884	1.65214778	0.001010101	0.003374932	0.001489928	2333	tags=28%, list=12%, signal=25%	5350/5997/1264/2316/1193/857/8877/10398/3488/199/199/199/199/199/199/10203/3479/5743/5142/6781/5999/493/5724/2281/60675/114907/93649/5294/3815/9732/113246/845/2702/29995/154/309/2149/8013/126393/3778/287/7133/54206/2308/3572/4092/2258/57817/150/7132/5592/100/30845/7138/477/7168/1136/9446/6588/1113/1113/8654/6546/4660/4205
GO:0097191	BP	GO:0097191	extrinsic apoptotic signaling pathway	215	0.571012908	1.664676801	0.001010101	0.003374932	0.001489928	2467	tags=29%, list=13%, signal=26%	6423/597/6591/8406/7078/3624/50486/857/5054/7857/5788/5788/10962/2534/3162/3383/3479/7057/7227/2537/7128/5027/3553/939/8829/8682/7040/3685/1612/85450/219699/6422/7046/355/7133/3570/2260/90/11337/3717/81537/81537/1540/7132/666/6376/9531/3458/8743/3082/2876/7042/2139/3429/3429/8837/7124/7124/7124/7124/7124/7124/7124/7124/6672/2255/51330/4118/7185
GO:1903039	BP	GO:1903039	positive regulation of leukocyte cell-cell adhesion	223	0.687586919	2.006426661	0.001010101	0.003374932	0.001489928	2469	tags=54%, list=13%, signal=48%	6347/10673/3113/3113/3113/3113/3113/3113/3113/3113/7412/3956/3109/3109/3109/3109/3109/3109/3109/3109/6352/6352/7292/7070/3689/6366/6363/3115/3115/3115/3115/3115/3115/3115/3115/857/3569/942/5788/5788/6401/3575/972/10288/10288/10288/10288/10288/2534/3676/10125/3142/3071/3383/199/199/199/199/199/199/54440/3479/1960/1236/301/10859/10859/10859/10859/10859/81704/11151/399/3553/939/729230/2113/604/84868…
GO:1903708	BP	GO:1903708	positive regulation of hemopoiesis	193	0.636721385	1.85583306	0.001010101	0.003374932	0.001489928	2469	tags=41%, list=13%, signal=36%	7305/2124/3059/7292/3624/1230/6363/942/5788/5788/3575/972/10288/10288/10288/10288/10288/10125/3142/3071/558/9636/4920/54440/54209/1960/301/695/399/3553/939/2113/6772/604/7040/760/4323/2737/9308/11006/11006/11006/11006/11006/3559/2353/3091/864/920/338382/8111/2736/2296/8876/2625/11221/3600/4853/1540/101/3135/3135/3135/3135/3135/3135/3135/3135/51176/941/7704/100/81501/2621/3458/7535/8744/9655/7124/…
GO:0002440	BP	GO:0002440	production of molecular mediator of immune response	195	0.635585188	1.852782297	0.001011122	0.003374932	0.001489928	2942	tags=44%, list=15%, signal=38%	2207/2213/10673/1178/10875/7292/91543/3569/7097/9452/942/5788/5788/3575/972/684/3162/3554/54440/3119/3119/3119/3119/3119/3119/3119/948/10859/10859/10859/10859/10859/51237/695/3553/729230/25939/604/7040/3815/202309/11213/958/117854/23586/8013/9865/3133/3133/3133/3133/3133/3133/3133/7474/7133/7099/7043/10312/3134/3134/3134/3134/3134/3134/3134/8741/10538/10225/26191/975/4092/2867/2625/8807/8809/3135…
GO:0002685	BP	GO:0002685	regulation of leukocyte migration	196	0.727855891	2.120304086	0.001011122	0.003374932	0.001489928	2316	tags=45%, list=12%, signal=40%	26585/26585/26585/10563/6347/728/6355/7941/9353/3627/6387/6351/6351/6351/6352/6352/56833/5919/1436/719/7070/347/11117/1230/6366/6363/7424/3576/7060/5054/3569/58494/6401/972/3162/3676/3071/3554/3383/199/199/199/199/199/199/54209/7057/1236/301/5880/4345/83700/81704/399/729230/4478/5724/1893/4323/3579/1843/2358/11314/5641/6403/83483/6354/683/8291/391/4267/7474/5764/1240/63940/63940/63940/63940/63940…
GO:0002703	BP	GO:0002703	regulation of leukocyte mediated immunity	196	0.657064168	1.914081974	0.001011122	0.003374932	0.001489928	4056	tags=59%, list=21%, signal=47%	2207/718/7305/3684/2213/1178/7292/3689/91543/3569/5788/5788/3575/684/2268/3162/10125/3554/3383/54440/5880/10859/10859/10859/10859/10859/5027/695/3553/6372/2294/729230/604/84868/7040/5724/11314/56253/8832/5272/7409/912/958/1378/23586/3133/3133/3133/3133/3133/3133/3133/7133/7099/3106/3106/3106/3106/3106/3106/3134/3134/3134/3134/3134/3134/3134/8741/10225/3902/23705/7454/975/409/4092/2625/8807/8809/3…
GO:0007188	BP	GO:0007188	adenylate cyclase-modulating G protein-coupled receptor signaling pathway	201	0.639506386	1.860583494	0.001011122	0.003374932	0.001489928	2501	tags=28%, list=13%, signal=25%	5350/5997/4283/3627/8477/2316/6373/9590/1909/5996/7432/10203/2357/8685/1901/1903/493/10267/2771/5660/2358/11245/10268/1902/2770/19/5138/5744/4883/154/54331/2641/133/113/2769/57561/10266/5064/5737/5732/150/4886/23432/64805/116/1113/1113/5733/10672/2768/11214/2828/2774/2550/2550/2550/2550/2550/2550/2550
GO:0016485	BP	GO:0016485	protein processing	201	0.551151492	1.603523266	0.001011122	0.003374932	0.001489928	2261	tags=23%, list=12%, signal=20%	165/1311/2619/1359/715/715/1514/5552/3428/5328/5054/9509/9509/10418/5327/7057/120892/56265/1363/5027/6447/6447/6447/5125/5621/4323/5641/2737/330/7850/8530/2028/1368/9532/10699/119587/4627/1520/5653/9508/101/147372/1511/58484/27141/27141/1512/51279/51279/114769
GO:0030016	CC	GO:0030016	myofibril	212	0.61513823	1.791822819	0.001011122	0.003374932	0.001489928	3113	tags=31%, list=16%, signal=27%	91624/10979/81493/1410/2316/23336/171024/1073/10398/27295/800/25802/23022/1466/5142/113146/493/70/1465/2281/1674/114907/4313/8850/845/3315/8572/64236/9499/9260/7169/287/3611/2318/2275/7414/5239/9659/23603/55742/23345/283807/7171/7138/87/9531/7168/6840/79026/6546/4660/11346/115557/29780/9457/23363/832/29767/7111/26548/10611/5532/57158/775/775/80206/10060/3781
GO:0030100	BP	GO:0030100	regulation of endocytosis	196	0.58439857	1.702401109	0.001011122	0.003374932	0.001489928	2917	tags=26%, list=15%, signal=23%	26585/26585/26585/6424/718/11031/929/348/341/6366/6363/857/5054/6401/8877/3071/1191/558/11037/54209/948/120892/10859/10859/10859/10859/10859/79772/11314/5587/84251/23208/2042/7474/284/1759/25999/10062/1012/409/5538/3092/57126/6622/5336/26228/1601/22943/8301/967/8674/5533/636/27/6386/567/567/5532
GO:0045089	BP	GO:0045089	positive regulation of innate immune response	196	0.528553397	1.539719525	0.001011122	0.003374932	0.001489928	4056	tags=47%, list=21%, signal=38%	2207/4332/3055/6352/6352/3428/50856/115362/4321/51311/2534/10125/2219/84868/9447/10462/2358/56253/5698/5698/5698/5698/5698/5698/5698/5698/26253/7409/912/3665/3665/117854/84166/3384/3133/3133/3133/3133/3133/3133/3133/7474/7099/3134/3134/3134/3134/3134/3134/3134/83666/3902/23705/2867/11027/11027/11027/11027/8807/101/3135/3135/3135/3135/3135/3135/3135/3135/5322/58484/4068/5336/30835/3385/5971/114836…
GO:0045444	BP	GO:0045444	fat cell differentiation	211	0.563188449	1.640242712	0.001011122	0.003374932	0.001489928	3332	tags=38%, list=17%, signal=32%	6423/6591/5997/9935/23414/5919/7041/1959/3569/2167/28951/25937/5743/9370/79689/664/4320/4320/7040/4023/862/240/240/83643/1734/114899/284207/284207/6422/8291/84935/154/8013/7538/7474/1240/3400/1052/25999/1051/2308/4929/2867/2625/11221/5292/6095/7704/25946/3625/2876/285590/3356/64641/7124/7124/7124/7124/7124/7124/7124/7124/168455/2170/2255/30812/406/1389/3589/650/677/79068/166379/55885/2874/2874/24…
GO:0048705	BP	GO:0048705	skeletal system morphogenesis	212	0.55322972	1.611490864	0.001011122	0.003374932	0.001489928	2220	tags=22%, list=12%, signal=20%	6423/26585/26585/26585/6424/1301/1311/4256/5396/7291/54/338773/1277/5159/50515/2268/3212/4920/55790/871/4208/6781/5027/579/4322/4323/22856/3037/4313/2737/51715/6422/7046/7059/309/7010/6664/7043/2260/3234/2296/64651/860/64399/4054/5156/285590/1305/649
GO:0051651	BP	GO:0051651	maintenance of location in cell	195	0.592599117	1.727474422	0.001011122	0.003374932	0.001489928	3036	tags=35%, list=16%, signal=30%	5350/348/4283/3627/7070/6279/5552/2697/6366/5311/6373/1193/6363/857/3357/5788/5788/6280/1234/1236/187/5027/11151/4644/2281/7220/3708/1627/845/3932/2247/309/2149/55704/920/287/57192/2548/5031/23568/2495/23345/6376/477/9446/6622/3356/11015/5336/6546/6672/65018/84959/2512/4067/2934/930/3098/623/5777/5371/22821/22821/25777/57158/5144/356/6375/5048/775/775
GO:0001649	BP	GO:0001649	osteoblast differentiation	200	0.588072202	1.710929259	0.001012146	0.003374932	0.001489928	2365	tags=30%, list=12%, signal=27%	6423/26585/26585/26585/115908/10457/1462/6591/6696/7291/4015/23601/4921/9770/7424/338773/1277/3569/3371/3486/25937/3488/3479/4208/3381/9902/8321/5587/57045/2737/1291/22801/117581/117581/6422/5744/6664/9260/10312/3611/3570/2735/3400/1052/1051/90/3572/2736/51176/3726/7171/860/56975/56975/56975/56975/3082/285590/58476/7124/7124/7124/7124/7124/7124/7124/7124/6615
GO:0001763	BP	GO:0001763	morphogenesis of a branching structure	192	0.544579865	1.585829183	0.001012146	0.003374932	0.001489928	3298	tags=37%, list=17%, signal=31%	6423/26585/26585/26585/23213/6591/84870/9353/5311/6356/3371/1909/1282/25932/7472/120892/2294/8829/4323/3791/6943/2737/2022/639/9021/6422/79633/8642/2247/23129/133/57471/7474/2252/3611/2260/90/2736/51176/64399/7052/1512/3082/1305/2246/7124/7124/7124/7124/7124/7124/7124/7124/10672/2255/9500/2303/3586/367/30812/2119/7482/54922/650/5241/5371/170690/4192/9241/1435/5228/2885/10252/4776/4776/2045/5154/7…
GO:0002699	BP	GO:0002699	positive regulation of immune effector process	199	0.638578859	1.859383276	0.001012146	0.003374932	0.001489928	2469	tags=40%, list=13%, signal=35%	2207/718/7305/3684/3109/3109/3109/3109/3109/3109/3109/3109/7292/3689/6363/91543/3569/942/5788/5788/972/2268/3162/10125/3142/3554/54440/948/301/5880/10859/10859/10859/10859/10859/51237/5027/695/3553/2294/729230/7040/5724/11314/56253/8832/7409/912/958/117854/23586/8013/3133/3133/3133/3133/3133/3133/3133/7474/7099/3106/3106/3106/3106/3106/3106/3134/3134/3134/3134/3134/3134/3134/8741/3902/26191/23705…
GO:0010810	BP	GO:0010810	regulation of cell-substrate adhesion	200	0.648169608	1.885775835	0.001012146	0.003374932	0.001489928	1993	tags=31%, list=10%, signal=28%	26585/26585/26585/6695/151887/10631/3956/2335/7070/1295/347/11117/2316/6366/2199/1277/3678/5328/5054/4321/2192/2633/1842/7057/948/10630/1236/5880/2294/1307/57580/8829/25975/604/91663/4323/3791/2824/10085/3037/916/8324/4811/683/25890/6422/2042/10395/7010/6237/90102/4814/5764/3611/1012/55679/7414/11170/9448/3717/133584/23603/6376/9806
GO:0031348	BP	GO:0031348	negative regulation of defense response	199	0.670157738	1.951333139	0.001012146	0.003374932	0.001489928	4113	tags=63%, list=21%, signal=51%	7130/710/5176/5176/348/2213/11326/5654/56833/10875/54/347/3428/4321/5788/5788/1003/10203/3479/9370/5740/4345/10859/10859/10859/10859/10859/7128/2294/2113/89790/25939/58189/84868/4277/4277/4277/4277/4277/4277/4277/4277/197358/140885/2358/2/7850/8530/23208/240/240/9021/114899/284207/284207/5272/11213/3559/79626/1378/84166/7010/3133/3133/3133/3133/3133/3133/3133/113/7133/3106/3106/3106/3106/3106/310…
GO:0043112	BP	GO:0043112	receptor metabolic process	184	0.552368215	1.606348455	0.001012146	0.003374932	0.001489928	2564	tags=29%, list=13%, signal=25%	26585/26585/26585/6424/2207/11031/348/3689/3576/857/3357/6401/10203/4599/948/9370/10859/10859/10859/10859/10859/4600/10267/9737/7040/3579/3685/5641/10268/50852/3091/133/10133/284/1759/10266/10062/57007/975/409/3717/11149/30845/3458/6622/7436/5336/7124/7124/7124/7124/7124/7124/7124/7124/1173/22943/3586/8301/8934/967
GO:0048017	BP	GO:0048017	inositol lipid-mediated signaling	184	0.573129055	1.666723296	0.001012146	0.003374932	0.001489928	2469	tags=30%, list=13%, signal=27%	3059/7291/56034/6352/6352/1436/1634/5159/3357/2268/2534/10125/4920/653361/3479/118788/10870/55803/5724/197358/3791/6403/5294/3815/219699/26051/4919/5008/5305/4883/2149/7010/5293/284/2260/5649/2625/375033/3717/23228/23228/23533/3667/5334/5156/23396/3082/80310/2321/25827/7042/3356/7124/7124/7124/7124/7124/7124/7124/7124/940/4067/3606
GO:0048738	BP	GO:0048738	cardiac muscle tissue development	200	0.581292152	1.691203473	0.001012146	0.003374932	0.001489928	3117	tags=33%, list=16%, signal=28%	26585/26585/26585/1301/5350/5997/23414/2697/4211/5159/57493/50507/7472/3479/4208/4628/4629/4629/1901/5999/115701/26011/7040/70/93649/2022/6444/8324/7046/2702/2247/10052/7474/2735/2260/90/2296/409/4092/23493/5292/11149/57817/6443/7168/5156/9421/7042/6546/4205/2303/11214/22943/23363/650/5573/7049/3688/140706/150094/10611/57158/9241/65009/80206/3516/56999/4000
GO:0050866	BP	GO:0050866	negative regulation of cell activation	184	0.69757107	2.028614572	0.001012146	0.003374932	0.001489928	2483	tags=49%, list=13%, signal=43%	10457/7305/4332/348/2213/11326/10875/7292/3624/11117/942/5788/5788/3620/64092/972/146722/7940/7940/7940/7940/7940/7940/7940/7940/10288/10288/10288/10288/10288/2268/3162/3142/558/2615/7056/10019/301/4345/10859/10859/10859/10859/10859/7128/695/2294/729230/604/84868/5621/11314/56253/8832/57045/29126/2737/201633/8530/23208/6422/3559/79626/284021/374403/6664/864/54900/3659/3134/3134/3134/3134/3134/313…
GO:0070374	BP	GO:0070374	positive regulation of ERK1 and ERK2 cascade	183	0.687717056	2.000388983	0.001012146	0.003374932	0.001489928	2395	tags=39%, list=12%, signal=34%	6362/6362/6362/10457/6347/728/6355/348/56034/6351/6351/6351/6352/6352/1436/1880/1230/6366/6363/5159/1116/152007/6356/9590/3357/5788/5788/50507/972/10125/3383/54209/948/1236/8685/5320/8829/84868/7040/2771/2358/3791/6357/10268/6354/2247/2641/2149/7010/920/284/7099/26191/57007/6367/409/5031/4853/5322/6376/10344/2621/5156/6368/6368/80310/6504/116/6464/3356/8837/7124/7124/7124/7124/7124/7124/7124/7124…
GO:0071219	BP	GO:0071219	cellular response to molecule of bacterial origin	192	0.710285538	2.068367943	0.001012146	0.003374932	0.001489928	2509	tags=40%, list=13%, signal=35%	4360/10563/23643/6347/929/2213/4283/3627/3055/6352/6352/7292/7096/6373/7431/3576/5054/3569/7097/942/10288/10288/10288/10288/10288/9450/558/3383/6374/1234/54209/948/5473/4208/5142/10859/10859/10859/10859/10859/7128/3553/6372/7035/129607/23641/84868/7040/5724/8564/57088/140885/29126/19/958/4064/7538/23328/7474/7133/7099/26191/1051/10062/1910/11027/11027/11027/11027/57817/80380/4792/941/6376/1511/95…
GO:0071222	BP	GO:0071222	cellular response to lipopolysaccharide	184	0.707069606	2.056237376	0.001012146	0.003374932	0.001489928	2509	tags=40%, list=13%, signal=35%	4360/10563/23643/6347/929/4283/3627/3055/6352/6352/7292/6373/7431/3576/5054/3569/7097/942/10288/10288/10288/10288/10288/9450/558/3383/6374/1234/948/5473/4208/5142/10859/10859/10859/10859/10859/7128/3553/6372/7035/129607/23641/84868/7040/5724/8564/57088/140885/29126/19/958/4064/7538/23328/7474/7133/7099/26191/1051/10062/1910/11027/11027/11027/11027/57817/80380/4792/941/6376/1511/9516/1524/11009/16…
GO:0097529	BP	GO:0097529	myeloid leukocyte migration	198	0.756189759	2.201110278	0.001012146	0.003374932	0.001489928	2303	tags=49%, list=12%, signal=44%	26585/26585/26585/6362/6362/6362/10563/2207/6347/728/6355/4283/7941/9353/3627/6387/6351/6351/6351/6352/6352/56833/5919/1436/719/6279/3689/11117/1230/6366/6373/6363/7424/3576/6356/7060/5054/3569/7857/972/6280/3071/3554/199/199/199/199/199/199/5175/4920/6374/54209/7057/5473/5142/1236/301/5880/4345/83700/399/3553/1441/6372/729230/57580/4323/3579/1843/140885/2358/11314/6283/5641/6357/5294/6354/3815/3…
GO:1901888	BP	GO:1901888	regulation of cell junction assembly	183	0.542030175	1.576623964	0.001012146	0.003374932	0.001489928	3729	tags=42%, list=19%, signal=34%	26585/26585/26585/7058/6591/10082/7070/2697/347/857/7097/79953/7057/4208/347902/3553/1307/8829/4323/8321/3791/2824/7162/7162/7122/6422/2042/10395/7010/7474/90102/7414/11170/5583/9448/23603/6622/2596/7124/7124/7124/7124/7124/7124/7124/7124/6615/22998/22943/84628/145581/23499/395/1845/79834/151306/3987/2889/64218/10611/29984/27286/2045/5802/1946/139065/4641/387/5728/5728/9647/5908/25/10211/10211/10…
GO:0002573	BP	GO:0002573	myeloid leukocyte differentiation	197	0.650604953	1.893334689	0.001013171	0.003374932	0.001489928	2705	tags=45%, list=14%, signal=40%	2207/7305/2200/2124/714/3059/9935/4318/1436/1880/9770/3624/1230/3428/6363/7097/972/4286/4920/7107/54209/4208/9370/135228/1236/10859/10859/10859/10859/10859/29887/10100/7040/760/6688/10272/3815/11025/11025/11025/11025/11006/11006/11006/11006/11006/6422/3665/3665/126014/126014/126014/126014/126014/126014/126014/126014/126014/126014/159296/2353/375387/920/5293/7099/10312/8111/55509/10538/4627/4495/1…
GO:0003018	BP	GO:0003018	vascular process in circulatory system	182	0.569633041	1.657342806	0.001013171	0.003374932	0.001489928	2480	tags=28%, list=13%, signal=24%	1311/348/5997/9353/2697/9590/857/3357/1909/3162/1003/3383/7432/5797/5743/948/59/7040/5724/3579/952/3779/185/9732/3672/7122/5138/2702/154/2149/7010/133/3778/284/59342/10266/6648/1910/2296/552/150/5592/477/2876/116/1113/1113/3356/9429/6546/2303/6865/2828
GO:0007160	BP	GO:0007160	cell-matrix adhesion	209	0.653335292	1.901657101	0.001013171	0.003374932	0.001489928	2020	tags=31%, list=11%, signal=28%	26585/26585/26585/7412/1281/10631/10979/2335/7070/8910/347/3689/11117/22795/6366/10516/5328/5054/4321/9358/3676/5175/1842/3683/7057/948/10894/83706/1236/83700/81792/81792/1307/8829/604/6614/4323/3685/3791/2824/50509/916/4811/7074/3672/683/22801/6422/7059/2042/10395/7010/6237/7791/7791/64098/90102/4814/10855/3679/947/3611/10225/1012/7414/11170/9448/23603/6376/3693/87
GO:0007179	BP	GO:0007179	transforming growth factor beta receptor signaling pathway	182	0.570840166	1.660854928	0.001013171	0.003374932	0.001489928	2442	tags=29%, list=13%, signal=25%	54829/2200/1278/1281/5654/10979/4015/7041/11117/50515/857/4053/1003/2615/7057/135228/4052/27122/2331/858/7040/1030/94031/81031/57045/93649/2022/114990/114990/7122/7046/2353/203100/375387/6664/7791/7791/9315/10370/7043/90/409/1028/1028/4092/9404/3693/4054/7042/23625/2651/2651/283149/1601
GO:0008154	BP	GO:0008154	actin polymerization or depolymerization	197	0.536153718	1.560268529	0.001013171	0.003374932	0.001489928	3108	tags=31%, list=16%, signal=26%	3059/9353/6387/3055/6366/5341/6356/1073/7456/9535/3071/3383/199/199/199/199/199/199/25802/1236/8522/51466/11151/10486/57580/91663/5962/163782/10810/1627/90952/10602/23406/9051/8936/2006/11170/7454/822/3717/23075/10344/6840/9873/2314/2314/5216/54551/54551/54434/10095/2934/130271/56907/395/832/29767/7111/64857/2241/10109/51429/5217/10487/256949/2885/80206/9645
GO:0009612	BP	GO:0009612	response to mechanical stimulus	197	0.580494162	1.689304283	0.001013171	0.003374932	0.001489928	2301	tags=25%, list=12%, signal=22%	1301/7852/1281/3627/6387/10631/4212/2697/5311/1634/1277/1116/3371/51311/4131/2534/358/7057/5743/4316/5027/3553/664/2113/6772/4323/2354/2022/3815/6507/5138/51284/958/2353/355/10628/5764/7099/7100/3659/2115/4792/7132/23621/477/9531/85358/3356/285/6546
GO:0042098	BP	GO:0042098	T cell proliferation	182	0.672817645	1.957557594	0.001013171	0.003374932	0.001489928	2357	tags=49%, list=12%, signal=44%	10457/11326/10673/3113/3113/3113/3113/3113/3113/3113/3113/7412/1178/3109/3109/3109/3109/3109/3109/3109/3109/6352/6352/7292/6363/3115/3115/3115/3115/3115/3115/3115/3115/3569/942/5788/5788/3620/10288/10288/10288/10288/10288/2534/10125/3071/199/199/199/199/199/199/54440/3479/2615/301/5880/10859/10859/10859/10859/10859/81704/5027/11151/3553/729230/84868/5621/4478/2281/1794/56253/57045/29126/5294/916/…
GO:0043542	BP	GO:0043542	endothelial cell migration	197	0.653042427	1.900428016	0.001013171	0.003374932	0.001489928	2416	tags=39%, list=13%, signal=34%	26585/26585/26585/10563/2191/5176/5176/348/1545/6678/9353/3689/1634/7424/7857/6091/3162/1003/5175/5797/10769/7057/5743/1960/4208/301/6781/2113/8829/493/57381/7040/3791/5587/5641/79812/8828/10000/10000/3315/7046/154810/2752/2247/958/23129/3091/161198/4223/7010/6237/23328/7474/284/5764/4017/28984/2896/4627/1012/2260/9404/2625/147372/54345/64094/7026/2876/5872/2246/4215/22846/285/6776/7124/7124/7124…
GO:0050679	BP	GO:0050679	positive regulation of epithelial cell proliferation	182	0.599296833	1.743649375	0.001013171	0.003374932	0.001489928	2789	tags=37%, list=14%, signal=32%	728/7291/6387/5654/6352/6352/7424/6356/7060/4321/7857/3357/3162/3676/7472/7432/3479/1960/187/7128/57343/858/8829/1893/3791/5587/3037/185/8828/8324/10000/10000/26051/3915/6422/7046/8291/2752/2247/3091/7010/6664/8013/7474/2252/5764/7099/3912/2896/1012/2260/4853/7423/9420/10344/2246/8837/6776/2255/51162/3586/130497/367/116039/650/1232/64127/151306
GO:0050731	BP	GO:0050731	positive regulation of peptidyl-tyrosine phosphorylation	182	0.611518951	1.779209531	0.001013171	0.003374932	0.001489928	2469	tags=35%, list=13%, signal=31%	26585/26585/26585/3059/6352/6352/1436/5168/3678/7060/3569/5788/5788/50507/972/2534/3383/5175/653361/3479/54209/948/9370/8829/2690/5621/7040/916/3815/9021/5008/958/920/284/2252/3570/83666/5649/90/3572/975/409/3717/3600/23568/150/7132/941/2621/3458/1464/3082/11009/55024/3356/84632/7124/7124/7124/7124/7124/7124/7124/7124/1489/26228/2255/8784/4067/3606
GO:0030027	CC	GO:0030027	lamellipodium	191	0.590273098	1.716328368	0.001014199	0.003374932	0.001489928	3677	tags=43%, list=19%, signal=35%	2191/10979/5311/1809/9459/199/199/199/199/199/199/6624/5797/4163/23022/10630/4628/5880/72/81704/59/51466/4638/11151/84168/5962/70/3685/10810/1627/11075/54518/22885/8291/154810/23129/1000/8572/152273/55704/64005/57514/3611/9051/8936/822/23603/5420/55742/23075/51225/25800/1464/57126/5872/23380/23625/29780/54434/2934/2054/130271/322/2245/60/3688/55785/2241/10109/5783/323/4739/11344/6810/387/29959/22…
GO:0030278	BP	GO:0030278	regulation of ossification	186	0.621014584	1.804002828	0.001014199	0.003374932	0.001489928	2594	tags=36%, list=13%, signal=32%	6423/26585/26585/26585/115908/1311/4256/6591/7291/4921/5552/9770/1959/1230/7424/338773/3569/3488/9636/3479/4958/4208/1901/5027/7040/1893/22856/6863/5587/2824/57045/2737/240/240/117581/117581/6422/154/3091/6664/9260/7474/5764/7043/10312/3611/3570/2735/1052/1051/90/3572/4092/7704/860/56975/56975/56975/56975/4054/166929/3082/7042/6546/7124/7124/7124/7124/7124/7124/7124/7124/22943/130497/3399/3399/11…
GO:0033002	BP	GO:0033002	muscle cell proliferation	190	0.620617219	1.805081594	0.001014199	0.003374932	0.001489928	2483	tags=38%, list=13%, signal=34%	1264/23414/4318/4969/6352/6352/2697/347/9510/4211/5159/3569/3486/231/3162/3488/7472/199/199/199/199/199/199/7432/10203/3479/7057/5743/4208/9370/7128/1901/26011/6772/5724/2771/348093/4313/93649/4854/5136/7046/2247/4883/8013/284/7043/3611/3570/2735/1012/6648/2260/2006/2296/23493/5031/3717/5292/3600/5592/6376/7052/7168/3458/10135/80310/7042/8837/7124/7124/7124/7124/7124/7124/7124/7124/2303/3606/3586
GO:0050852	BP	GO:0050852	T cell receptor signaling pathway	187	0.589707033	1.71281742	0.001014199	0.003374932	0.001489928	2357	tags=39%, list=12%, signal=35%	3122/3122/3122/3122/3122/3122/3122/3122/3113/3113/3113/3113/3113/3113/3113/3113/7070/9473/3115/3115/3115/3115/3115/3115/3115/3115/5788/5788/3117/3117/3117/3117/3117/3117/2534/2633/3702/3119/3119/3119/3119/3119/3119/3119/10384/3937/5142/1236/5621/915/23180/919/11314/3126/3126/3126/916/5698/5698/5698/5698/5698/5698/5698/5698/11006/11006/11006/11006/11006/3932/50852/79037/387357/387357/920/5293/1111…
GO:0060348	BP	GO:0060348	bone development	187	0.647138756	1.879629159	0.001014199	0.003374932	0.001489928	2204	tags=32%, list=11%, signal=29%	6423/26585/26585/26585/6424/23213/7305/2200/1311/1833/633/6678/7291/4015/56034/54/2697/338773/1277/4211/5788/5788/55790/3479/871/4208/10019/6781/10859/10859/10859/10859/10859/2313/4322/4323/22856/55959/3037/2737/2022/51715/3815/7059/79633/5305/8642/309/7010/7043/8111/79001/2296/4853/10234/25946/860/56975/56975/56975/56975/4054/5358/285590/1305
GO:0070555	BP	GO:0070555	response to interleukin-1	187	0.603853072	1.753904909	0.001014199	0.003374932	0.001489928	2264	tags=28%, list=12%, signal=25%	6362/6362/6362/6347/6355/6351/6351/6351/6352/6352/6366/6363/3576/1116/6356/9590/3569/6401/2633/3554/2634/3383/5740/301/3553/81792/81792/7035/2113/8564/952/140885/6357/3037/7850/6354/5698/5698/5698/5698/5698/5698/5698/5698/3557/11213/6422/1326/10365/958/3091/1958/1051/6367/4792/6095/6376/10344/6368/6368/6622/2635/4215
GO:1901654	BP	GO:1901654	response to ketone	189	0.569486051	1.654859261	0.001014199	0.003374932	0.001489928	2417	tags=27%, list=13%, signal=24%	5350/5176/5176/6696/9353/7292/2908/6366/6363/857/3371/387758/7097/231/358/3383/3490/7057/1236/2706/1536/4478/7040/5724/952/1843/114907/2354/2770/6422/10365/54331/2353/687/10628/5764/7043/54206/10266/10062/2308/5737/5031/5732/552/6586/54541/11184/11184/7042/8837/196/23095/4129
GO:0007565	BP	GO:0007565	female pregnancy	185	0.563951968	1.63703547	0.001015228	0.003374932	0.001489928	2776	tags=30%, list=14%, signal=26%	5997/1833/6696/4318/2697/3678/7076/3620/231/2192/1508/3488/3490/5743/7056/5740/6781/2706/4316/3553/1307/2113/5125/23641/84868/397/952/4313/2354/639/5744/2353/5069/133/10699/5066/5764/7043/10266/3726/5368/7026/10135/116/85360/285/8434/23780/81671/367/5858/2182/7216/5241/3965/3248
GO:0048002	BP	GO:0048002	antigen processing and presentation of peptide antigen	181	0.552434169	1.607093	0.001015228	0.003374932	0.001489928	2647	tags=54%, list=14%, signal=48%	2207/4688/3122/3122/3122/3122/3122/3122/3122/3122/2213/3113/3113/3113/3113/3113/3113/3113/3113/3109/3109/3109/3109/3109/3109/3109/3109/3108/3108/3108/3108/3108/3108/3108/3108/1514/50856/3115/3115/3115/3115/3115/3115/3115/3115/972/3117/3117/3117/3117/3117/3117/653361/3119/3119/3119/3119/3119/3119/3119/54209/948/4689/4689/1536/1509/3685/5641/8905/3126/3126/3126/8722/5698/5698/5698/5698/5698/5698/56…
GO:1904018	BP	GO:1904018	positive regulation of vasculature development	181	0.720518628	2.096069557	0.001015228	0.003374932	0.001489928	2287	tags=43%, list=12%, signal=38%	6423/26585/26585/26585/718/728/1545/7852/7291/719/8038/3689/7424/3576/3678/1116/6356/5054/8877/3162/1003/358/10769/7057/5743/5740/301/187/1536/55273/3553/57343/2113/8829/57381/1893/3579/3791/5587/185/93649/2022/3815/10000/10000/26051/3315/7075/2247/958/3091/7010/5579/126393/133/6237/23328/7474/947/3570/10266/1958/2896/6648/7423/3687/147372/6376/51129/1512/64094/1524/3082/80310/2321/694/2246/4215/…
GO:0002221	BP	GO:0002221	pattern recognition receptor signaling pathway	180	0.630411321	1.832420234	0.00101626	0.003374932	0.001489928	1844	tags=25%, list=10%, signal=23%	23643/81035/3684/929/1513/7096/1514/6279/3689/91543/857/7097/51311/146722/1508/6280/118788/948/2219/7128/695/84868/23180/11314/5641/330/26253/11213/3665/3665/51284/958/23586/9865/7099/7100/3659/338382/6397/26191/10062/55601/1520/9867/409/2867/11027/11027/11027/11027/1540/4792
GO:0031099	BP	GO:0031099	regeneration	180	0.542584892	1.577134647	0.00101626	0.003374932	0.001489928	2287	tags=25%, list=12%, signal=22%	728/5396/6696/6387/10631/7070/347/3936/3569/3371/4131/3162/558/3479/10404/301/83700/3913/2281/55959/4837/2737/8324/8291/8013/4815/133/9315/4814/5764/2735/2896/1051/975/5653/11221/3717/57817/56963/8578/8578/2621/3082/2876/2596/8837/285
GO:0048015	BP	GO:0048015	phosphatidylinositol-mediated signaling	180	0.571586624	1.661434149	0.00101626	0.003374932	0.001489928	2469	tags=31%, list=13%, signal=27%	3059/7291/56034/6352/6352/1436/1634/5159/3357/2268/2534/10125/4920/653361/3479/118788/10870/5724/197358/3791/6403/5294/3815/219699/26051/4919/5008/5305/4883/2149/7010/5293/284/2260/5649/2625/375033/3717/23228/23228/23533/3667/5334/5156/23396/3082/80310/2321/25827/7042/3356/7124/7124/7124/7124/7124/7124/7124/7124/940/4067/3606
GO:0071248	BP	GO:0071248	cellular response to metal ion	180	0.529494514	1.539084767	0.00101626	0.003374932	0.001489928	1617	tags=18%, list=8%, signal=17%	5176/5176/241/4318/5311/2167/4499/4502/3162/25932/358/4501/653361/5743/4496/120892/4208/4493/1536/645745/664/4494/5621/5641/10272/2354/23208/2353/144402/84329/113/7474/57699/57192/4495
GO:0034341	BP	GO:0034341	response to interferon-gamma	178	0.709156881	2.058244817	0.001017294	0.003374932	0.001489928	2358	tags=57%, list=12%, signal=50%	6362/6362/6362/4360/6347/6355/3122/3122/3122/3122/3122/3122/3122/3122/3113/3113/3113/3113/3113/3113/3113/3113/7412/6351/6351/6351/3055/6352/6352/10346/6366/6363/7431/3115/3115/3115/3115/3115/3115/3115/3115/6356/115362/7097/4502/3117/3117/3117/3117/3117/3117/684/2633/2634/3383/199/199/199/199/199/199/3119/3119/3119/3119/3119/3119/3119/51466/8942/115361/6772/5724/140885/1612/6357/3126/3126/3126/635…
GO:0061138	BP	GO:0061138	morphogenesis of a branching epithelium	179	0.548715716	1.593720072	0.001017294	0.003374932	0.001489928	3298	tags=37%, list=17%, signal=31%	6423/26585/26585/26585/23213/6591/84870/9353/5311/6356/3371/1909/1282/25932/7472/2294/8829/4323/3791/6943/2737/2022/9021/6422/79633/8642/2247/23129/133/7474/2252/3611/2260/90/2736/51176/64399/7052/1512/3082/2246/7124/7124/7124/7124/7124/7124/7124/7124/10672/2255/9500/2303/3586/367/30812/2119/7482/54922/650/5241/5371/170690/4192/9241/1435/5228/2885/10252/4776/4776/5154/7048/1522/596
GO:0098802	CC	GO:0098802	plasma membrane signaling receptor complex	178	0.610476172	1.771835615	0.001017294	0.003374932	0.001489928	2954	tags=34%, list=15%, signal=29%	3684/1439/7096/3689/11117/3678/3569/9358/7097/9180/3676/925/10203/3683/3560/10267/915/3685/919/10268/916/54518/3672/22801/7046/3559/958/50852/920/3679/3570/10266/90/3572/8807/8809/973/3687/3667/3693/149111/917/7535/85358/1136/126129/4067/7185/3682/2550/2550/2550/2550/2550/2550/2550/3695/650/5777/658/3688/6386/567/567/3594
GO:1901136	BP	GO:1901136	carbohydrate derivative catabolic process	179	0.559520906	1.625103262	0.001017294	0.003374932	0.001489928	2735	tags=30%, list=14%, signal=26%	1462/633/4060/10082/4969/6383/1514/1634/1116/4321/10894/4958/5549/5142/1890/1806/81792/81792/2331/25939/7040/5660/1118/55577/80896/60489/5136/5138/7378/4245/2247/272/3339/2760/26270/10855/55190/2799/10846/1117/100/115290/115290/4907/5973/1464/8654/2817/3423/9672/2581/11081/9695/4668/411/27350
GO:0030308	BP	GO:0030308	negative regulation of cell growth	177	0.531432289	1.540683671	0.00101833	0.003374932	0.001489928	3409	tags=29%, list=18%, signal=24%	6423/26585/26585/26585/5997/6696/9353/3624/1410/2697/2273/85004/684/5999/8829/58189/604/7040/6422/64321/7474/2258/56920/5538/147906/131566/6586/81501/694/7042/2203/4133/54910/6494/322/29946/1026/9792/623/5371/10668/51379/2487/123879/64218/9706/64061/659/323/978/2045/5802/596/5270/1031/1594
GO:0051216	BP	GO:0051216	cartilage development	177	0.663144573	1.922532819	0.00101833	0.003374932	0.001489928	1702	tags=27%, list=9%, signal=24%	6423/26585/26585/26585/23213/1301/1311/4256/6591/1513/1833/5396/633/4060/2202/1277/50515/1116/7076/25884/4148/4920/55790/871/4208/7227/6781/81792/81792/579/7040/1893/4322/22856/55959/4094/2737/54360/7046/7059/2247/5744/3091/309/7474/864/4017/2260/2736/4092
GO:1905330	BP	GO:1905330	regulation of morphogenesis of an epithelium	176	0.553273894	1.603930913	0.00101833	0.003374932	0.001489928	3249	tags=36%, list=17%, signal=30%	6423/26585/26585/26585/115908/23213/6591/84870/3627/10082/2697/51339/166336/7472/4920/144165/81792/81792/6772/22881/8321/8324/5698/5698/5698/5698/5698/5698/5698/5698/7074/4919/6422/7474/90102/2535/2252/2260/409/2625/3687/3082/2246/7124/7124/7124/7124/7124/7124/7124/7124/1173/5216/2255/9500/8322/1601/22943/367/30812/2119/7482/5720/5720/4192/5694/9241/9863/3976/5154/5696/5696/5696/5696/5696/5696/56…
GO:0019884	BP	GO:0019884	antigen processing and presentation of exogenous antigen	174	0.566769298	1.642487165	0.001019368	0.003374932	0.001489928	2670	tags=56%, list=14%, signal=49%	2207/4688/3122/3122/3122/3122/3122/3122/3122/3122/2213/3113/3113/3113/3113/3113/3113/3113/3113/3109/3109/3109/3109/3109/3109/3109/3109/3108/3108/3108/3108/3108/3108/3108/3108/1514/50856/3115/3115/3115/3115/3115/3115/3115/3115/972/3117/3117/3117/3117/3117/3117/653361/3119/3119/3119/3119/3119/3119/3119/948/4689/4689/1536/1509/3685/5641/8905/3126/3126/3126/8722/5698/5698/5698/5698/5698/5698/5698/569…
GO:0030323	BP	GO:0030323	respiratory tube development	174	0.535373131	1.551501642	0.001019368	0.003374932	0.001489928	2395	tags=27%, list=12%, signal=24%	6678/23414/4015/3290/5159/1116/3371/9509/9509/57493/3488/7472/57333/10630/3988/2294/5125/83716/4323/10272/6943/2737/93649/10365/2247/6664/7474/2252/5764/7043/54206/2735/2260/2736/84695/2034/147372/100/64399/4054/5156/1512/2246/7124/7124/7124/7124/7124/7124/7124/7124/2255
GO:0043123	BP	GO:0043123	positive regulation of I-kappaB kinase/NF-kappaB signaling	175	0.571817498	1.656875988	0.001019368	0.003374932	0.001489928	2945	tags=33%, list=15%, signal=28%	3956/10346/2697/2316/6366/6363/6275/3357/972/684/2534/3162/80833/10769/948/9370/1236/6398/3553/1893/6283/5587/330/1902/4919/958/117854/2149/5579/6574/920/24138/7099/11040/7132/6285/6376/9516/7052/8743/1524/114769/4215/8837/7124/7124/7124/7124/7124/7124/7124/7124/65018/11214/54386/11043/51704/3965/64127/4615/6737/4057/356/6284
GO:0045619	BP	GO:0045619	regulation of lymphocyte differentiation	174	0.624334155	1.809309079	0.001019368	0.003374932	0.001489928	3240	tags=52%, list=17%, signal=44%	56833/10875/7292/3624/6363/942/5788/5788/3575/914/972/10288/10288/10288/10288/10288/10125/3142/3071/558/54440/1960/301/695/399/3553/939/729230/604/4323/56253/2737/9308/639/11006/11006/11006/11006/11006/6422/3559/1378/864/3659/3902/2736/4092/84695/8876/2625/11221/3600/1540/101/3135/3135/3135/3135/3135/3135/3135/3135/51176/941/7704/100/2621/3458/7535/1493/3111/3111/3111/3111/3111/3111/3111/8744/965…
GO:0002285	BP	GO:0002285	lymphocyte activation involved in immune response	173	0.640530325	1.855578536	0.001020408	0.003374932	0.001489928	2483	tags=42%, list=13%, signal=37%	2207/2213/3956/3109/3109/3109/3109/3109/3109/3109/3109/10875/7292/1880/3936/6363/3569/9452/942/5788/5788/972/3142/3383/3683/301/10859/10859/10859/10859/10859/11151/55619/604/84868/7040/54518/26253/202309/958/159296/4064/8320/5873/7099/3134/3134/3134/3134/3134/3134/3134/8741/10538/975/4092/84695/2625/8809/23228/23228/4853/6095/51176/941/100/23075/3458/911/4242/4063/5336/9655/6556/5971/3566/114548/…
GO:0019933	BP	GO:0019933	cAMP-mediated signaling	170	0.595208611	1.724148456	0.001020408	0.003374932	0.001489928	3402	tags=31%, list=18%, signal=26%	5350/5997/4283/3627/8477/6373/5577/5577/7432/10203/187/1901/1903/493/10267/2771/10268/1902/2770/19/5138/5744/154/54331/2641/133/113/57561/10266/5737/5732/150/10846/23432/116/1113/1113/5733/10672/196/11214/2828/2774/5573/5139/5144/64784/27115/333/196883/196883/108/2782/6915/81285/5598
GO:0061135	MF	GO:0061135	endopeptidase regulator activity	173	0.629968932	1.824982804	0.001020408	0.003374932	0.001489928	2404	tags=26%, list=12%, signal=23%	6423/6695/718/710/5176/5176/1293/7077/7078/5054/1475/7076/684/5918/871/56925/135228/1469/5055/939/7035/7980/58189/5621/330/2/8530/5272/1294/25816/89932/80760/12/1472/4671/4671/4671/1470/5627/5274/51176/58484/9806/5973/2621/6622/114769/8434/404203/3699
GO:0090090	BP	GO:0090090	negative regulation of canonical Wnt signaling pathway	170	0.543517028	1.574412779	0.001020408	0.003374932	0.001489928	1628	tags=20%, list=8%, signal=19%	6423/26585/26585/26585/6424/115908/6591/348/51339/3489/857/25937/4920/4163/80114/144165/27122/3487/22881/8321/2737/5698/5698/5698/5698/5698/5698/5698/5698/27303/26524/27123/6422/1000/64321/7474/2735/1958/2308
GO:2000377	BP	GO:2000377	regulation of reactive oxygen species metabolic process	170	0.570372791	1.652206214	0.001020408	0.003374932	0.001489928	2486	tags=33%, list=13%, signal=29%	7305/3684/1545/1410/54/3689/5311/5159/10516/857/50507/2534/1191/3383/199/199/199/199/199/199/7057/5743/948/64581/5740/5880/3553/4314/5806/664/493/7040/2771/140885/2358/185/240/240/683/10365/3091/5873/7099/947/2308/4317/3717/9263/3458/1524/57126/6622/8837/7124/7124/7124/7124/7124/7124/7124/7124/65018/3586/3043
GO:0005201	MF	GO:0005201	extracellular matrix structural constituent	161	0.860471689	2.488772205	0.00102145	0.003374932	0.001489928	1343	tags=44%, list=7%, signal=41%	1300/7058/115908/8076/54829/1301/1462/165/2200/1311/4256/1290/1306/25878/1289/633/8406/1278/1293/6678/5118/1281/4060/10631/1805/4969/1292/83872/2202/10875/2335/1295/30008/11117/22795/4237/1634/8483/2199/7837/1277/10516/1116/4239/1303/3371/80781/4053/10418/1282/1284/2192/1296/4148/3490/7057/5549/9370/4240/22915/4052/7373/3913/2331/1307/7980/1893/79812/3908/10085/50509/1291/4811/25890/3915/7059/391…
GO:0006941	BP	GO:0006941	striated muscle contraction	160	0.547115122	1.581086604	0.00102145	0.003374932	0.001489928	2396	tags=23%, list=12%, signal=21%	5350/5997/7852/2697/2316/1193/23336/92241/857/23704/3764/781/5142/6781/70/2281/5294/6444/113246/845/2702/10052/287/4092/2258/2548/6769/7423/6330/30845/7138/477/7168/9446/1113/1113/8654/6546/6324
GO:0007369	BP	GO:0007369	gastrulation	172	0.632186508	1.83154439	0.00102145	0.003374932	0.001489928	2506	tags=29%, list=13%, signal=25%	6423/1301/1290/1289/4318/2335/3624/1295/2697/3689/3678/1303/1284/3676/9370/1847/187/2294/26011/91663/4323/3685/1843/83595/83595/57045/4313/8324/1291/3557/6422/1294/1846/8320/8013/64321/7474/90102/3679/3912/2260/90/4317/2296/51176/3693/9421/2139/6615/2303/22943/3586/130497
GO:0008236	MF	GO:0008236	serine-type peptidase activity	161	0.604203554	1.747558961	0.00102145	0.003374932	0.001489928	2180	tags=21%, list=11%, signal=19%	2191/716/715/715/4318/5654/64499/4312/3003/54504/5328/3001/7177/5327/1675/1675/4316/2999/4314/5125/94031/3426/4313/1075/5655/203100/10699/3002/59342/1200/5649/4317/5653/101/1511/1512/3082/51279/51279
GO:0045766	BP	GO:0045766	positive regulation of angiogenesis	160	0.731378841	2.113583125	0.00102145	0.003374932	0.001489928	2287	tags=43%, list=12%, signal=38%	6423/26585/26585/26585/718/728/1545/7852/7291/719/8038/3689/7424/3576/3678/1116/6356/5054/8877/3162/1003/358/10769/7057/5743/5740/301/187/1536/3553/57343/2113/8829/57381/1893/3579/3791/5587/185/2022/10000/10000/26051/3315/7075/2247/958/3091/7010/5579/126393/133/6237/23328/7474/947/10266/2896/7423/3687/147372/6376/51129/1512/64094/1524/3082/2321/694/2246/4215/285
GO:0055001	BP	GO:0055001	muscle cell development	161	0.557201511	1.611613318	0.00102145	0.003374932	0.001489928	3186	tags=34%, list=17%, signal=28%	1311/5997/4015/5159/1073/25802/3479/4208/1466/4628/4629/4629/5999/115701/858/70/1465/7345/2022/6444/845/8291/133/26509/287/2318/10266/23493/5239/11149/57817/7138/6443/7168/5156/2876/2314/2314/8837/6546/4205/11214/23363/9734/29767/5573/7111/6497/3688/92737/10611/80206/4000/4776/4776/1140/1140
GO:0060401	BP	GO:0060401	cytosolic calcium ion transport	160	0.637616774	1.842623792	0.00102145	0.003374932	0.001489928	3036	tags=35%, list=16%, signal=30%	5350/4283/3627/7070/6366/5311/6373/1193/6363/857/3357/5788/5788/2534/1234/781/1236/187/5027/11151/493/5621/4644/2281/7220/3708/286097/51393/931/10268/845/3932/2247/2149/920/287/57192/5031/6376/477/9446/6622/3356/5026/5336/6546/84959/4067/930/623/5777/5371/22821/22821/57158/5144/356/6375/775/775
GO:0071346	BP	GO:0071346	cellular response to interferon-gamma	160	0.709901749	2.051517315	0.00102145	0.003374932	0.001489928	2358	tags=57%, list=12%, signal=51%	6362/6362/6362/4360/6347/6355/3122/3122/3122/3122/3122/3122/3122/3122/3113/3113/3113/3113/3113/3113/3113/3113/7412/6351/6351/6351/3055/6352/6352/10346/6366/6363/7431/3115/3115/3115/3115/3115/3115/3115/3115/6356/115362/7097/4502/3117/3117/3117/3117/3117/3117/2633/2634/3383/199/199/199/199/199/199/3119/3119/3119/3119/3119/3119/3119/51466/115361/6772/5724/140885/1612/6357/3126/3126/3126/6354/9021/36…
GO:2001257	BP	GO:2001257	regulation of cation channel activity	161	0.59474337	1.720196943	0.00102145	0.003374932	0.001489928	2396	tags=23%, list=12%, signal=20%	5350/6347/4318/2669/5311/1193/857/23704/781/54209/4208/5142/2040/729230/4644/2281/1612/845/8291/154/287/5649/1520/2258/5031/6769/30845/149111/3458/85358/79026/9446/10681/6236/5336/65018/6844/6324
GO:0002695	BP	GO:0002695	negative regulation of leukocyte activation	163	0.704174261	2.035143597	0.001022495	0.003374932	0.001489928	1960	tags=46%, list=10%, signal=42%	10457/7305/4332/2213/11326/10875/7292/3624/942/5788/5788/3620/64092/972/146722/7940/7940/7940/7940/7940/7940/7940/7940/10288/10288/10288/10288/10288/2268/3162/3142/558/2615/301/4345/10859/10859/10859/10859/10859/7128/695/2294/729230/604/84868/5621/11314/56253/8832/57045/29126/2737/201633/8530/23208/6422/3559/79626/284021/374403/6664/864/54900/3659/3134/3134/3134/3134/3134/3134/3134/2896/3902/2619…
GO:0006022	BP	GO:0006022	aminoglycan metabolic process	168	0.654443322	1.893379062	0.001022495	0.003374932	0.001489928	2699	tags=37%, list=14%, signal=32%	1462/633/4060/10082/4969/6383/1634/5159/50515/1116/9955/55790/10894/4958/5549/337876/55454/51363/3553/2331/7040/22856/9956/1118/3037/8706/29940/56548/2247/3339/10402/9953/10855/6482/284/80760/113189/2799/84752/2296/5292/133584/92126/92126/3600/9469/9435/10090/1117/9806/1464/3082/3036/55501/2817/3423/2651/2651/9672/3699/11081/8534/79586/411
GO:0008064	BP	GO:0008064	regulation of actin polymerization or depolymerization	168	0.530877899	1.535890222	0.001022495	0.003374932	0.001489928	3093	tags=29%, list=16%, signal=25%	3059/9353/6387/3055/6366/5341/6356/1073/9535/3071/3383/25802/1236/51466/11151/57580/91663/5962/163782/10810/1627/90952/10602/23406/8936/2006/7454/822/23075/10344/6840/9873/2314/2314/5216/54551/54551/54434/10095/2934/130271/56907/832/29767/7111/64857/2241/10109/51429/5217/256949/2885/80206
GO:0030414	MF	GO:0030414	peptidase inhibitor activity	171	0.618336919	1.790433273	0.001022495	0.003374932	0.001489928	2404	tags=26%, list=12%, signal=23%	6695/718/710/5176/5176/1293/7077/7078/5054/1475/7076/684/5918/871/56925/135228/1469/5055/939/7035/7980/51050/58189/5621/330/2/8530/5272/1294/25816/89932/80760/12/1472/4671/4671/4671/1470/5627/5274/51176/9806/5973/2621/6622/114769/8434/404203/3699
GO:0035265	BP	GO:0035265	organ growth	164	0.548853889	1.588494837	0.001022495	0.003374932	0.001489928	2444	tags=25%, list=13%, signal=22%	1311/5997/23414/4921/2697/4211/5159/10516/57493/54796/3142/10409/7472/54440/3479/4208/6781/1901/5999/26011/1893/4322/5660/26524/7046/7059/57502/2247/309/2252/2735/2260/2296/23493/5292/57817/2121/55841/7042/2255/2303/11214
GO:0048771	BP	GO:0048771	tissue remodeling	159	0.694998879	2.008722079	0.001022495	0.003374932	0.001489928	2096	tags=32%, list=11%, signal=29%	26585/26585/26585/115908/10457/1513/6696/633/84870/4921/1436/9770/54/2697/338773/7060/857/3569/7076/50507/4286/3488/558/7107/4208/3988/5880/7128/29887/1901/5027/729230/7040/760/4323/952/4313/6422/2702/154/3091/2149/5764/7043/10312/1200/2296/3600/4853/2034/101/81501/7052/4054/5166/1464
GO:0071347	BP	GO:0071347	cellular response to interleukin-1	164	0.615808954	1.782276419	0.001022495	0.003374932	0.001489928	2264	tags=29%, list=12%, signal=26%	6362/6362/6362/6347/6355/6351/6351/6351/6352/6352/6366/6363/3576/1116/6356/9590/3569/2633/3554/2634/3383/5740/3553/81792/81792/7035/8564/140885/6357/3037/7850/6354/5698/5698/5698/5698/5698/5698/5698/5698/3557/11213/6422/1326/10365/958/3091/1958/1051/6367/4792/6095/6376/10344/6368/6368/2635/4215
GO:0007584	BP	GO:0007584	response to nutrient	165	0.532130484	1.538574254	0.001023541	0.003374932	0.001489928	2035	tags=19%, list=11%, signal=17%	6423/6591/6696/6678/3627/10631/1277/3371/4131/3162/590/5743/9370/6781/1536/8942/6772/2281/1030/2771/4023/2180/916/19/6422/958/6750/920/5764/5292/57817/3600/2350/100/25959/2621
GO:0017171	MF	GO:0017171	serine hydrolase activity	165	0.59861379	1.730800609	0.001023541	0.003374932	0.001489928	2180	tags=20%, list=11%, signal=18%	2191/716/715/715/4318/5654/64499/4312/3003/54504/5328/3001/7177/5327/1675/1675/4316/2999/4314/5125/94031/3426/4313/1075/5655/203100/10699/3002/59342/1200/5649/4317/5653/101/1511/1512/3082/51279/51279
GO:0031256	CC	GO:0031256	leading edge membrane	165	0.524995244	1.517943796	0.001023541	0.003374932	0.001489928	2240	tags=23%, list=12%, signal=20%	2191/10979/23136/7070/8910/3936/5341/51177/3678/2268/199/199/199/199/199/199/10630/81704/84168/3685/24141/23710/7074/23129/23586/10395/273/152273/64005/24138/5064/11170/10044/23603/7168/23396/25800/1464/66036/66036
GO:0001906	BP	GO:0001906	cell killing	150	0.663743082	1.911555395	0.00102459	0.003374932	0.001489928	4415	tags=63%, list=23%, signal=50%	718/7305/3684/2213/3075/5788/5788/3575/10125/3383/57823/64581/10859/10859/10859/10859/10859/10578/5027/11151/4069/6372/84868/56253/6283/6357/8542/1075/5551/3853/3080/5272/7409/912/966/3133/3133/3133/3133/3133/3133/3133/5873/3106/3106/3106/3106/3106/3106/3002/3134/3134/3134/3134/3134/3134/3134/3902/23705/409/8807/57817/3135/3135/3135/3135/3135/3135/3135/3135/3140/1511/3458/1512/911/1604/1113/1113/…
GO:0001959	BP	GO:0001959	regulation of cytokine-mediated signaling pathway	150	0.618185521	1.780351315	0.00102459	0.003374932	0.001489928	3457	tags=47%, list=18%, signal=38%	7852/9353/6352/6352/7837/857/3569/4321/5788/5788/8877/972/146722/6091/3554/558/54209/9370/10019/7128/25939/6772/1893/330/7850/83643/9021/3557/11213/3665/3665/117854/3091/84166/7474/284/11274/83666/25999/10062/3717/1540/153222/7132/6586/2621/3458/837/114769/7124/7124/7124/7124/7124/7124/7124/7124/26228/3977/3455/7185/22900/3459/5777/2874/2874/103/5048/84888/1435/54625/81030/3716/10554/10554/10554/…
GO:0002478	BP	GO:0002478	antigen processing and presentation of exogenous peptide antigen	166	0.563554804	1.629128241	0.00102459	0.003374932	0.001489928	2647	tags=55%, list=14%, signal=49%	2207/4688/3122/3122/3122/3122/3122/3122/3122/3122/2213/3113/3113/3113/3113/3113/3113/3113/3113/3109/3109/3109/3109/3109/3109/3109/3109/3108/3108/3108/3108/3108/3108/3108/3108/1514/50856/3115/3115/3115/3115/3115/3115/3115/3115/972/3117/3117/3117/3117/3117/3117/653361/3119/3119/3119/3119/3119/3119/3119/948/4689/4689/1536/1509/3685/5641/8905/3126/3126/3126/8722/5698/5698/5698/5698/5698/5698/5698/569…
GO:0002819	BP	GO:0002819	regulation of adaptive immune response	155	0.681402517	1.964345635	0.00102459	0.003374932	0.001489928	2483	tags=49%, list=13%, signal=43%	2207/718/2213/10673/1178/7292/6363/91543/3569/5788/5788/3575/64092/3142/3554/54440/4208/301/10859/10859/10859/10859/10859/7128/5027/695/3553/729230/604/84868/7040/962/29126/912/3665/3665/958/5321/1378/3133/3133/3133/3133/3133/3133/3133/113/920/7133/3106/3106/3106/3106/3106/3106/3659/3134/3134/3134/3134/3134/3134/3134/8741/3572/7454/975/4092/84695/2625/11221/8809/3135/3135/3135/3135/3135/3135/3135…
GO:0003205	BP	GO:0003205	cardiac chamber development	167	0.595411244	1.721283949	0.00102459	0.003374932	0.001489928	2416	tags=28%, list=13%, signal=25%	6423/1301/23414/9353/9510/57493/6091/7472/4208/4628/1363/4052/2294/8829/5125/7040/8321/93649/2022/8828/639/5138/7046/2702/23129/3091/7010/6664/23462/7474/10370/2535/287/90/2296/4092/2625/23493/4853/55742/26508/6586/7168/9421/7042/8543/6604/2303
GO:0004866	MF	GO:0004866	endopeptidase inhibitor activity	166	0.619923163	1.792078295	0.00102459	0.003374932	0.001489928	2404	tags=26%, list=12%, signal=23%	6695/718/710/5176/5176/1293/7077/7078/5054/1475/7076/684/5918/871/56925/135228/1469/5055/939/7035/7980/58189/5621/330/2/8530/5272/1294/25816/89932/80760/12/1472/4671/4671/4671/1470/5627/5274/51176/9806/5973/2621/6622/114769/8434/404203/3699
GO:0008201	MF	GO:0008201	heparin binding	150	0.735744115	2.118915695	0.00102459	0.003374932	0.001489928	2224	tags=37%, list=12%, signal=33%	7058/10457/10563/1301/6355/2200/1311/348/3075/1289/84870/9353/5118/3627/151887/10631/6402/2335/6373/9510/7060/5788/5788/11167/4053/1842/7057/5549/56925/4316/11096/6372/8829/83716/4023/6403/50509/6354/8828/25890/6422/7059/2247/26577/2252/5764/2260/9508/26279/7423/64388/5322/59271/1511/6586/64094/6368/6368/129804/1305/2246
GO:0010469	BP	GO:0010469	regulation of signaling receptor activity	155	0.540739777	1.558843405	0.00102459	0.003374932	0.001489928	2483	tags=20%, list=13%, signal=17%	26585/26585/26585/6347/2213/25927/5328/5054/653361/4208/4885/27122/729230/8829/23641/1612/4061/4061/10268/27123/154/10068/54206/5649/150/64388/149111/3458/85358/6464/9655/65018/22943/3586
GO:0022408	BP	GO:0022408	negative regulation of cell-cell adhesion	166	0.616071848	1.780944884	0.00102459	0.003374932	0.001489928	2944	tags=42%, list=15%, signal=36%	10457/2213/11326/6387/10875/7292/6366/942/3620/972/10288/10288/10288/10288/10288/3142/2615/9370/10019/301/10859/10859/10859/10859/10859/604/84868/91663/5621/7040/5962/11314/56253/57045/29126/2737/201633/3557/3559/79626/864/54900/3659/28984/3902/26191/1051/4092/84695/3717/80380/26279/5420/3135/3135/3135/3135/3135/3135/3135/3135/55824/5592/941/23075/1493/9655/8654/3566/53827/84959/3586/1845/650/557…
GO:0030203	BP	GO:0030203	glycosaminoglycan metabolic process	154	0.656330947	1.892172512	0.00102459	0.003374932	0.001489928	2699	tags=37%, list=14%, signal=32%	1462/633/4060/10082/4969/6383/1634/5159/50515/9955/55790/10894/4958/5549/337876/55454/51363/3553/2331/7040/22856/9956/3037/29940/56548/2247/3339/10402/9953/10855/6482/284/80760/113189/2799/2296/5292/133584/92126/92126/3600/9469/9435/10090/9806/1464/3082/3036/55501/2817/3423/2651/2651/9672/3699/11081/8534/79586/411
GO:0031960	BP	GO:0031960	response to corticosteroid	158	0.565155679	1.631927125	0.00102459	0.003374932	0.001489928	2483	tags=34%, list=13%, signal=29%	5176/5176/6678/9353/2908/1277/3569/387758/358/590/3383/199/199/199/199/199/199/3490/5743/9370/301/6781/2706/1536/5724/1843/114907/2354/2022/3557/2353/5069/133/7538/5066/687/54206/2308/11170/1036/552/153222/6285/6586/54541/116/8837/7124/7124/7124/7124/7124/7124/7124/7124/4129/11214/3586
GO:0042129	BP	GO:0042129	regulation of T cell proliferation	154	0.6710276	1.934542302	0.00102459	0.003374932	0.001489928	2357	tags=51%, list=12%, signal=45%	10457/11326/10673/3113/3113/3113/3113/3113/3113/3113/3113/7412/1178/3109/3109/3109/3109/3109/3109/3109/3109/6352/6352/7292/6363/3115/3115/3115/3115/3115/3115/3115/3115/3569/942/5788/5788/3620/10288/10288/10288/10288/10288/3071/199/199/199/199/199/199/54440/3479/2615/301/5880/10859/10859/10859/10859/10859/11151/3553/729230/84868/5621/56253/57045/29126/916/912/3559/3133/3133/3133/3133/3133/3133/313…
GO:0051048	BP	GO:0051048	negative regulation of secretion	167	0.538948151	1.558053884	0.00102459	0.003374932	0.001489928	3193	tags=34%, list=17%, signal=28%	348/2213/5552/3624/2697/91543/972/3162/2615/9370/301/4345/10859/10859/10859/10859/10859/3553/2294/729230/2281/2771/11314/8832/23208/5008/6422/2149/7133/3134/3134/3134/3134/3134/3134/3134/28984/10062/150/7132/100/3667/55691/64805/3625/6622/1113/1113/8609/5733/4129/6865/9734/3589/3965/7293/353500/79651/10385/9341/285381/7447/497189/3976
GO:0051897	BP	GO:0051897	positive regulation of protein kinase B signaling	158	0.592574711	1.711101525	0.00102459	0.003374932	0.001489928	2469	tags=38%, list=13%, signal=34%	3059/85453/6366/6363/5159/1116/942/50507/2534/3488/558/7057/118788/1236/5880/7040/10268/5294/2022/3815/5008/7409/7046/3932/2247/50852/29851/391/7010/10855/5293/284/2252/3611/2260/409/2625/101/3092/941/23533/3667/6376/2621/5156/1524/3082/64805/2876/2246/7124/7124/7124/7124/7124/7124/7124/7124/2651/2651/65018/2255/940/3606
GO:0060759	BP	GO:0060759	regulation of response to cytokine stimulus	158	0.622652639	1.797953675	0.00102459	0.003374932	0.001489928	3457	tags=47%, list=18%, signal=39%	7852/9353/6352/6352/7837/857/3569/4321/7097/5788/5788/8877/972/146722/6091/3554/558/54209/9370/10019/7128/25939/6772/1893/330/7850/83643/9021/3557/11213/3665/3665/117854/23586/3091/84166/7474/284/11274/7099/83666/25999/10062/3717/1540/153222/7132/6586/2621/3458/837/64135/114769/7124/7124/7124/7124/7124/7124/7124/7124/26228/3977/3455/7185/22900/3459/5777/2874/2874/103/5048/84888/1435/54625/5598/81…
GO:1903034	BP	GO:1903034	regulation of response to wounding	166	0.611736724	1.76841288	0.00102459	0.003374932	0.001489928	2483	tags=35%, list=13%, signal=30%	2207/2191/710/348/6696/7852/2697/5341/5328/857/5054/5327/7057/948/7056/10630/135228/64581/10019/301/7128/5329/5055/4638/7035/89790/58189/2281/6403/240/240/2247/5321/2149/90102/10855/5764/7099/947/2896/79001/4627/11221/5627/56963/8578/8578/150/5592/5156/64094/7124/7124/7124/7124/7124/7124/7124/7124/2303/84959/51330/4067/3586
GO:2001236	BP	GO:2001236	regulation of extrinsic apoptotic signaling pathway	150	0.593976783	1.71063105	0.00102459	0.003374932	0.001489928	2772	tags=34%, list=14%, signal=29%	6423/6591/8406/7078/3624/50486/857/5054/7857/5788/5788/2534/3162/3383/3479/7057/7227/2537/7128/3553/8829/8682/3685/85450/219699/6422/7046/355/2260/90/1540/6376/8743/3082/2876/2139/8837/7124/7124/7124/7124/7124/7124/7124/7124/6672/2255/51330/4118/7185/367/5371/658/467
GO:0005775	CC	GO:0005775	vacuolar lumen	156	0.650971101	1.877015349	0.001025641	0.003374932	0.001489928	2460	tags=29%, list=13%, signal=26%	718/4332/1462/1513/633/4060/10082/4969/6383/1514/1634/5159/972/1508/4958/5549/3988/4069/2331/23646/1509/5660/5641/1075/8722/6036/10577/10493/4125/3339/53/2760/10855/6948/12/1727/2896/1200/2799/1520/2548/5538/196463/1511/1464/427/2817/3423/9672/2581/913/2512
GO:0008083	MF	GO:0008083	growth factor activity	145	0.558733412	1.60481698	0.001025641	0.003374932	0.001489928	3236	tags=29%, list=17%, signal=24%	6387/56034/4969/2202/3624/7424/7060/3569/7076/9535/3479/5473/1890/7040/6320/5008/2247/2252/5764/7043/2896/2258/7423/3082/80310/3625/7042/649/2246/2255/22943/3586/3589/650/8190/4192/353500/1435/5228/3976/9135/5154
GO:0014065	BP	GO:0014065	phosphatidylinositol 3-kinase signaling	145	0.615216379	1.767049671	0.001025641	0.003374932	0.001489928	2469	tags=34%, list=13%, signal=30%	3059/7291/56034/6352/6352/1634/5159/3357/2268/2534/10125/4920/653361/3479/118788/10870/197358/3791/6403/5294/3815/219699/26051/4919/5008/5305/2149/7010/5293/284/2260/5649/2625/375033/3717/23533/3667/5156/23396/3082/80310/2321/25827/7042/3356/7124/7124/7124/7124/7124/7124/7124/7124/940/4067/3606
GO:0070820	CC	GO:0070820	tertiary granule	157	0.645319928	1.862196514	0.001025641	0.003374932	0.001489928	2211	tags=36%, list=11%, signal=32%	2207/7130/4973/3684/7077/4318/6515/23601/3689/5328/22918/10288/10288/10288/10288/10288/3071/53831/5473/3903/3903/3903/3903/3903/2357/2040/1536/199675/963/4069/5806/1509/79895/5724/140885/2358/11314/1118/79930/966/126014/126014/126014/126014/126014/126014/126014/126014/126014/126014/1378/374403/945/10312/51646/1520/4317/2548/101/3687/2495/11026/11026/11026/11026/1512/57126/5199/8778/427/1604
GO:0071772	BP	GO:0071772	response to BMP	149	0.597132826	1.71730054	0.001025641	0.003374932	0.001489928	1979	tags=26%, list=10%, signal=23%	6423/26585/26585/26585/6424/23213/2200/1311/5654/91851/11167/1003/4920/23090/55273/81792/81792/7040/8321/94031/348093/57045/10272/2022/10468/6422/6664/7474/7043/3611/1958/90/4092/2625/56963/4853/64388/26508/51176/860
GO:0071773	BP	GO:0071773	cellular response to BMP stimulus	149	0.597132826	1.71730054	0.001025641	0.003374932	0.001489928	1979	tags=26%, list=10%, signal=23%	6423/26585/26585/26585/6424/23213/2200/1311/5654/91851/11167/1003/4920/23090/55273/81792/81792/7040/8321/94031/348093/57045/10272/2022/10468/6422/6664/7474/7043/3611/1958/90/4092/2625/56963/4853/64388/26508/51176/860
GO:1903531	BP	GO:1903531	negative regulation of secretion by cell	145	0.572243415	1.643620965	0.001025641	0.003374932	0.001489928	2972	tags=34%, list=15%, signal=29%	348/2213/5552/3624/2697/91543/3162/2615/9370/301/4345/10859/10859/10859/10859/10859/3553/2294/729230/2281/2771/11314/8832/23208/5008/6422/2149/7133/3134/3134/3134/3134/3134/3134/3134/28984/10062/150/7132/3667/55691/64805/3625/6622/1113/1113/8609/4129/6865/9734/3589/3965/7293/353500/79651/10385/9341
GO:0001764	BP	GO:0001764	neuron migration	152	0.552785192	1.590207376	0.001026694	0.003374932	0.001489928	2093	tags=21%, list=11%, signal=19%	6695/7852/7291/1281/6387/4692/4692/2316/4131/2534/558/4208/4628/8829/9201/653464/8828/2823/7280/29967/4929/2260/5649/89796/221692/2258/2625/10752/5592/6376/2621/54541/7026
GO:0006937	BP	GO:0006937	regulation of muscle contraction	153	0.581201537	1.673103073	0.001026694	0.003374932	0.001489928	2429	tags=28%, list=13%, signal=25%	5350/5997/1264/2316/1193/857/8877/10398/10203/5743/5142/6781/5724/2281/60675/93649/5294/3815/9732/113246/845/2702/154/309/2149/126393/3778/287/4092/2258/150/5592/100/30845/7138/477/7168/1136/9446/1113/1113/8654/6546/4660/6865
GO:0010594	BP	GO:0010594	regulation of endothelial cell migration	152	0.632964194	1.820859794	0.001026694	0.003374932	0.001489928	2416	tags=37%, list=13%, signal=33%	10563/5176/5176/348/6678/9353/1634/7424/3162/5797/10769/7057/5743/4208/301/6781/2113/8829/493/57381/7040/3791/5587/5641/79812/8828/10000/10000/3315/154810/2752/2247/958/3091/4223/7010/6237/23328/7474/284/5764/28984/2896/2260/2625/147372/64094/7026/2246/4215/22846/285/6776/7124/7124/7124/7124/7124/7124/7124/7124/6672/2303
GO:0030168	BP	GO:0030168	platelet activation	152	0.652850706	1.87806769	0.001026694	0.003374932	0.001489928	2767	tags=35%, list=14%, signal=30%	2207/1311/348/1278/1281/2335/2316/5341/1277/3569/10398/2534/558/7056/10630/3937/83706/10019/1465/3708/6403/5294/3315/7409/3932/958/7450/5321/54331/2149/5579/2157/2769/7099/3611/4627/7414/409/5583/375033/150/10461/5592/23533/5156/64805/5336/7225/10672/2768/84959/4067/3043/7094/1606/5777/60
GO:0030666	CC	GO:0030666	endocytic vesicle membrane	152	0.667974317	1.92157406	0.001026694	0.003374932	0.001489928	2554	tags=57%, list=13%, signal=50%	81035/11031/348/3122/3122/3122/3122/3122/3122/3122/3122/3113/3113/3113/3113/3113/3113/3113/3113/9332/7096/3115/3115/3115/3115/3115/3115/3115/3115/857/7097/972/3117/3117/3117/3117/3117/3117/4920/3119/3119/3119/3119/3119/3119/3119/948/8685/5880/4481/1536/11151/51762/84251/3126/3126/3126/51715/6890/6890/6890/6890/6890/6890/6890/6890/84329/3133/3133/3133/3133/3133/3133/3133/7474/2535/23166/3106/3106/…
GO:0031225	CC	GO:0031225	anchored component of membrane	153	0.548660646	1.579427711	0.001026694	0.003374932	0.001489928	2342	tags=20%, list=12%, signal=18%	2215/2619/929/10082/1043/7070/914/684/135228/5329/7035/5621/962/8875/4061/4061/64174/683/1368/966/152330/257194/1012/8876/56963/4045/2350/84966/4907/57126/1604/8434/2817
GO:0042581	CC	GO:0042581	specific granule	153	0.579676999	1.668714391	0.001026694	0.003374932	0.001489928	2130	tags=30%, list=11%, signal=27%	4973/3684/7077/6515/23601/719/3689/1116/5328/22918/3683/53831/948/3903/3903/3903/3903/3903/2040/5329/1536/199675/963/4069/5806/8560/1509/79895/3685/1794/2358/1118/683/966/126014/126014/126014/126014/126014/126014/126014/126014/126014/126014/84329/5873/10855/945/7133/7414/4317/101/11026/11026/11026/11026/6518/8907/57126/5199
GO:0051092	BP	GO:0051092	positive regulation of NF-kappaB transcription factor activity	153	0.560948199	1.614799852	0.001026694	0.003374932	0.001489928	3677	tags=39%, list=19%, signal=32%	26585/26585/26585/10346/6279/3689/857/7097/8877/6280/1191/3383/948/695/3553/9447/6283/5587/4919/11213/958/117854/5579/7474/7099/338382/5583/8807/8809/101/6376/58484/1524/114769/8837/7124/7124/7124/7124/7124/7124/7124/7124/28232/114548/7185/3606/54386/11043/367/3965/64127/4615/6737/4057/2241/4790/6774/10892/4791/10333/10475/8600/5970/29108/81603/10211/10211/10211/10211/10211/10211/10211/10211
GO:0097696	BP	GO:0097696	receptor signaling pathway via STAT	152	0.629351796	1.810467941	0.001026694	0.003374932	0.001489928	2483	tags=34%, list=13%, signal=29%	6347/3059/1545/6352/6352/1436/3587/5311/857/3569/5788/5788/3575/231/2534/5175/3479/10019/729230/6772/2690/11314/6775/3815/9021/5008/958/2149/6773/3570/83666/3572/3717/3600/23568/7132/3458/8835/11009/9655/6776/7124/7124/7124/7124/7124/7124/7124/7124/1489/8784/3455/4067/3606/3586
GO:1902107	BP	GO:1902107	positive regulation of leukocyte differentiation	153	0.66737563	1.921172169	0.001026694	0.003374932	0.001489928	2469	tags=46%, list=13%, signal=40%	7305/2124/3059/7292/1230/6363/942/5788/5788/3575/972/10288/10288/10288/10288/10288/10125/3142/3071/558/4920/54440/54209/1960/301/695/399/3553/939/604/7040/760/4323/2737/9308/11006/11006/11006/11006/11006/3559/2353/864/920/8111/2736/8876/2625/11221/3600/4853/1540/101/3135/3135/3135/3135/3135/3135/3135/3135/51176/941/7704/100/81501/2621/3458/7535/8744/9655/7124/7124/7124/7124/7124/7124/7124/7124/22…
GO:0050777	BP	GO:0050777	negative regulation of immune response	144	0.693142913	1.989804189	0.001027749	0.003374932	0.001489928	4056	tags=66%, list=21%, signal=53%	710/2213/11326/1281/56833/10875/7292/3428/4321/5788/5788/3575/64092/684/3162/3142/301/10859/10859/10859/10859/10859/7128/2294/729230/25939/604/84868/7040/197358/11314/8832/2/5272/11213/966/3559/1378/84166/3133/3133/3133/3133/3133/3133/3133/3106/3106/3106/3106/3106/3106/7043/3134/3134/3134/3134/3134/3134/3134/2896/10225/10062/409/4092/84695/11221/3135/3135/3135/3135/3135/3135/3135/3135/1493/2876/1…
GO:0051147	BP	GO:0051147	regulation of muscle cell differentiation	144	0.570597213	1.638012456	0.001027749	0.003374932	0.001489928	3677	tags=38%, list=19%, signal=31%	26585/26585/26585/5997/4283/3627/338773/3479/4208/5999/963/7040/4323/348093/30846/93649/91653/2022/3815/8324/93166/221662/1000/663/6648/4772/409/23493/57817/79365/8837/4205/10938/6604/3566/11214/22943/9734/650/2323/8740/8536/150094/3516/56603/1760/596/5155/824/1499/25/10211/10211/10211/10211/10211/10211/10211/10211
GO:0001653	MF	GO:0001653	peptide receptor activity	146	0.565596951	1.62353536	0.001028807	0.003374932	0.001489928	2720	tags=23%, list=14%, signal=20%	7852/2359/1230/1909/10203/1234/53831/2357/1236/187/729230/10267/3579/2358/185/10268/79627/4883/10663/2149/10800/1240/10266/57537/57007/1910/51554/552/4886/1524/2826/6865/4882/623/1232
GO:0004252	MF	GO:0004252	serine-type endopeptidase activity	143	0.623806653	1.789834068	0.001028807	0.003374932	0.001489928	2180	tags=21%, list=11%, signal=19%	2191/716/715/715/4318/5654/64499/4312/3003/5328/3001/7177/5327/1675/1675/4316/2999/4314/5125/94031/3426/4313/1075/5655/203100/10699/3002/1200/4317/5653/101/1511/1512/3082/51279/51279
GO:0008037	BP	GO:0008037	cell recognition	143	0.58930631	1.690845238	0.001028807	0.003374932	0.001489928	2295	tags=23%, list=12%, signal=20%	81035/1462/91624/7852/4692/4692/6366/6363/100423062/6091/5175/23022/948/2219/64581/4240/1236/81704/8829/84868/4478/1794/56253/5551/152330/2042/84329/23705/975/375033/2350/30815/64221/51294/246777/2596/30835
GO:0008528	MF	GO:0008528	G protein-coupled peptide receptor activity	142	0.591374439	1.696168037	0.001028807	0.003374932	0.001489928	2429	tags=21%, list=13%, signal=19%	7852/2359/1230/1909/10203/1234/53831/2357/1236/187/729230/10267/3579/2358/185/10268/79627/4883/10663/2149/10800/1240/10266/57537/57007/1910/51554/552/4886/1524/2826/6865
GO:0031214	BP	GO:0031214	biomineral tissue development	146	0.684638204	1.965241026	0.001028807	0.003374932	0.001489928	2061	tags=34%, list=11%, signal=31%	26585/26585/26585/10457/54829/1311/4256/6696/1278/7291/4015/4921/5552/1230/338773/1277/57419/2268/9636/4920/3479/5743/4958/4208/29887/1901/5027/3381/7040/1893/4322/2824/240/240/54757/5744/154/3091/6574/23462/5764/7043/10312/1051/2308/90/23493/56975/56975/56975/56975/2621/4054/166929
GO:0045580	BP	GO:0045580	regulation of T cell differentiation	143	0.622928756	1.787315194	0.001028807	0.003374932	0.001489928	2469	tags=47%, list=13%, signal=41%	10875/7292/6363/942/5788/5788/3575/914/972/10288/10288/10288/10288/10288/10125/3142/3071/54440/1960/301/399/3553/939/729230/604/56253/2737/9308/639/11006/11006/11006/11006/11006/3559/1378/864/3659/3902/2736/4092/84695/8876/2625/11221/3600/1540/101/3135/3135/3135/3135/3135/3135/3135/3135/51176/941/7704/100/3458/7535/1493/3111/3111/3111/3111/3111/3111/3111/8744/9655/3566/8784/114548/940/3606
GO:0051384	BP	GO:0051384	response to glucocorticoid	142	0.57251916	1.642087713	0.001028807	0.003374932	0.001489928	2710	tags=37%, list=14%, signal=32%	5176/5176/6678/9353/2908/3569/387758/358/590/3383/199/199/199/199/199/199/3490/5743/9370/301/6781/2706/5724/1843/114907/2354/3557/2353/5069/133/7538/5066/687/54206/2308/11170/1036/552/153222/6285/6586/54541/116/8837/7124/7124/7124/7124/7124/7124/7124/7124/4129/11214/3586/1026/677/2235
GO:0060402	BP	GO:0060402	calcium ion transport into cytosol	143	0.6713264	1.926178335	0.001028807	0.003374932	0.001489928	3036	tags=39%, list=16%, signal=33%	5350/4283/3627/7070/6366/5311/6373/1193/6363/857/3357/5788/5788/2534/1234/781/1236/187/5027/11151/493/5621/4644/2281/7220/3708/51393/931/10268/845/3932/2247/2149/920/287/57192/5031/6376/477/9446/6622/3356/5026/5336/6546/84959/4067/930/623/5777/5371/22821/22821/57158/5144/356/6375/775/775
GO:0110148	BP	GO:0110148	biomineralization	146	0.684638204	1.965241026	0.001028807	0.003374932	0.001489928	2061	tags=34%, list=11%, signal=31%	26585/26585/26585/10457/54829/1311/4256/6696/1278/7291/4015/4921/5552/1230/338773/1277/57419/2268/9636/4920/3479/5743/4958/4208/29887/1901/5027/3381/7040/1893/4322/2824/240/240/54757/5744/154/3091/6574/23462/5764/7043/10312/1051/2308/90/23493/56975/56975/56975/56975/2621/4054/166929
GO:0002224	BP	GO:0002224	toll-like receptor signaling pathway	141	0.679596446	1.948693432	0.001029866	0.003374932	0.001489928	1844	tags=28%, list=10%, signal=25%	23643/81035/3684/929/1513/7096/1514/6279/3689/91543/857/7097/51311/146722/1508/6280/118788/948/7128/695/84868/23180/11314/5641/330/11213/3665/3665/51284/958/9865/7099/7100/3659/338382/26191/10062/1520/9867/409/11027/11027/11027/11027/4792
GO:0070665	BP	GO:0070665	positive regulation of leukocyte proliferation	141	0.672813551	1.929243975	0.001029866	0.003374932	0.001489928	2469	tags=52%, list=13%, signal=46%	10673/3113/3113/3113/3113/3113/3113/3113/3113/7412/3109/3109/3109/3109/3109/3109/3109/3109/6352/6352/7292/1436/1880/6363/3115/3115/3115/3115/3115/3115/3115/3115/3569/942/5788/5788/972/684/10288/10288/10288/10288/10288/3071/199/199/199/199/199/199/54440/3479/4208/301/11151/3553/729230/604/84868/952/6863/29126/916/683/912/3559/958/3133/3133/3133/3133/3133/3133/3133/920/7099/26191/3572/975/80380/360…
GO:0072006	BP	GO:0072006	nephron development	141	0.5715894	1.638991075	0.001029866	0.003374932	0.001489928	2683	tags=33%, list=14%, signal=29%	26585/26585/26585/23213/5311/5159/25937/10409/5175/793/4208/9370/59/3913/6772/55959/6943/2737/4811/2028/4854/55083/55083/79633/8642/2247/7010/284/947/3611/3570/1958/2296/2625/4853/5420/26508/5156/80310/2246/8837/285/9500/2303/2828/130497/30812/7482/650
GO:0007259	BP	GO:0007259	receptor signaling pathway via JAK-STAT	147	0.627871763	1.800232561	0.001030928	0.003374932	0.001489928	2483	tags=34%, list=13%, signal=30%	6347/3059/1545/6352/6352/1436/3587/5311/857/3569/5788/5788/231/2534/5175/3479/10019/729230/6772/2690/11314/6775/3815/9021/5008/958/2149/6773/3570/83666/3572/3717/3600/23568/7132/3458/8835/11009/9655/6776/7124/7124/7124/7124/7124/7124/7124/7124/1489/8784/3455/4067/3606/3586
GO:0008360	BP	GO:0008360	regulation of cell shape	147	0.621020641	1.780589038	0.001030928	0.003374932	0.001489928	2038	tags=34%, list=11%, signal=31%	6347/10979/23136/3055/2335/1436/3689/51177/6356/7940/7940/7940/7940/7940/7940/7940/7940/2268/2534/3383/10154/10630/4628/301/5880/11151/399/57381/4478/5962/23433/3791/10810/6357/6354/3815/1902/23129/10602/10395/391/152273/57471/54873/3679/5764/5064/4627/9886/11149/91010/55742/6285/752/7168
GO:0048754	BP	GO:0048754	branching morphogenesis of an epithelial tube	147	0.541713185	1.553198874	0.001030928	0.003374932	0.001489928	3133	tags=35%, list=16%, signal=29%	6423/26585/26585/26585/9353/5311/6356/3371/1909/1282/25932/7472/2294/8829/4323/3791/6943/2737/2022/79633/8642/2247/23129/7474/3611/90/2736/51176/64399/1512/2246/7124/7124/7124/7124/7124/7124/7124/7124/10672/2255/9500/2303/367/30812/2119/7482/54922/650/5241/5371/170690/4192/9241/1435/5228/10252/4776/4776
GO:0055002	BP	GO:0055002	striated muscle cell development	147	0.561716747	1.610553042	0.001030928	0.003374932	0.001489928	3325	tags=34%, list=17%, signal=29%	1311/5997/4015/5159/1073/25802/3479/4208/1466/4628/4629/4629/5999/115701/858/70/1465/7345/6444/845/8291/26509/2318/23493/5239/11149/57817/7138/6443/7168/5156/2876/2314/2314/8837/6546/4205/11214/23363/9734/29767/5573/7111/6497/3688/92737/10611/80206/4000/1140/1140/596/6261
GO:0090288	BP	GO:0090288	negative regulation of cellular response to growth factor stimulus	147	0.691269135	1.982005368	0.001030928	0.003374932	0.001489928	1718	tags=30%, list=9%, signal=27%	6423/26585/26585/26585/10563/54829/23213/2200/9353/5654/91851/7041/11117/1634/50515/857/387914/7057/135228/4052/3087/81792/81792/858/493/7040/8321/94031/348093/55959/81031/79812/57045/10272/114990/114990/6422/7046/2247/203100/375387/7474/7043/4092/2625
GO:0007156	BP	GO:0007156	homophilic cell adhesion via plasma membrane adhesion molecules	138	0.554961583	1.585637047	0.001034126	0.003374932	0.001489928	2858	tags=28%, list=15%, signal=24%	91624/1009/83872/6091/1003/5175/5797/27253/23022/347902/5099/8832/90952/79633/221935/8642/152330/1000/9499/26167/57717/56129/23705/1012/56133/28513/84966/54510/56121/64221/51294/3897/56131/54538/5101/23363/7216/133418/3688/56130
GO:0008277	BP	GO:0008277	regulation of G protein-coupled receptor signaling pathway	138	0.589028095	1.682971936	0.001034126	0.003374932	0.001489928	2222	tags=22%, list=12%, signal=20%	718/5997/6352/6352/5341/3576/3357/5996/64407/187/2922/5999/493/10267/9737/2771/10268/6004/154/133/57561/1759/10266/409/6001/5653/8490/100/2850/6622/116/1113/1113
GO:0050729	BP	GO:0050729	positive regulation of inflammatory response	138	0.68173674	1.947859214	0.001034126	0.003374932	0.001489928	2620	tags=48%, list=14%, signal=42%	2207/718/7941/7292/6279/115362/5054/3569/7097/2167/9180/3620/6280/54209/5743/120892/64581/1236/56670/695/3553/729230/5320/2113/26471/4023/6863/6283/1075/185/5294/5008/5138/51284/3133/3133/3133/3133/3133/3133/3133/7474/7099/63940/63940/63940/63940/63940/63940/63940/2896/1051/3572/4317/975/2867/3717/3600/101/4792/7132/6376/7052/3458/6622/3603/7124/7124/7124/7124/7124/7124/7124/7124/5733/26228/940/3…
GO:0050921	BP	GO:0050921	positive regulation of chemotaxis	138	0.743655903	2.124774735	0.001034126	0.003374932	0.001489928	2151	tags=46%, list=11%, signal=41%	10563/728/7852/7941/9353/3627/6387/6351/6351/6351/6352/6352/5919/1436/719/1230/6366/6363/7424/5159/3576/7060/5054/3569/7857/972/3071/199/199/199/199/199/199/54209/7057/1236/56670/5880/1901/729230/8829/7040/3579/2358/3791/5587/5641/6354/1902/7074/3315/8291/2247/7474/5764/1240/63940/63940/63940/63940/63940/63940/63940/3570/1012/2260/7423/23075/10344/2621/64094/80310/64805
GO:0051250	BP	GO:0051250	negative regulation of lymphocyte activation	138	0.698081454	1.994559355	0.001034126	0.003374932	0.001489928	1938	tags=45%, list=10%, signal=41%	10457/7305/4332/2213/11326/10875/7292/3624/942/3620/64092/972/7940/7940/7940/7940/7940/7940/7940/7940/10288/10288/10288/10288/10288/2268/3142/558/2615/301/10859/10859/10859/10859/10859/7128/695/604/84868/5621/11314/56253/57045/29126/2737/201633/6422/3559/79626/374403/6664/864/54900/3659/3134/3134/3134/3134/3134/3134/3134/3902/26191/1051/4092/84695/80380/26279/10461/3135/3135/3135/3135/3135/3135/3…
GO:0001837	BP	GO:0001837	epithelial to mesenchymal transition	139	0.590899578	1.688507794	0.001035197	0.003374932	0.001489928	2442	tags=34%, list=13%, signal=30%	6423/26585/26585/26585/6591/7291/7041/1277/152007/6275/3569/25937/7472/10630/55273/3553/7040/3037/2022/7074/114990/114990/6422/7046/2042/3091/8320/2295/23462/7474/90102/7043/10439/4017/28984/2260/90/2296/4092/84695/2625/23493/147906/26508/51176/3082/7042/2651/2651/6615/283149/1601
GO:0001935	BP	GO:0001935	endothelial cell proliferation	140	0.666870614	1.906416097	0.001036269	0.003374932	0.001489928	2316	tags=41%, list=12%, signal=36%	23213/6347/348/6678/6387/2697/7424/6356/7060/857/7857/3357/3162/3676/7472/7432/5797/7057/1960/4208/187/858/6772/8829/1893/4323/3791/5587/60675/185/8828/10000/10000/240/240/26051/7046/8291/2247/3091/7010/7474/947/4017/28984/1012/2260/7423/10344/7026/2321/22846/6776/7124/7124/7124/7124/7124/7124/7124/7124
GO:0002706	BP	GO:0002706	regulation of lymphocyte mediated immunity	140	0.655127926	1.872846695	0.001036269	0.003374932	0.001489928	4056	tags=62%, list=21%, signal=50%	2207/718/2213/1178/7292/91543/3569/5788/5788/3575/10125/3554/54440/10859/10859/10859/10859/10859/5027/695/3553/729230/604/84868/7040/56253/5272/7409/912/958/1378/3133/3133/3133/3133/3133/3133/3133/7133/3106/3106/3106/3106/3106/3106/3134/3134/3134/3134/3134/3134/3134/8741/10225/3902/23705/7454/975/409/4092/2625/8807/8809/3135/3135/3135/3135/3135/3135/3135/3135/3140/911/4068/7124/7124/7124/7124/712…
GO:0002822	BP	GO:0002822	regulation of adaptive immune response based on somatic recombination of immune receptors built from immunoglobulin superfamily domains	140	0.676528634	1.934025959	0.001036269	0.003374932	0.001489928	2954	tags=55%, list=15%, signal=47%	2207/718/2213/10673/1178/7292/6363/91543/3569/5788/5788/3575/3142/3554/54440/4208/301/10859/10859/10859/10859/10859/7128/5027/695/3553/729230/604/84868/7040/29126/912/958/5321/1378/3133/3133/3133/3133/3133/3133/3133/920/7133/3106/3106/3106/3106/3106/3106/3134/3134/3134/3134/3134/3134/3134/8741/7454/975/4092/84695/2625/8809/3135/3135/3135/3135/3135/3135/3135/3135/3140/941/100/911/9655/7124/7124/71…
GO:0030509	BP	GO:0030509	BMP signaling pathway	136	0.612050083	1.745707882	0.001036269	0.003374932	0.001489928	1979	tags=26%, list=10%, signal=23%	6423/26585/26585/26585/6424/23213/2200/1311/5654/91851/11167/1003/4920/23090/55273/7040/8321/94031/348093/57045/10272/2022/10468/6422/6664/7474/7043/3611/1958/90/4092/56963/4853/64388/51176/860
GO:0033135	BP	GO:0033135	regulation of peptidyl-serine phosphorylation	136	0.554601649	1.581851712	0.001036269	0.003374932	0.001489928	3534	tags=36%, list=18%, signal=30%	6423/3059/9770/857/3569/5743/493/7040/5587/10268/5008/2641/117854/7474/284/409/4092/10044/23228/23228/5334/2621/3458/54541/3082/6622/7124/7124/7124/7124/7124/7124/7124/7124/65018/22943/54386/1389/3589/8115/8536/5144/5217/3976/22876/596/624/4690/1647/5728/5728/9647/1756
GO:0035296	BP	GO:0035296	regulation of tube diameter	136	0.595794677	1.699343719	0.001036269	0.003374932	0.001489928	2416	tags=28%, list=13%, signal=25%	1311/348/5997/2697/857/3357/1909/3162/3383/7432/5797/5743/59/5724/952/3779/185/9732/3672/2702/154/2149/133/3778/59342/6648/1910/2296/552/150/5592/477/2876/116/1113/1113/3356/6546/2303
GO:0044409	BP	GO:0044409	entry into host	136	0.553572424	1.578916124	0.001036269	0.003374932	0.001489928	2904	tags=27%, list=15%, signal=23%	4360/7852/3956/23601/10346/1514/3576/3678/857/942/972/1508/558/3383/1234/2219/5806/858/6614/3685/3853/6404/1378/117854/920/975/10581/941/3693/2621/10410/6504/1604/3356/30835/290/11043/2934/8724/3695/3965/6737/3688/4864/8547/7293
GO:0045834	BP	GO:0045834	positive regulation of lipid metabolic process	140	0.572056091	1.635365118	0.001036269	0.003374932	0.001489928	2748	tags=35%, list=14%, signal=30%	348/7291/341/6366/6363/5159/3357/972/2268/5743/9370/1236/301/3553/7040/2358/5587/185/3815/83643/2247/7010/8013/133/10062/23682/975/26137/552/7132/3667/3458/5156/64805/2321/2246/3356/7124/7124/7124/7124/7124/7124/7124/7124/2170/4067/930/1389/10580/376497/64127
GO:0097530	BP	GO:0097530	granulocyte migration	136	0.760503099	2.169130095	0.001036269	0.003374932	0.001489928	2128	tags=49%, list=11%, signal=44%	6362/6362/6362/10563/2207/6347/728/6355/4283/9353/3627/6351/6351/6351/6352/6352/56833/5919/1436/719/6279/3689/6366/6373/6363/3576/6356/7060/7857/972/6280/3071/3554/5175/6374/7057/5473/5142/1236/301/5880/83700/399/3553/1441/6372/57580/3579/11314/6283/6357/5294/6354/3672/683/7409/8291/391/4267/5293/1240/6367/4354/101/6376/10344/23396/6368/6368/57126
GO:0097746	BP	GO:0097746	regulation of blood vessel diameter	136	0.595794677	1.699343719	0.001036269	0.003374932	0.001489928	2416	tags=28%, list=13%, signal=25%	1311/348/5997/2697/857/3357/1909/3162/3383/7432/5797/5743/59/5724/952/3779/185/9732/3672/2702/154/2149/133/3778/59342/6648/1910/2296/552/150/5592/477/2876/116/1113/1113/3356/6546/2303
GO:0045335	CC	GO:0045335	phagocytic vesicle	135	0.637940457	1.817562751	0.001037344	0.003374932	0.001489928	2892	tags=55%, list=15%, signal=47%	11031/4688/219972/7096/7431/7097/653361/948/4689/4689/5880/10578/1536/51466/11151/51762/3685/51715/23208/19/51284/6890/6890/6890/6890/6890/6890/6890/6890/84329/3133/3133/3133/3133/3133/3133/3133/7791/7791/3106/3106/3106/3106/3106/3106/10312/3134/3134/3134/3134/3134/3134/3134/338382/57192/23682/1520/7454/3107/3107/3107/3107/3107/3107/3107/101/3135/3135/3135/3135/3135/3135/3135/3135/5322/752/3693/2…
GO:0046631	BP	GO:0046631	alpha-beta T cell activation	135	0.671361473	1.912782912	0.001037344	0.003374932	0.001489928	2469	tags=50%, list=13%, signal=44%	7292/1880/1514/6363/91543/50856/3569/942/5788/5788/3142/3071/3702/54440/301/10859/10859/10859/10859/10859/729230/604/5660/1794/11314/56253/57045/29126/2737/9308/916/639/159296/8320/3133/3133/3133/3133/3133/3133/3133/864/10312/3659/10538/26191/944/975/4092/84695/2625/8809/3600/26279/2841/6095/51176/941/7704/100/3458/7535/10148/1604/4063/9655/3105/3105/3105/3105/3105/3105/3105/3105/5971/3566/114548…
GO:0048659	BP	GO:0048659	smooth muscle cell proliferation	135	0.662359275	1.887134658	0.001037344	0.003374932	0.001489928	2316	tags=42%, list=12%, signal=37%	1264/4318/4969/6352/6352/2697/347/9510/5159/3569/3486/231/3162/3488/199/199/199/199/199/199/7432/10203/3479/7057/5743/4208/9370/7128/1901/6772/5724/2771/348093/4313/93649/4854/5136/2247/4883/8013/7043/3611/3570/1012/6648/2006/5031/3717/3600/5592/6376/7052/7168/3458/10135/80310/7124/7124/7124/7124/7124/7124/7124/7124
GO:1903169	BP	GO:1903169	regulation of calcium ion transmembrane transport	135	0.626209612	1.78414028	0.001037344	0.003374932	0.001489928	3036	tags=34%, list=16%, signal=29%	5350/4283/3627/7070/2669/5311/6373/1193/2534/781/5142/187/11151/5621/4644/2281/7220/3306/10268/5294/845/8291/2149/287/5031/6769/150/6376/30845/477/79026/9446/6622/10681/6236/6588/5336/6546/84959/4067/930/623/5777/57158/5144/6375/775/775
GO:0002687	BP	GO:0002687	positive regulation of leukocyte migration	134	0.738394258	2.100384309	0.001038422	0.003374932	0.001489928	2316	tags=48%, list=12%, signal=43%	10563/728/6355/7941/3627/6387/6351/6351/6351/6352/6352/5919/1436/719/7070/1230/6366/6363/7424/3576/7060/5054/3569/58494/6401/972/3676/3071/3554/3383/199/199/199/199/199/199/54209/7057/1236/5880/81704/729230/5724/4323/3579/2358/5641/6403/83483/6354/8291/4267/7474/5764/1240/63940/63940/63940/63940/63940/63940/63940/3570/101/7423/23075/6376/2621/1524/80310/64805/7124/7124/7124/7124/7124/7124/7124/71…
GO:0031674	CC	GO:0031674	I band	134	0.648341507	1.844226594	0.001038422	0.003374932	0.001489928	3113	tags=35%, list=16%, signal=30%	91624/10979/81493/1410/2316/171024/1073/10398/27295/23022/1466/5142/113146/493/70/1465/2281/1674/114907/8850/845/3315/8572/64236/9499/9260/287/2318/2275/5239/55742/283807/87/9531/6546/4660/11346/29780/9457/23363/26548/10611/5532/57158/775/775/80206/3781
GO:0048660	BP	GO:0048660	regulation of smooth muscle cell proliferation	134	0.666319858	1.895366545	0.001038422	0.003374932	0.001489928	2316	tags=42%, list=12%, signal=38%	1264/4318/4969/6352/6352/2697/347/9510/5159/3569/3486/231/3162/3488/199/199/199/199/199/199/7432/10203/3479/7057/5743/4208/9370/7128/1901/6772/5724/2771/348093/4313/93649/4854/5136/2247/4883/8013/7043/3611/3570/1012/6648/2006/5031/3717/3600/5592/6376/7052/7168/3458/10135/80310/7124/7124/7124/7124/7124/7124/7124/7124
GO:0010634	BP	GO:0010634	positive regulation of epithelial cell migration	137	0.589832899	1.681134698	0.001039501	0.003374932	0.001489928	3596	tags=47%, list=19%, signal=38%	6678/4318/5168/7424/152007/3162/10769/7057/5743/301/2113/8829/57381/7040/6863/3791/5587/5641/3037/8828/10000/10000/3315/154810/2247/958/3091/7010/6237/23328/7474/284/2252/2896/2260/2625/9448/147372/3458/1512/64094/7042/2246/4215/5336/6776/5216/2255/2303/9734/9922/10982/27286/659/51157/7048/5155/811/8754/8754/54453/2324/9647/388/25/3690
GO:0035150	BP	GO:0035150	regulation of tube size	137	0.594515338	1.694480531	0.001039501	0.003374932	0.001489928	2416	tags=28%, list=13%, signal=24%	1311/348/5997/2697/857/3357/1909/3162/3383/7432/5797/5743/59/5724/952/3779/185/9732/3672/2702/154/2149/133/3778/59342/6648/1910/2296/552/150/5592/477/2876/116/1113/1113/3356/6546/2303
GO:0055123	BP	GO:0055123	digestive system development	137	0.555686079	1.583809837	0.001039501	0.003374932	0.001489928	2395	tags=28%, list=12%, signal=25%	6423/1281/79827/56034/5919/51339/3576/3142/2294/5125/579/348093/6943/2737/93649/3815/639/6422/79633/8642/159296/3091/6664/2295/64321/7474/7043/2735/1910/3572/2736/100/5156/7042/7124/7124/7124/7124/7124/7124/7124/7124/2255
GO:0061041	BP	GO:0061041	regulation of wound healing	137	0.61901482	1.764308662	0.001039501	0.003374932	0.001489928	2466	tags=35%, list=13%, signal=31%	2207/2191/710/348/7852/2697/5341/5328/857/5054/5327/7057/948/7056/10630/135228/64581/10019/301/7128/5329/5055/4638/7035/58189/6403/240/240/2247/5321/2149/90102/10855/7099/947/79001/4627/11221/5627/150/5592/5156/64094/7124/7124/7124/7124/7124/7124/7124/7124/2303/84959/51330/4067
GO:0001936	BP	GO:0001936	regulation of endothelial cell proliferation	125	0.671919241	1.912704924	0.001040583	0.003374932	0.001489928	2483	tags=44%, list=13%, signal=39%	23213/6347/348/6678/6387/2697/7424/6356/7060/857/7857/3357/3162/3676/7472/7432/5797/7057/1960/4208/187/858/6772/8829/1893/3791/5587/185/8828/10000/10000/240/240/26051/7046/8291/2247/3091/7010/7474/28984/1012/2260/7423/10344/7026/2321/22846/6776/7124/7124/7124/7124/7124/7124/7124/7124/51162/3586
GO:0002705	BP	GO:0002705	positive regulation of leukocyte mediated immunity	124	0.639097774	1.81726536	0.001040583	0.003374932	0.001489928	4056	tags=65%, list=21%, signal=52%	2207/718/7305/3684/7292/3689/91543/3569/5788/5788/2268/10125/3554/54440/5027/695/3553/7040/5724/56253/7409/912/958/23586/3133/3133/3133/3133/3133/3133/3133/3106/3106/3106/3106/3106/3106/3134/3134/3134/3134/3134/3134/3134/8741/3902/23705/975/2625/8807/8809/3135/3135/3135/3135/3135/3135/3135/3135/3140/911/57126/4068/7124/7124/7124/7124/7124/7124/7124/7124/3105/3105/3105/3105/3105/3105/3105/3105/262…
GO:0003206	BP	GO:0003206	cardiac chamber morphogenesis	125	0.617408992	1.757534459	0.001040583	0.003374932	0.001489928	2416	tags=31%, list=13%, signal=27%	6423/1301/23414/9353/9510/57493/6091/7472/4208/1363/2294/8829/7040/8321/2022/8828/7046/2702/3091/7010/6664/23462/7474/10370/2535/90/2296/4092/2625/23493/4853/55742/26508/6586/7168/9421/7042/6604/2303
GO:0003231	BP	GO:0003231	cardiac ventricle development	125	0.603343359	1.717494818	0.001040583	0.003374932	0.001489928	2416	tags=29%, list=13%, signal=26%	6423/1301/23414/9353/57493/6091/4208/1363/4052/2294/7040/8321/93649/2022/639/5138/7046/2702/3091/6664/23462/7474/10370/2535/90/2296/4092/2625/23493/26508/6586/7168/9421/7042/8543/6604/2303
GO:0045598	BP	GO:0045598	regulation of fat cell differentiation	125	0.597927628	1.702078239	0.001040583	0.003374932	0.001489928	2881	tags=38%, list=15%, signal=33%	6423/6591/23414/5919/7041/3569/28951/25937/5743/9370/4320/4320/7040/4023/862/240/240/83643/284207/284207/6422/84935/7538/7474/1240/3400/1051/2308/2625/11221/5292/6095/7704/25946/285590/3356/7124/7124/7124/7124/7124/7124/7124/7124/168455/406/1389/650/677/79068/166379/55885/2874/2874/2487
GO:0097553	BP	GO:0097553	calcium ion transmembrane import into cytosol	125	0.675318844	1.922382334	0.001040583	0.003374932	0.001489928	3036	tags=41%, list=16%, signal=35%	5350/4283/3627/7070/6366/5311/6373/1193/6363/3357/5788/5788/2534/1234/781/1236/187/5027/11151/493/5621/4644/2281/7220/3708/51393/10268/845/3932/2247/2149/287/57192/5031/6376/477/9446/6622/3356/5336/6546/84959/4067/930/623/5777/22821/22821/57158/5144/356/6375/775/775
GO:0140375	MF	GO:0140375	immune receptor activity	125	0.731402915	2.082032887	0.001040583	0.003374932	0.001489928	2647	tags=41%, list=14%, signal=36%	2207/728/1439/3122/3122/3122/3122/3122/3122/3122/3122/2213/3113/3113/3113/3113/3113/3113/3113/3113/7852/2359/719/3587/1230/9180/3575/972/3117/3117/3117/3117/3117/3117/10288/10288/10288/10288/10288/3554/3119/3119/3119/3119/3119/3119/3119/1234/2357/1236/10859/10859/10859/10859/10859/1441/729230/3560/2690/3579/2358/7850/1438/50615/3559/10663/1378/920/1240/3570/3561/57007/3572/8807/8809/51554/3140/31…
GO:0005178	MF	GO:0005178	integrin binding	133	0.766933436	2.179995661	0.001041667	0.003374932	0.001489928	2224	tags=41%, list=12%, signal=36%	6423/10457/2191/2200/1311/3684/6696/1289/7412/7077/1281/6387/10979/2335/7070/3689/11117/3936/10516/3678/7060/9358/58494/7106/3676/3383/9636/1842/3479/7057/83706/4240/83700/3913/11096/3553/3381/1307/1903/25975/4323/3685/3791/10085/2247/7450/3384/5764/3611/3912/4627/975/3687/6376/3693/87/57126/5803/2246
GO:0007272	BP	GO:0007272	ensheathment of neurons	133	0.566204389	1.609426651	0.001041667	0.003374932	0.001489928	2530	tags=28%, list=13%, signal=24%	7852/23136/1959/58494/7097/1191/9444/83700/1890/8560/26011/10100/4644/5660/10810/1075/8530/1902/8506/5354/5376/5010/84668/287/5764/7133/3611/3400/5653/3687/6285/3082/5803/443/2817/2581/4118/83742
GO:0008366	BP	GO:0008366	axon ensheathment	133	0.566204389	1.609426651	0.001041667	0.003374932	0.001489928	2530	tags=28%, list=13%, signal=24%	7852/23136/1959/58494/7097/1191/9444/83700/1890/8560/26011/10100/4644/5660/10810/1075/8530/1902/8506/5354/5376/5010/84668/287/5764/7133/3611/3400/5653/3687/6285/3082/5803/443/2817/2581/4118/83742
GO:0019955	MF	GO:0019955	cytokine binding	133	0.733862956	2.085993368	0.001041667	0.003374932	0.001489928	2784	tags=49%, list=14%, signal=42%	26585/26585/26585/1311/7852/1436/3587/1230/7837/9180/2532/972/2633/3676/3554/1234/2615/7057/948/10630/135228/1236/4052/1441/729230/3560/8829/2690/3579/3685/57045/2/7850/2022/3815/8828/1438/114990/114990/3557/7046/3559/2247/10663/10068/375387/7538/920/7133/7043/3570/3561/57007/90/3572/8809/51554/7132/64388/4054/1524/10148/3604/2826/8322/3977/3459/4681/3563/1232/7049/3688
GO:0042383	CC	GO:0042383	sarcolemma	133	0.6469576	1.838966325	0.001041667	0.003374932	0.001489928	3789	tags=44%, list=20%, signal=35%	633/1293/1292/81493/8910/23336/857/358/781/8082/301/113146/858/493/5962/1674/3908/64091/6444/1291/8291/1000/9499/287/7043/2318/5348/7414/5239/11149/6769/23603/6518/477/6443/6253/79026/6546/6324/3752/64208/3688/7871/5532/6442/775/775/3759/7402/6261/1756/3745/54407/10211/10211/10211/10211/10211/10211/10211/10211/6263/302
GO:0043271	BP	GO:0043271	negative regulation of ion transport	133	0.599634086	1.704450014	0.001041667	0.003374932	0.001489928	2226	tags=28%, list=12%, signal=25%	6424/5350/5997/7291/4318/2669/5311/1193/857/10288/10288/10288/10288/10288/23704/3383/7432/7057/5743/6781/10859/10859/10859/10859/10859/5999/2281/2824/23208/845/8291/945/57817/150/477/9446/6622/116/10681/6236/6588/3356/10550
GO:0050680	BP	GO:0050680	negative regulation of epithelial cell proliferation	126	0.630748875	1.796026771	0.001041667	0.003374932	0.001489928	2316	tags=37%, list=12%, signal=33%	6423/23213/5176/5176/6347/6591/348/6678/2697/857/7857/6091/5797/4163/7057/4208/135228/858/6772/58189/7040/197358/1030/26471/240/240/6422/7046/7474/864/687/5764/28984/55679/1028/1028/2625/11221/26277/26277/7026/2321/7042/22846/7124/7124/7124/7124/7124/7124/7124/7124
GO:0050728	BP	GO:0050728	negative regulation of inflammatory response	133	0.684552809	1.945830087	0.001041667	0.003374932	0.001489928	2543	tags=34%, list=13%, signal=30%	7130/5176/5176/348/2213/56833/54/347/5788/5788/1003/10203/3479/9370/5740/4345/7128/2294/2113/89790/58189/197358/140885/2358/7850/8530/23208/240/240/9021/114899/284207/284207/3559/79626/7010/113/7133/2896/10062/2625/11221/6095/7132/100/6376/4907/3082/2876/116/9655/114548/3586/145581
GO:0002020	MF	GO:0002020	protease binding	127	0.624398629	1.77659013	0.001043841	0.003374932	0.001489928	4113	tags=48%, list=21%, signal=38%	2191/1311/1278/7077/1281/7078/6402/2335/1277/5054/1475/7076/3554/7128/5621/1893/3685/5660/2/3815/5272/7450/54507/10752/24145/147372/58484/57126/114769/8837/7124/7124/7124/7124/7124/7124/7124/7124/65018/940/91319/91319/9644/5858/3688/970/51009/10892/596/6261/624/5728/5728/29108/3690/5104/6786/10211/10211/10211/10211/10211/10211/10211/10211/4035/302/8767/7316/199713/199713/199713/199713/199713/1997…
GO:0019838	MF	GO:0019838	growth factor binding	127	0.716984464	2.040022932	0.001043841	0.003374932	0.001489928	1683	tags=37%, list=9%, signal=34%	10563/1289/1278/1281/5654/3587/7837/1277/5159/3489/3486/9180/4053/1282/3554/3488/3490/2615/7057/948/135228/4052/3560/3487/8829/2690/3685/1843/94031/3791/57045/2/7850/2022/8828/1291/114990/114990/3557/7046/3559/203100/375387/7010/5764/7043/3570/3561/2260/90/3572
GO:0030183	BP	GO:0030183	B cell differentiation	129	0.639076578	1.817057764	0.001043841	0.003374932	0.001489928	3102	tags=40%, list=16%, signal=33%	2213/7412/3956/56833/1880/3624/3569/9452/5788/5788/3676/3071/695/939/3087/55619/604/4323/931/3815/6422/159296/10312/973/23228/23228/4853/1540/100/4242/5336/115352/22806/3586/150372/112616/1316/930/9734/4066/4189/3589/677/5777/3688/2874/2874/3718/5452/56262/139818/1380/3516
GO:0050671	BP	GO:0050671	positive regulation of lymphocyte proliferation	130	0.671993902	1.910468787	0.001043841	0.003374932	0.001489928	2469	tags=53%, list=13%, signal=47%	10673/3113/3113/3113/3113/3113/3113/3113/3113/7412/3109/3109/3109/3109/3109/3109/3109/3109/6352/6352/7292/1880/6363/3115/3115/3115/3115/3115/3115/3115/3115/3569/942/5788/5788/972/10288/10288/10288/10288/10288/3071/199/199/199/199/199/199/54440/3479/4208/301/11151/3553/729230/604/84868/952/6863/29126/916/683/912/3559/958/3133/3133/3133/3133/3133/3133/3133/920/7099/26191/3572/975/80380/3600/941/100…
GO:1901343	BP	GO:1901343	negative regulation of vasculature development	121	0.655874841	1.863881472	0.001043841	0.003374932	0.001489928	2316	tags=42%, list=12%, signal=37%	7058/23213/5176/5176/6678/3627/11117/1634/9510/10516/7060/5054/1284/5797/10769/7057/729230/3087/6772/493/641700/641700/140862/79812/240/240/7122/7075/10365/3339/4223/7010/23166/5764/28984/4772/2296/23493/3135/3135/3135/3135/3135/3135/3135/3135/1524/7042/22846/285/7124/7124/7124/7124/7124/7124/7124/7124
GO:1903707	BP	GO:1903707	negative regulation of hemopoiesis	132	0.603520662	1.713708002	0.001043841	0.003374932	0.001489928	2466	tags=38%, list=13%, signal=33%	2200/2213/714/9935/10875/7292/3624/4212/4211/29909/972/3142/7107/9370/301/10859/10859/10859/10859/10859/604/10272/2737/11025/11025/11025/11025/11006/11006/11006/11006/11006/6422/7538/864/7099/3659/8111/3902/4092/84695/10234/4792/3135/3135/3135/3135/3135/3135/3135/3135/7704/10401/1493/9655/3566/84959/4067
GO:1904892	BP	GO:1904892	regulation of receptor signaling pathway via STAT	132	0.601692076	1.708515699	0.001043841	0.003374932	0.001489928	2483	tags=32%, list=13%, signal=28%	3059/1545/6352/6352/1436/3587/857/3569/5788/5788/3575/231/2534/5175/3479/10019/2690/11314/3815/9021/5008/958/2149/3570/83666/3572/3717/3600/23568/7132/3458/8835/11009/7124/7124/7124/7124/7124/7124/7124/7124/1489/8784/4067/3606/3586
GO:0002698	BP	GO:0002698	negative regulation of immune effector process	119	0.680307889	1.931332006	0.001044932	0.003374932	0.001489928	4056	tags=73%, list=21%, signal=58%	710/2213/11326/5654/56833/10875/7292/5788/5788/3575/684/3162/3142/301/10859/10859/10859/10859/10859/2294/729230/604/84868/4277/4277/4277/4277/4277/4277/4277/4277/7040/11314/8832/2/5272/11213/966/3559/1378/3133/3133/3133/3133/3133/3133/3133/3106/3106/3106/3106/3106/3106/7043/3134/3134/3134/3134/3134/3134/3134/2896/6397/10225/409/4092/84695/11221/3135/3135/3135/3135/3135/3135/3135/3135/7042/1604/96…
GO:0002700	BP	GO:0002700	regulation of production of molecular mediator of immune response	131	0.662459385	1.882482112	0.001044932	0.003374932	0.001489928	4056	tags=66%, list=21%, signal=53%	2207/2213/1178/7292/91543/3569/5788/5788/972/684/3162/3554/54440/948/10859/10859/10859/10859/10859/51237/695/3553/729230/604/7040/11213/958/117854/23586/8013/9865/3133/3133/3133/3133/3133/3133/3133/7474/7133/7099/7043/3134/3134/3134/3134/3134/3134/3134/8741/10225/26191/975/4092/2867/2625/8809/3135/3135/3135/3135/3135/3135/3135/3135/7042/115352/7124/7124/7124/7124/7124/7124/7124/7124/3105/3105/310…
GO:0003158	BP	GO:0003158	endothelium development	119	0.612301541	1.738268191	0.001044932	0.003374932	0.001489928	2422	tags=37%, list=13%, signal=33%	1306/7852/3627/2697/80781/57493/25932/1003/3383/5175/10630/6781/1901/55273/3553/81792/81792/1903/8829/91663/4478/5962/3791/2022/7122/26051/5138/2702/23462/64321/2701/5764/947/7414/90/23493/3687/7132/54345/7026/694/2876/2246/7124/7124/7124/7124/7124/7124/7124/7124/2303/54538
GO:0007189	BP	GO:0007189	adenylate cyclase-activating G protein-coupled receptor signaling pathway	119	0.652483265	1.852340436	0.001044932	0.003374932	0.001489928	2491	tags=28%, list=13%, signal=25%	5350/4283/3627/8477/6373/7432/10203/1901/1903/493/10267/2771/10268/1902/19/5744/154/54331/2641/133/113/57561/10266/5737/5732/150/23432/116/1113/1113/5733/10672/11214/2828/2774
GO:0014066	BP	GO:0014066	regulation of phosphatidylinositol 3-kinase signaling	119	0.643441	1.826670271	0.001044932	0.003374932	0.001489928	2469	tags=37%, list=13%, signal=32%	3059/7291/56034/6352/6352/1634/5159/2268/2534/10125/4920/653361/3479/118788/10870/197358/3791/6403/5294/3815/219699/26051/4919/5008/5305/2149/7010/5293/284/2260/5649/3717/23533/5156/23396/3082/80310/2321/25827/7042/7124/7124/7124/7124/7124/7124/7124/7124/940/4067/3606
GO:0032635	BP	GO:0032635	interleukin-6 production	131	0.688055991	1.955218877	0.001044932	0.003374932	0.001489928	2756	tags=49%, list=14%, signal=43%	2207/7305/7291/7292/7096/3569/7097/51311/972/10288/10288/10288/10288/10288/3071/199/199/199/199/199/199/54209/948/64581/4345/7128/5027/3553/84868/197358/4023/140885/23208/114899/11213/10365/51284/23586/2149/7474/7099/3106/3106/3106/3106/3106/3106/3570/338382/26191/4317/409/11027/11027/11027/11027/8807/26137/6376/2621/3458/3082/6504/116/64135/3603/9655/84632/7124/7124/7124/7124/7124/7124/7124/7124…
GO:0032946	BP	GO:0032946	positive regulation of mononuclear cell proliferation	131	0.669287269	1.901884614	0.001044932	0.003374932	0.001489928	2469	tags=53%, list=13%, signal=47%	10673/3113/3113/3113/3113/3113/3113/3113/3113/7412/3109/3109/3109/3109/3109/3109/3109/3109/6352/6352/7292/1880/6363/3115/3115/3115/3115/3115/3115/3115/3115/3569/942/5788/5788/972/10288/10288/10288/10288/10288/3071/199/199/199/199/199/199/54440/3479/4208/301/11151/3553/729230/604/84868/952/6863/29126/916/683/912/3559/958/3133/3133/3133/3133/3133/3133/3133/920/7099/26191/3572/975/80380/3600/941/100…
GO:0046425	BP	GO:0046425	regulation of receptor signaling pathway via JAK-STAT	128	0.597944122	1.700920373	0.001044932	0.003374932	0.001489928	2483	tags=32%, list=13%, signal=28%	3059/1545/6352/6352/1436/3587/857/3569/5788/5788/231/2534/5175/3479/10019/2690/11314/3815/9021/5008/958/2149/3570/83666/3572/3717/3600/23568/7132/3458/8835/11009/7124/7124/7124/7124/7124/7124/7124/7124/1489/8784/4067/3606/3586
GO:0071901	BP	GO:0071901	negative regulation of protein serine/threonine kinase activity	128	0.581489776	1.654114107	0.001044932	0.003374932	0.001489928	3083	tags=38%, list=16%, signal=32%	6423/348/5997/5577/5577/857/57493/9370/1847/10019/7128/5999/3553/3087/1030/1843/11314/7345/93649/26524/8850/11142/3315/11213/6422/1846/54900/26191/1028/1028/11221/7026/5569/11072/11072/6546/4067/54922/1026/1845/5573/5777/10614/5998/2874/2874/1844/161742/64853/5570/6609/10252
GO:0002576	BP	GO:0002576	platelet degranulation	120	0.740842156	2.102750042	0.001046025	0.003374932	0.001489928	2564	tags=41%, list=13%, signal=36%	2207/710/3671/3671/2162/6678/7078/2335/5919/5552/2316/5341/7424/5054/7076/1191/1675/1675/5175/3479/308/7057/948/5473/83706/135228/5099/22915/7040/1893/5660/10184/2/6403/7450/2157/7043/12/7414/5627/7423/87/2621/3082/7042/1521/3699/1/4067/7094/967
GO:0010811	BP	GO:0010811	positive regulation of cell-substrate adhesion	118	0.634176769	1.798628174	0.001046025	0.003374932	0.001489928	2090	tags=32%, list=11%, signal=29%	151887/2335/7070/1295/11117/2316/6366/2199/3678/1842/948/1236/2294/1307/57580/8829/25975/91663/3791/10085/3037/916/4811/25890/6422/7010/6237/4814/5764/3611/1012/55679/9448/3717/133584/6376/9806/64094
GO:0030018	CC	GO:0030018	Z disc	122	0.647913124	1.839899612	0.001046025	0.003374932	0.001489928	3113	tags=36%, list=16%, signal=31%	91624/81493/1410/2316/171024/1073/10398/27295/23022/1466/5142/113146/493/1465/2281/1674/114907/845/3315/8572/64236/9499/9260/287/2318/2275/5239/55742/283807/87/9531/6546/4660/11346/29780/9457/23363/26548/10611/5532/57158/775/775/80206/3781
GO:0032675	BP	GO:0032675	regulation of interleukin-6 production	120	0.711286112	2.018860416	0.001046025	0.003374932	0.001489928	2316	tags=48%, list=12%, signal=42%	2207/7305/7291/7292/7096/3569/7097/51311/972/10288/10288/10288/10288/10288/3071/199/199/199/199/199/199/54209/948/64581/4345/7128/5027/3553/84868/197358/4023/140885/23208/114899/11213/10365/51284/23586/2149/7474/7099/3106/3106/3106/3106/3106/3106/3570/338382/26191/4317/409/11027/11027/11027/11027/26137/6376/2621/3458/3082/6504/116/64135/3603/9655/84632/7124/7124/7124/7124/7124/7124/7124/7124
GO:1903844	BP	GO:1903844	regulation of cellular response to transforming growth factor beta stimulus	117	0.615150353	1.742662744	0.001049318	0.003374932	0.001489928	1702	tags=26%, list=9%, signal=24%	54829/2200/5654/4015/7041/11117/50515/857/7057/135228/4052/27122/858/7040/1030/94031/81031/93649/2022/114990/114990/7046/203100/375387/6664/9315/10370/7043/1028/1028/4092
GO:0002040	BP	GO:0002040	sprouting angiogenesis	115	0.653439177	1.848219807	0.001053741	0.003374932	0.001489928	2483	tags=37%, list=13%, signal=32%	26585/26585/26585/84870/9353/7424/3678/6091/3162/10769/7057/5743/1960/301/187/8829/57381/3791/79812/185/10000/10000/240/240/26051/10365/2752/2247/161198/4223/7010/284/4017/10266/1012/7423/147372/55742/51176/2246/4215/8434/57674/2303/3586
GO:0017015	BP	GO:0017015	regulation of transforming growth factor beta receptor signaling pathway	115	0.62103666	1.756570918	0.001053741	0.003374932	0.001489928	1702	tags=26%, list=9%, signal=24%	54829/2200/5654/4015/7041/11117/50515/857/7057/135228/4052/27122/858/7040/1030/94031/81031/93649/2022/114990/114990/7046/203100/375387/6664/9315/10370/7043/1028/1028/4092
GO:0050864	BP	GO:0050864	regulation of B cell activation	115	0.686336926	1.941269433	0.001053741	0.003374932	0.001489928	2748	tags=42%, list=14%, signal=36%	7305/4332/2213/10673/56833/7292/1880/3624/100423062/3569/5788/5788/64092/972/3071/54440/4208/7128/51237/695/939/604/7040/4323/952/11314/683/6422/958/374403/7099/8741/975/1540/100/1493/55024/115352/196/22806/5585/940/4067/3586/150372/930/1026/677/5777/64127
GO:0001704	BP	GO:0001704	formation of primary germ layer	114	0.70192643	1.983674079	0.001054852	0.003374932	0.001489928	2459	tags=35%, list=13%, signal=31%	6423/1301/1290/1289/4318/2335/3624/1295/2697/3689/3678/1303/1284/3676/1847/2294/4323/3685/1843/83595/83595/57045/4313/8324/1291/1294/1846/8320/8013/64321/7474/3679/3912/2260/90/4317/2296/51176/3693/9421/2139/6615/2303/22943
GO:0001952	BP	GO:0001952	regulation of cell-matrix adhesion	114	0.609437335	1.722295946	0.001054852	0.003374932	0.001489928	1960	tags=29%, list=10%, signal=27%	26585/26585/26585/10631/7070/347/6366/5328/5054/4321/7057/948/1236/1307/8829/604/4323/3791/2824/916/683/6422/2042/10395/7010/6237/90102/4814/3611/1012/7414/11170/9448/23603/6376
GO:0006023	BP	GO:0006023	aminoglycan biosynthetic process	114	0.666658236	1.884004656	0.001054852	0.003374932	0.001489928	2361	tags=37%, list=12%, signal=33%	1462/633/4060/10082/4969/6383/1634/5159/50515/9955/55790/4958/5549/337876/55454/51363/3553/2331/7040/22856/9956/3037/8706/29940/56548/3339/10402/9953/6482/284/113189/84752/92126/92126/9469/9435/10090/1464/3036/55501/2817/2651/2651/9672
GO:1903038	BP	GO:1903038	negative regulation of leukocyte cell-cell adhesion	114	0.668421073	1.888986509	0.001054852	0.003374932	0.001489928	2944	tags=51%, list=15%, signal=43%	10457/2213/11326/6387/10875/7292/6366/942/3620/972/10288/10288/10288/10288/10288/3142/2615/301/10859/10859/10859/10859/10859/604/84868/5621/11314/56253/57045/29126/2737/201633/3559/79626/864/54900/3659/3902/26191/1051/4092/84695/80380/26279/3135/3135/3135/3135/3135/3135/3135/3135/55824/941/1493/9655/8654/3566/3586/1845/5573/5777/3965/3718/4192/6375/10385
GO:0002688	BP	GO:0002688	regulation of leukocyte chemotaxis	112	0.767642193	2.164750019	0.001059322	0.003374932	0.001489928	1558	tags=44%, list=8%, signal=41%	26585/26585/26585/10563/6347/728/7941/9353/3627/6387/6351/6351/6351/6352/6352/56833/5919/1436/719/1230/6366/6363/7424/3576/7060/5054/3569/972/3071/199/199/199/199/199/199/7057/1236/5880/83700/729230/3579/1843/2358/5641/6354/683/8291/7474/5764/1240/63940/63940/63940/63940/63940/63940/63940/3570
GO:0002761	BP	GO:0002761	regulation of myeloid leukocyte differentiation	112	0.665784386	1.877511131	0.001059322	0.003374932	0.001489928	2705	tags=46%, list=14%, signal=40%	7305/2200/2124/714/3059/9935/9770/3624/1230/972/4286/4920/7107/54209/9370/10859/10859/10859/10859/10859/7040/760/10272/11025/11025/11025/11025/11006/11006/11006/11006/11006/6422/3665/3665/2353/920/7099/8111/1051/4853/10234/51176/10401/81501/3458/7124/7124/7124/7124/7124/7124/7124/7124/2242/7071/84959/4067/140685/133308/677
GO:0021782	BP	GO:0021782	glial cell development	112	0.635057125	1.790860294	0.001059322	0.003374932	0.001489928	2570	tags=30%, list=13%, signal=26%	728/712/6279/54587/7431/3569/7097/6280/1191/4920/54209/3913/3553/26011/10100/2358/10810/1902/8506/5354/4919/375387/6664/7099/3611/3400/2896/3458/443/7124/7124/7124/7124/7124/7124/7124/7124/4067/3459/2934
GO:0045667	BP	GO:0045667	regulation of osteoblast differentiation	112	0.607981495	1.71450705	0.001059322	0.003374932	0.001489928	2316	tags=34%, list=12%, signal=30%	6423/26585/26585/26585/115908/6591/7291/4921/9770/7424/338773/3569/3488/3479/4208/5587/57045/2737/117581/117581/6422/6664/9260/10312/3611/3570/2735/1052/1051/90/3572/860/56975/56975/56975/56975/3082/7124/7124/7124/7124/7124/7124/7124/7124
GO:0051928	BP	GO:0051928	positive regulation of calcium ion transport	112	0.671059566	1.892387132	0.001059322	0.003374932	0.001489928	2344	tags=34%, list=12%, signal=30%	6347/4283/3627/6387/6351/6351/6351/6352/6352/7070/1230/5311/6373/5159/857/781/187/6781/5027/4638/7220/3306/51393/10268/2641/2149/920/287/409/11027/11027/11027/11027/5031/6769/6376/30845/9446/6622/5026/5336/7225
GO:0090101	BP	GO:0090101	negative regulation of transmembrane receptor protein serine/threonine kinase signaling pathway	116	0.682596287	1.926322666	0.001059322	0.003374932	0.001489928	1702	tags=28%, list=9%, signal=26%	6423/26585/26585/26585/54829/2200/5654/91851/7041/11117/8483/50515/857/135228/4052/858/7040/8321/94031/348093/81031/57045/10272/114990/114990/10468/6422/7046/203100/375387/7474/7043/90/4092
GO:0043534	BP	GO:0043534	blood vessel endothelial cell migration	113	0.653850545	1.843176668	0.001060445	0.003374932	0.001489928	2416	tags=40%, list=13%, signal=35%	26585/26585/26585/348/9353/7424/6091/3162/1003/10769/7057/5743/1960/4208/301/2113/8829/493/57381/7040/3791/5587/79812/10000/10000/3315/154810/2247/958/3091/161198/4223/284/28984/4627/2260/54345/2876/4215/22846/285/6776/7124/7124/7124/7124/7124/7124/7124/7124/2303
GO:0071621	BP	GO:0071621	granulocyte chemotaxis	113	0.770209769	2.171188335	0.001060445	0.003374932	0.001489928	1224	tags=43%, list=6%, signal=41%	6362/6362/6362/10563/2207/6347/728/6355/4283/9353/3627/6351/6351/6351/6352/6352/5919/1436/719/6279/3689/6366/6373/6363/3576/6356/7060/7857/972/6280/3071/6374/7057/5473/5142/1236/301/5880/83700/3553/1441/6372/57580/3579/6283/6357/5294/6354/3672/683/7409/8291
GO:0005884	CC	GO:0005884	actin filament	110	0.608924717	1.710177119	0.001068376	0.003374932	0.001489928	2777	tags=41%, list=14%, signal=35%	3059/3055/2316/5311/3936/1809/92241/7456/2534/27295/199/199/199/199/199/199/25802/23022/301/5880/8522/83700/11151/70/4644/23433/1627/23406/8572/64236/7010/9260/7169/9051/7454/7171/87/7168/5358/10634/11214/254102/395/7111/83543/6525/60/4650
GO:0019724	BP	GO:0019724	B cell mediated immunity	109	0.692162144	1.943211785	0.001068376	0.003374932	0.001489928	2508	tags=46%, list=13%, signal=41%	2207/718/710/716/713/2213/714/712/715/715/10875/7292/100423062/5788/5788/51311/972/1191/3119/3119/3119/3119/3119/3119/3119/730/695/939/604/7040/3426/202309/3665/3665/958/1378/3133/3133/3133/3133/3133/3133/3133/10312/8741/10538/975/3135/3135/3135/3135/3135/3135/3135/3135/23075/51279/51279/1604/7124/7124/7124/7124/7124/7124/7124/7124/3566/940/3586/84174
GO:0019730	BP	GO:0019730	antimicrobial humoral response	110	0.601605201	1.689620113	0.001068376	0.003374932	0.001489928	2357	tags=28%, list=12%, signal=25%	10563/4283/3627/5919/6279/6373/3576/6039/6280/1191/6374/5473/10578/4069/6372/5320/6283/6357/3853/3133/3133/3133/3133/3133/3133/3133/1511/1113/1113/6556/3105/3105/3105/3105/3105/3105/3105/3105
GO:0031623	BP	GO:0031623	receptor internalization	109	0.644643884	1.809806566	0.001068376	0.003374932	0.001489928	1698	tags=24%, list=9%, signal=22%	26585/26585/26585/6424/2207/11031/3689/3576/857/3357/6401/10203/4599/948/10859/10859/10859/10859/10859/4600/10267/3579/10268/133/284/1759/10266/57007/975/409
GO:0051208	BP	GO:0051208	sequestering of calcium ion	110	0.65488765	1.839264925	0.001068376	0.003374932	0.001489928	3036	tags=43%, list=16%, signal=36%	5350/4283/3627/7070/6366/5311/6373/1193/6363/3357/5788/5788/1234/1236/187/5027/11151/4644/2281/7220/3708/845/3932/2247/309/2149/287/57192/5031/6376/477/9446/6622/3356/5336/6546/84959/4067/930/623/5777/22821/22821/57158/5144/356/6375/775/775
GO:1903510	BP	GO:1903510	mucopolysaccharide metabolic process	109	0.658983231	1.85006359	0.001068376	0.003374932	0.001489928	2699	tags=41%, list=14%, signal=36%	1462/633/4060/4969/1634/50515/55790/10894/4958/5549/337876/55454/51363/3553/2331/7040/22856/3037/29940/56548/2247/10402/6482/284/80760/113189/2799/5292/133584/92126/92126/3600/9469/9435/10090/9806/1464/3082/3036/55501/3423/3699/11081/8534/79586/411
GO:1990266	BP	GO:1990266	neutrophil migration	110	0.770018358	2.162611798	0.001068376	0.003374932	0.001489928	2197	tags=54%, list=11%, signal=48%	6362/6362/6362/10563/2207/6347/728/6355/4283/9353/3627/6351/6351/6351/6352/6352/56833/719/6279/3689/6366/6373/6363/3576/6356/7060/972/6280/3071/3554/5175/6374/5473/5142/1236/5880/83700/399/3553/1441/6372/57580/3579/6283/6357/5294/6354/3672/683/7409/8291/391/4267/5293/6367/4354/101/6376/10344/23396/6368/6368/57126/7042
GO:2000181	BP	GO:2000181	negative regulation of blood vessel morphogenesis	109	0.668281598	1.876168307	0.001068376	0.003374932	0.001489928	2316	tags=44%, list=12%, signal=39%	7058/23213/5176/5176/6678/3627/11117/1634/9510/10516/7060/5054/1284/5797/10769/7057/729230/3087/6772/493/641700/641700/140862/79812/240/240/7122/7075/10365/3339/4223/7010/23166/5764/28984/2296/3135/3135/3135/3135/3135/3135/3135/3135/1524/7042/22846/285/7124/7124/7124/7124/7124/7124/7124/7124
GO:0006024	BP	GO:0006024	glycosaminoglycan biosynthetic process	107	0.674181814	1.890963412	0.001069519	0.003374932	0.001489928	2676	tags=41%, list=14%, signal=35%	1462/633/4060/10082/4969/6383/1634/5159/50515/9955/55790/4958/5549/337876/55454/51363/3553/2331/7040/22856/9956/3037/29940/56548/3339/10402/9953/6482/284/113189/92126/92126/9469/9435/10090/1464/3036/55501/2817/2651/2651/9672/11081/8534/79586
GO:0016525	BP	GO:0016525	negative regulation of angiogenesis	107	0.67635467	1.897057898	0.001069519	0.003374932	0.001489928	2316	tags=45%, list=12%, signal=40%	7058/23213/5176/5176/6678/3627/11117/1634/9510/10516/7060/5054/1284/5797/10769/7057/729230/3087/6772/493/641700/641700/140862/79812/240/240/7122/7075/10365/3339/4223/7010/23166/5764/28984/2296/3135/3135/3135/3135/3135/3135/3135/3135/1524/7042/22846/285/7124/7124/7124/7124/7124/7124/7124/7124
GO:0051282	BP	GO:0051282	regulation of sequestering of calcium ion	107	0.669388879	1.877520059	0.001069519	0.003374932	0.001489928	3036	tags=44%, list=16%, signal=37%	5350/4283/3627/7070/6366/5311/6373/1193/6363/3357/5788/5788/1234/1236/187/5027/11151/4644/2281/7220/3708/845/3932/2247/309/2149/287/57192/5031/6376/477/9446/6622/3356/5336/6546/84959/4067/930/623/5777/22821/22821/57158/5144/356/6375/775/775
GO:0016064	BP	GO:0016064	immunoglobulin mediated immune response	106	0.693943393	1.94321108	0.001072961	0.003374932	0.001489928	2483	tags=43%, list=13%, signal=38%	2207/718/710/716/713/2213/714/712/715/715/10875/7292/100423062/5788/5788/51311/972/1191/3119/3119/3119/3119/3119/3119/3119/730/695/939/604/7040/3426/202309/3665/3665/958/1378/3133/3133/3133/3133/3133/3133/3133/10312/8741/10538/975/23075/51279/51279/1604/7124/7124/7124/7124/7124/7124/7124/7124/3566/940/3586
GO:0030282	BP	GO:0030282	bone mineralization	106	0.705161816	1.974625406	0.001072961	0.003374932	0.001489928	2061	tags=39%, list=11%, signal=35%	26585/26585/26585/10457/54829/1311/4256/1278/7291/4015/4921/5552/1230/338773/57419/2268/9636/4920/3479/5743/4958/4208/29887/1901/5027/3381/7040/1893/4322/2824/240/240/5744/154/3091/5764/7043/90/56975/56975/56975/56975/4054/166929
GO:0051283	BP	GO:0051283	negative regulation of sequestering of calcium ion	106	0.670844518	1.878528585	0.001072961	0.003374932	0.001489928	3036	tags=44%, list=16%, signal=37%	5350/4283/3627/7070/6366/5311/6373/1193/6363/3357/5788/5788/1234/1236/187/5027/11151/4644/2281/7220/3708/845/3932/2247/309/2149/287/57192/5031/6376/477/9446/6622/3356/5336/6546/84959/4067/930/623/5777/22821/22821/57158/5144/356/6375/775/775
GO:0051209	BP	GO:0051209	release of sequestered calcium ion into cytosol	105	0.668450764	1.86909176	0.001075269	0.003374932	0.001489928	3036	tags=44%, list=16%, signal=37%	5350/4283/3627/7070/6366/5311/6373/1193/6363/3357/5788/5788/1234/1236/187/5027/11151/4644/2281/7220/3708/845/3932/2247/2149/287/57192/5031/6376/477/9446/6622/3356/5336/6546/84959/4067/930/623/5777/22821/22821/57158/5144/356/6375/775/775
GO:0002286	BP	GO:0002286	T cell activation involved in immune response	104	0.695514191	1.94153544	0.001076426	0.003374932	0.001489928	2469	tags=45%, list=13%, signal=40%	2207/2213/3109/3109/3109/3109/3109/3109/3109/3109/10875/7292/1880/3936/6363/3569/942/972/3142/3383/3683/301/10859/10859/10859/10859/10859/604/84868/54518/26253/8320/5873/10538/975/4092/84695/2625/8809/6095/51176/941/3458/911/4063/9655/6556/5971/3566/114548/114836/3606
GO:0034446	BP	GO:0034446	substrate adhesion-dependent cell spreading	103	0.622536473	1.736225099	0.001076426	0.003374932	0.001489928	3387	tags=42%, list=18%, signal=35%	10631/10979/2335/2316/2192/2633/3676/558/10630/83706/3913/84168/57580/8829/91663/3685/3037/8324/3915/7010/64098/3611/3912/55679/9404/11149/23603/10461/55742/23380/29780/8322/84628/3695/79834/3987/2241/4192/10109/9341/4739/57091/1946/387/811
GO:0044853	CC	GO:0044853	plasma membrane raft	104	0.609896056	1.702531485	0.001076426	0.003374932	0.001489928	3729	tags=50%, list=19%, signal=41%	3684/3055/3689/857/6401/3162/925/5743/120892/3937/5740/858/7035/493/30846/3037/931/83483/6404/10395/1000/2149/3778/26509/1012/5348/3751/3717/11149/23603/3667/477/57126/1136/64805/3356/4118/5573/161742/356/659/7048/1946/6608/1499/6786/10211/10211/10211/10211/10211/10211/10211/10211/867/117/5566/5566
GO:0071887	BP	GO:0071887	leukocyte apoptotic process	104	0.707527789	1.975071531	0.001076426	0.003374932	0.001489928	2035	tags=40%, list=11%, signal=36%	2207/3059/6387/1178/6352/6352/1514/6366/6363/3569/3620/3575/972/558/1234/4208/1236/301/10859/10859/10859/10859/10859/81704/5027/695/939/155038/604/3579/29126/2737/3665/3665/3559/355/3091/1831/8013/7474/5293/101/10461/100/917/2621
GO:0010927	BP	GO:0010927	cellular component assembly involved in morphogenesis	102	0.608517812	1.695344922	0.001078749	0.003374932	0.001489928	2784	tags=32%, list=14%, signal=28%	23136/5159/7097/1073/25802/4208/1466/4628/4629/4629/26011/70/1465/8506/845/5376/90102/287/3611/5239/7138/7168/5156/2314/2314/8837/4205/2817/11214/23363/29767/5573/7111/3688
GO:0032609	BP	GO:0032609	interferon-gamma production	102	0.712805717	1.985893474	0.001078749	0.003374932	0.001489928	2544	tags=52%, list=13%, signal=45%	929/3113/3113/3113/3113/3113/3113/3113/3113/7292/3624/3115/3115/3115/3115/3115/3115/3115/3115/51311/914/10125/3554/3702/558/9636/54440/64581/5142/1236/10859/10859/10859/10859/10859/3553/729230/84868/5621/140885/56253/29126/916/51284/8320/7474/7099/11118/10225/26191/2625/8807/8809/80380/2621/11119/10148/7124/7124/7124/7124/7124/7124/7124/7124/6556/3105/3105/3105/3105/3105/3105/3105/3105/114836/360…
GO:0045621	BP	GO:0045621	positive regulation of lymphocyte differentiation	102	0.666130248	1.855854522	0.001078749	0.003374932	0.001489928	2469	tags=51%, list=13%, signal=45%	7292/6363/942/5788/5788/3575/972/10288/10288/10288/10288/10288/10125/3142/3071/558/54440/1960/301/695/399/3553/939/604/4323/2737/9308/11006/11006/11006/11006/11006/3559/864/2736/8876/2625/11221/3600/1540/101/3135/3135/3135/3135/3135/3135/3135/3135/51176/941/7704/100/2621/3458/7535/8744/9655/3566/114548/3606
GO:0050868	BP	GO:0050868	negative regulation of T cell activation	102	0.677584748	1.887767029	0.001078749	0.003374932	0.001489928	2944	tags=54%, list=15%, signal=46%	10457/2213/11326/10875/7292/942/3620/972/10288/10288/10288/10288/10288/3142/2615/301/10859/10859/10859/10859/10859/604/84868/5621/11314/56253/57045/29126/2737/201633/3559/79626/864/54900/3659/3902/26191/1051/4092/84695/80380/26279/3135/3135/3135/3135/3135/3135/3135/3135/55824/941/1493/9655/8654/3566/3586/1845/5573/5777/3965/3718/4192/6375/10385
GO:0072676	BP	GO:0072676	lymphocyte migration	102	0.734843912	2.047292404	0.001078749	0.003374932	0.001489928	2120	tags=47%, list=11%, signal=42%	6362/6362/6362/10563/6347/6355/3627/6387/6351/6351/6351/6352/6352/1880/347/6366/6373/6363/6356/58494/3676/3383/199/199/199/199/199/199/3683/1236/4345/1901/81704/729230/9023/4478/1893/56253/6357/5294/6354/58191/64005/4267/7474/5293/6367/2625/101/9420/6376/10344/2621/7535/6368/6368
GO:1904019	BP	GO:1904019	epithelial cell apoptotic process	102	0.636509025	1.7733291	0.001078749	0.003374932	0.001489928	2316	tags=40%, list=12%, signal=35%	6424/6347/5054/3569/80781/7857/3162/3676/1003/3383/57124/7057/7128/641700/641700/26471/3791/5294/958/7010/7538/284/10266/28984/409/2625/3717/3135/3135/3135/3135/3135/3135/3135/3135/666/51129/2621/8837/7124/7124/7124/7124/7124/7124/7124/7124
GO:0007229	BP	GO:0007229	integrin-mediated signaling pathway	100	0.711767364	1.983051443	0.001086957	0.003374932	0.001489928	1968	tags=39%, list=10%, signal=35%	2207/7305/3684/1281/10979/3055/2335/7070/3689/2316/5341/9510/3678/9358/7076/2268/3676/9636/3683/83706/57343/1307/8829/3685/5587/81031/5354/3672/683/7409/22801/7791/7791/3679/5764/3611/4627/55679/84695/3687/3693
GO:0071706	BP	GO:0071706	tumor necrosis factor superfamily cytokine production	100	0.736512283	2.051993136	0.001086957	0.003374932	0.001489928	2157	tags=39%, list=11%, signal=35%	10457/2207/23643/929/7291/54/6363/50856/7097/5788/5788/914/10125/1191/558/54440/3479/54209/948/9370/7128/84868/5724/197358/140885/29126/11213/3133/3133/3133/3133/3133/3133/3133/7538/945/284/7099/947/26191/409/3717/26137/2841/101/6376/2621/3458/6504
GO:0002526	BP	GO:0002526	acute inflammatory response	101	0.697959544	1.939405928	0.001088139	0.003374932	0.001489928	2492	tags=44%, list=13%, signal=39%	2207/718/2213/9332/54210/2335/7292/6279/3569/9180/3383/5743/1236/695/3553/3579/26471/6863/5294/5008/2157/3133/3133/3133/3133/3133/3133/3133/12/3570/1051/90/1910/3572/2867/8876/2625/57817/26279/101/116/7124/7124/7124/7124/7124/7124/7124/7124/5733/114548/23780
GO:0006939	BP	GO:0006939	smooth muscle contraction	101	0.677389578	1.882248583	0.001088139	0.003374932	0.001489928	2429	tags=35%, list=13%, signal=31%	23213/1311/5997/1264/857/3357/1909/8877/10203/5743/4629/4629/59/4638/493/5724/2281/952/55959/60675/93649/3815/9732/154/2149/3778/1910/150/5592/100/477/1136/3356/6546/5733/6865
GO:0046632	BP	GO:0046632	alpha-beta T cell differentiation	101	0.647925935	1.800378561	0.001088139	0.003374932	0.001489928	3365	tags=53%, list=17%, signal=44%	7292/1880/1514/6363/91543/3569/942/3142/3071/3702/54440/301/604/5660/2737/9308/639/159296/8320/864/3659/10538/944/4092/84695/2625/8809/26279/2841/6095/51176/941/7704/100/3458/7535/4063/9655/5971/3566/114548/114836/3606/3965/3718/64218/3594/30009/3707/6774/10892/7048/596/387
GO:0150115	BP	GO:0150115	cell-substrate junction organization	101	0.628422936	1.746185975	0.001088139	0.003374932	0.001489928	3418	tags=41%, list=18%, signal=34%	26585/26585/26585/10979/2335/7070/347/3678/7145/7057/1307/8829/4323/3791/2824/3915/6422/2042/10395/7010/90102/7414/11170/9448/23603/87/22998/7094/23499/395/1845/10580/79834/9922/10982/3987/29984/10391/3918/1946/596/387/5728/5728
GO:0005911	CC	GO:0005911	cell-cell junction	456	0.459596774	1.358749406	0.001998002	0.005884227	0.002597703	3090	tags=26%, list=16%, signal=23%	122786/91624/79827/23136/1009/83872/83604/2697/2316/5311/23336/54587/3678/58494/57493/231/914/27295/8777/25932/1003/3702/5175/6624/5797/3937/301/2706/83700/5027/794/794/11151/963/91663/1674/1627/916/3815/57125/1266/7074/8506/90952/7122/7409/5376/7046/154810/2702/8642/10052/23586/1000/8572/64236/10791/5010/7010/79652/9260/7791/7791/2701/387357/387357/287/3611/4627/23705/55679/5348/7414/7454/4092/2…
GO:0006979	BP	GO:0006979	response to oxidative stress	413	0.470400576	1.393272303	0.001998002	0.005884227	0.002597703	2486	tags=24%, list=13%, signal=21%	4688/348/1545/4318/2878/493869/1410/347/5311/6363/7837/1277/5159/253827/10516/3569/8877/2882/50507/2534/3162/358/558/199/199/199/199/199/199/653361/5743/948/120892/9370/1236/301/2706/4689/4689/7128/1536/695/4314/664/79772/2113/6772/5621/4277/4277/4277/4277/4277/4277/4277/4277/4323/2281/952/5660/8321/1843/140885/5742/5587/1612/4313/240/240/3315/10365/2353/3091/8013/10628/7099/114757/2308/6648/4929…
GO:0008047	MF	GO:0008047	enzyme activator activity	470	0.457203708	1.352535638	0.001998002	0.005884227	0.002597703	2868	tags=22%, list=15%, signal=19%	6423/26585/26585/26585/4688/6355/348/5997/241/5118/341/6352/6352/2335/7070/9459/857/3486/3357/9535/5996/2192/1123/3071/653361/120892/64407/64333/23158/4689/4689/5999/57580/8829/11080/55803/397/117289/5660/26471/1794/257106/3316/1075/9732/6004/54757/64744/26577/374403/9938/10395/2760/663/57514/54206/25780/28984/2258/6001/83478/8490/50807/79658/51306/141/26575/58484/2621/55616/55616/1512/4056/4056/…
GO:0016055	BP	GO:0016055	Wnt signaling pathway	486	0.459506521	1.360754307	0.001998002	0.005884227	0.002597703	3334	tags=26%, list=17%, signal=22%	6423/26585/26585/26585/6424/115908/23213/6591/348/84870/10979/64359/64359/64359/10082/7041/5311/1277/51339/3489/857/7097/4286/387914/166336/25937/7472/9839/29969/4920/4163/120892/1363/80114/7128/144165/27122/115701/3087/3487/7040/22881/8321/83595/83595/79413/55959/23500/2737/8324/5698/5698/5698/5698/5698/5698/5698/5698/27303/7074/26524/27123/5218/4919/6422/154810/54331/3090/1000/64321/7474/2535/3…
GO:0061458	BP	GO:0061458	reproductive system development	422	0.453113098	1.341656115	0.001998002	0.005884227	0.002597703	2602	tags=21%, list=14%, signal=19%	6423/23213/5176/5176/6696/84870/23414/9353/5654/3624/2697/2316/5311/1634/9510/5159/3371/1508/10409/7472/558/3383/4920/5743/5740/301/6781/2706/5806/23641/4323/4327/5660/26471/10272/6943/2737/93649/1396/3815/639/9021/10468/6422/7046/3091/8320/133/2295/23462/7474/10370/5764/2735/3400/1051/2736/2296/409/2625/23493/8728/4853/2034/203447/10461/9420/51176/666/100/3726/6586/5156/8743/7026/10046/9421/5129…
GO:0070482	BP	GO:0070482	response to oxygen levels	368	0.461511491	1.362537125	0.001998002	0.005884227	0.002597703	3418	tags=29%, list=18%, signal=24%	7852/7291/6387/10631/1410/7424/1277/5159/5328/857/7097/1909/50507/5327/3162/358/3383/7057/5743/10630/9370/5740/6781/1536/664/2113/4323/952/3779/3708/4313/93649/5698/5698/5698/5698/5698/5698/5698/5698/1902/114990/114990/665/6422/355/3091/7010/133/3778/5066/10370/5352/7351/5764/947/7043/4017/10266/28984/1958/114757/2308/4929/3751/9915/5351/2034/101/7423/6095/6285/100/51129/80315/54541/10135/7042/11…
GO:0198738	BP	GO:0198738	cell-cell signaling by wnt	488	0.459272097	1.35988731	0.001998002	0.005884227	0.002597703	3334	tags=26%, list=17%, signal=22%	6423/26585/26585/26585/6424/115908/23213/6591/348/84870/10979/64359/64359/64359/10082/7041/5311/1277/51339/3489/857/7097/4286/387914/166336/25937/7472/9839/29969/4920/4163/120892/1363/80114/7128/144165/27122/115701/3087/3487/7040/22881/8321/83595/83595/79413/55959/23500/2737/8324/5698/5698/5698/5698/5698/5698/5698/5698/27303/7074/26524/27123/5218/4919/6422/154810/54331/3090/1000/64321/7474/2535/3…
GO:0005765	CC	GO:0005765	lysosomal membrane	337	0.476475996	1.406366074	0.002	0.005884227	0.002597703	2870	tags=35%, list=15%, signal=30%	3122/3122/3122/3122/3122/3122/3122/3122/7805/3113/3113/3113/3113/3113/3113/3113/3113/3109/3109/3109/3109/3109/3109/3109/3109/3108/3108/3108/3108/3108/3108/3108/3108/79901/719/53346/3115/3115/3115/3115/3115/3115/3115/3115/51311/51296/59345/972/3117/3117/3117/3117/3117/3117/684/11010/7107/3119/3119/3119/3119/3119/3119/3119/2357/2040/55332/23646/1509/5660/24141/27074/8905/3126/3126/3126/23208/526/12…
GO:0032535	BP	GO:0032535	regulation of cellular component size	354	0.464894772	1.370677763	0.002	0.005884227	0.002597703	3187	tags=25%, list=17%, signal=21%	348/3059/6696/9353/6387/3055/2335/6366/5341/6356/1073/3575/51334/9535/4131/358/3071/3383/25802/1236/5027/51466/11151/57580/8829/91663/4478/5962/163782/10810/1627/51393/90952/7409/1808/10602/23406/3778/7474/10439/3611/8936/2006/7454/2258/56920/822/1382/23075/10344/6840/85358/9873/2314/2314/3897/1173/5216/54551/54551/4133/54434/54910/51330/10095/8301/23499/2934/130271/56907/832/2664/29767/7111/2364…
GO:0045862	BP	GO:0045862	positive regulation of proteolysis	334	0.478273504	1.411727184	0.002	0.005884227	0.002597703	2990	tags=25%, list=16%, signal=22%	6423/348/5118/2335/6279/3428/857/10418/6091/2192/6280/28951/2534/1191/57333/10769/54209/120892/64581/144165/3553/84168/1509/9447/641700/641700/4323/26471/83595/83595/5641/1612/1075/3932/9532/26577/1378/355/10395/2149/9781/7133/2896/4627/4092/285671/3717/101/150/147372/255488/3092/55743/666/127544/58484/3458/27141/27141/8743/1512/6622/10550/8837/9655/7124/7124/7124/7124/7124/7124/7124/7124/154214/…
GO:0098852	CC	GO:0098852	lytic vacuole membrane	337	0.476475996	1.406366074	0.002	0.005884227	0.002597703	2870	tags=35%, list=15%, signal=30%	3122/3122/3122/3122/3122/3122/3122/3122/7805/3113/3113/3113/3113/3113/3113/3113/3113/3109/3109/3109/3109/3109/3109/3109/3109/3108/3108/3108/3108/3108/3108/3108/3108/79901/719/53346/3115/3115/3115/3115/3115/3115/3115/3115/51311/51296/59345/972/3117/3117/3117/3117/3117/3117/684/11010/7107/3119/3119/3119/3119/3119/3119/3119/2357/2040/55332/23646/1509/5660/24141/27074/8905/3126/3126/3126/23208/526/12…
GO:0010976	BP	GO:0010976	positive regulation of neuron projection development	270	0.499763298	1.469641258	0.002002002	0.005884227	0.002597703	3784	tags=33%, list=20%, signal=27%	5176/5176/348/5997/7852/9353/6387/2335/1809/4131/6091/6280/2534/9839/4920/10154/8829/9638/2281/8321/5587/1627/51393/11075/1902/7074/4919/23129/2042/257194/7474/57699/5764/3611/2896/2260/5649/5274/8578/8578/1382/6376/85358/3082/116/3897/7436/8837/2242/6324/8322/51330/4067/54149/347733/23499/23363/8724/2664/322/140578/411/1272/55754/27/4804/8536/2889/4192/5048/65009/659/51199/9863/4747/27020/11344/…
GO:0062197	BP	GO:0062197	cellular response to chemical stress	329	0.468304046	1.380941465	0.002002002	0.005884227	0.002597703	2381	tags=24%, list=12%, signal=21%	4688/1545/4318/2878/493869/5311/5159/10516/92241/857/3569/231/8877/2882/50507/2534/3162/358/558/199/199/199/199/199/199/653361/5743/948/120892/301/2706/4689/4689/7128/1536/695/4638/4314/664/2113/5660/8321/140885/5587/1612/4313/240/240/3315/8291/10365/2353/355/3091/8013/80303/7099/54206/2308/6648/4929/8876/8807/3717/2034/7168/5156/3082/80310/6622/2876/10550/8837/7124/7124/7124/7124/7124/7124/7124/…
GO:0043010	BP	GO:0043010	camera-type eye development	320	0.471164668	1.388883639	0.002004008	0.005884227	0.002597703	3353	tags=24%, list=17%, signal=20%	5176/5176/2200/1545/7291/2202/7070/10586/3624/1410/1295/7431/4211/5159/1282/4286/1296/25932/7472/9839/793/5797/4628/3913/8829/493/57381/57045/4094/2737/2823/113246/7046/221935/220/2247/3091/6664/2295/7474/4814/5764/10312/24147/2296/2625/4853/10461/5156/2321/7042/4693/6604/2255/2303/8322/11081/30812/23363/116039/7482/1497/7111/658/6497/4149/10763/161742/131544/659/775/775/10252/5961/2782/22882/704…
GO:0045165	BP	GO:0045165	cell fate commitment	259	0.498512576	1.464654998	0.002004008	0.005884227	0.002597703	2784	tags=21%, list=14%, signal=18%	6423/2619/5396/56833/7041/25925/1514/3569/4286/7472/4920/10630/4208/26011/8829/2737/8324/639/4854/6422/7046/2247/8320/64321/7474/10538/1051/2260/90/2736/2258/84695/2625/23493/4853/2034/1540/6095/860/440823/54345/7026/285590/2139/2596/4063/64641/8543/2255/2303/114836/22943/64843/367/30812/7482/650/5371/3688
GO:0048638	BP	GO:0048638	regulation of developmental growth	318	0.47284512	1.393702543	0.002004008	0.005884227	0.002597703	3768	tags=28%, list=20%, signal=23%	6423/348/5997/6696/7852/23414/6387/2335/2697/4211/4131/3142/10409/7472/54440/3479/4208/5999/8829/2690/5641/1627/51393/26524/1808/6422/7046/2247/154/7474/57699/10439/3611/2735/2260/2296/4092/2258/56920/23493/11221/5292/57817/203447/2307/1382/4886/55841/8835/285590/3897/6776/4133/2303/54910/51330/23499/367/2664/1026/79068/7049/64218/9706/9241/5048/659/1435/3516/6774/2045/11344/7048/5802/1946/60485/…
GO:0060562	BP	GO:0060562	epithelial tube morphogenesis	317	0.477282435	1.406880671	0.002004008	0.005884227	0.002597703	3140	tags=27%, list=16%, signal=23%	6423/26585/26585/26585/115908/7852/7291/9353/3627/1436/5311/6356/3371/1909/1282/25932/7472/9839/4208/144165/2294/81792/81792/8829/7040/4323/3579/8321/3791/6943/2737/2022/55083/55083/6422/79633/8642/2247/23129/10395/3091/8320/6664/133/64321/7474/2535/3611/90/2736/2625/4853/5420/3687/51176/54345/64399/1512/9421/7042/2246/7124/7124/7124/7124/7124/7124/7124/7124/5216/10672/8543/2255/9500/2303/54910/1…
GO:0071496	BP	GO:0071496	cellular response to external stimulus	301	0.483315354	1.423896482	0.002004008	0.005884227	0.002597703	3155	tags=28%, list=16%, signal=24%	6423/6591/7412/10631/2697/3428/1277/3371/9891/5788/5788/51311/3162/3676/358/558/3383/199/199/199/199/199/199/58528/5743/120892/4316/5027/3553/664/1030/4023/5587/23710/93649/2022/5138/6422/7378/2752/51284/958/2353/355/5764/7099/7100/3659/2308/4929/11170/11337/5292/3600/2350/552/7132/477/25959/9531/2621/53349/80315/5166/10135/3625/10634/2242/81631/7071/6494/4067/7482/1026/11152/64121/4615/467/10670…
GO:0001894	BP	GO:0001894	tissue homeostasis	239	0.507312422	1.483672645	0.002012072	0.005884227	0.002597703	2091	tags=21%, list=11%, signal=19%	1513/6696/1436/54/2697/338773/5159/3569/58494/231/50507/25937/1003/5175/54440/7107/57333/5743/3988/5880/7128/83700/29887/1901/5027/11151/4069/729230/760/952/3908/9079/54360/90952/7122/3315/3915/154/2149/284/7099/947/10312/12/1472/1200/7414/2296/2034/101/81501/4054/1512/5166
GO:0008016	BP	GO:0008016	regulation of heart contraction	231	0.503888897	1.472227184	0.002014099	0.005884227	0.002597703	2623	tags=23%, list=14%, signal=20%	5350/5997/2697/2316/1193/53826/857/23704/781/5142/6781/5999/493/2281/7220/6863/1674/3708/140/64091/5294/845/2702/10052/133/10699/287/5348/4092/2258/23493/3751/2548/3717/11149/2034/552/100/6330/30845/477/7168/27129/9446/7042/1113/1113/55799/8654/6546/4205/6324/3752/125111/4882
GO:0030178	BP	GO:0030178	negative regulation of Wnt signaling pathway	203	0.523773295	1.526378255	0.002016129	0.005884227	0.002597703	1689	tags=20%, list=9%, signal=19%	6423/26585/26585/26585/6424/115908/6591/348/64359/64359/64359/51339/3489/857/387914/25937/4920/4163/80114/144165/27122/115701/3487/22881/8321/2737/5698/5698/5698/5698/5698/5698/5698/5698/27303/26524/27123/6422/3090/1000/64321/7474/2735/1958/2308/4772
GO:0071241	BP	GO:0071241	cellular response to inorganic substance	203	0.501031768	1.460104976	0.002016129	0.005884227	0.002597703	2333	tags=20%, list=12%, signal=18%	5176/5176/241/4318/5311/2167/4499/4502/3162/25932/358/4501/653361/5743/4496/120892/4208/4493/1536/645745/4314/664/4494/5621/5641/10272/2354/23208/2353/144402/84329/113/7474/57699/57192/4495/2308/3726/23621/254428/6622/2203/8837/4205
GO:0043903	BP	GO:0043903	regulation of symbiotic process	208	0.516075415	1.503348821	0.002018163	0.005884227	0.002597703	2863	tags=25%, list=15%, signal=21%	6355/348/7852/3956/6351/6351/6351/6352/6352/1436/10346/3434/3428/91543/3576/857/972/684/9636/29969/4599/2219/2040/6372/5806/858/6772/3685/3669/27074/3853/60489/4939/117854/7538/920/24138/10581/51176/10410/25827/3429/3429/7124/7124/7124/7124/7124/7124/7124/7124/940/11043/2934/8638/8724/27350/5371/3965/6737/4057/10318/4940/8547
GO:0060560	BP	GO:0060560	developmental growth involved in morphogenesis	224	0.50408628	1.471607213	0.002018163	0.005884227	0.002597703	3287	tags=25%, list=17%, signal=21%	6423/348/6696/7852/9353/6387/10631/2335/4692/4692/6356/3371/4131/3676/9839/1901/3913/8829/9201/1627/51393/8828/7074/55083/55083/1808/6422/7474/57699/10439/3611/8936/7414/2258/56920/1382/6586/3897/2246/2255/4133/54910/51330/23499/2664/3688/64218/5532/9706/5048/659/1435/51199/10252/9863/2045/11344/7048/5802/1946
GO:0060541	BP	GO:0060541	respiratory system development	197	0.514233811	1.496479097	0.002026342	0.005884227	0.002597703	2395	tags=26%, list=12%, signal=23%	6678/23414/4015/3290/5159/1116/3371/9509/9509/57493/3488/10409/7472/57333/10630/3988/2294/83716/4323/10272/6943/2737/93649/10365/220/2247/6664/7474/2252/5764/7043/54206/2735/2260/9242/2736/84695/2034/147372/51176/100/64399/4054/5156/1512/2246/7124/7124/7124/7124/7124/7124/7124/7124/2255
GO:0034764	BP	GO:0034764	positive regulation of transmembrane transport	189	0.520687846	1.513057435	0.002028398	0.005884227	0.002597703	3162	tags=28%, list=16%, signal=23%	718/6347/4283/3627/7070/2316/5311/6373/3479/781/54209/9370/187/5027/729230/760/5724/23433/7220/3779/3306/10268/154/2149/8013/287/25999/5348/5649/1520/5031/6769/3667/6376/30845/3458/85358/9446/6622/5336/4205/7225/65018/930/1389/10580/623/3688/57158/6375/2745/55600/3759/114882
GO:0031032	BP	GO:0031032	actomyosin structure organization	185	0.525060142	1.524140574	0.002030457	0.005884227	0.002597703	2704	tags=29%, list=14%, signal=25%	122786/1264/23136/8477/5159/1073/50507/25802/4208/1466/4628/4629/4629/1901/51466/8829/70/1465/6863/1902/1266/845/6422/7046/10395/7791/7791/55704/90102/7043/28984/4627/2006/221692/7454/5239/3693/7138/7168/5156/55616/55616/2314/2314/285590/8837/4205/5216/22998/11214/23363/395/29767/10580/5573/7111
GO:0002793	BP	GO:0002793	positive regulation of peptide secretion	180	0.521282141	1.515213816	0.00203252	0.005884227	0.002597703	2316	tags=27%, list=12%, signal=24%	929/23601/7292/6279/2697/7424/3569/7097/3357/2268/3479/54209/4628/5027/2922/51762/7040/952/56253/55107/26253/114899/2752/2641/3091/3133/3133/3133/3133/3133/3133/3133/945/7099/947/7043/28984/8111/23705/3717/101/24145/55691/3458/2850/116/7042/7124/7124/7124/7124/7124/7124/7124/7124
GO:0008217	BP	GO:0008217	regulation of blood pressure	175	0.518182491	1.501465291	0.002038736	0.005884227	0.002597703	3434	tags=34%, list=18%, signal=28%	1359/1278/10631/2697/7424/6446/1909/3162/5743/9370/56670/59/5125/5724/6863/5742/185/2028/2702/4883/154/2149/133/10699/947/59342/10266/6648/1910/552/6518/1511/477/5973/2621/7168/4886/7026/10135/1113/1113/3043/64167/290/367/4882/1215/623/170690/2981/5144/10391/659/5547/83988/1522/6915/5155/387/81285/9607
GO:0030832	BP	GO:0030832	regulation of actin filament length	169	0.529637747	1.534100703	0.002038736	0.005884227	0.002597703	3093	tags=29%, list=16%, signal=25%	3059/9353/6387/3055/6366/5341/6356/1073/9535/3071/3383/25802/1236/51466/11151/57580/91663/5962/163782/10810/1627/90952/10602/23406/8936/2006/7454/822/23075/10344/6840/9873/2314/2314/5216/54551/54551/54434/10095/2934/130271/56907/832/29767/7111/64857/2241/10109/51429/5217/256949/2885/80206
GO:0030324	BP	GO:0030324	lung development	170	0.533450782	1.545253756	0.002040816	0.005884227	0.002597703	2395	tags=27%, list=12%, signal=24%	6678/23414/4015/3290/5159/1116/3371/9509/9509/57493/3488/7472/57333/10630/3988/2294/83716/4323/10272/6943/2737/93649/10365/2247/6664/7474/2252/5764/7043/54206/2735/2260/2736/84695/2034/147372/100/64399/4054/5156/1512/2246/7124/7124/7124/7124/7124/7124/7124/7124/2255
GO:0043409	BP	GO:0043409	negative regulation of MAPK cascade	160	0.527664256	1.524876307	0.002042901	0.005884227	0.002597703	3083	tags=32%, list=16%, signal=27%	6423/348/5997/7078/11117/51339/857/5788/5788/2192/2633/9370/1847/10019/5027/5999/3553/1843/140885/11314/7345/11213/6422/374403/1846/7099/54900/54206/26191/2308/11221/1540/11072/11072/65018/4067/1845/5801/5777/467/55885/5998/2874/2874/10318/1844/2889/161742/64853/10385/5048/6609/10252
GO:0048592	BP	GO:0048592	eye morphogenesis	150	0.523364587	1.507270551	0.00204918	0.005884227	0.002597703	1595	tags=15%, list=8%, signal=14%	8076/2200/1290/1289/7291/2202/7070/1295/4237/4211/1296/7472/793/5797/2737/639/113246/221935/220/3091/6664/2295/7474/5764/24147
GO:0050806	BP	GO:0050806	positive regulation of synaptic transmission	167	0.520957157	1.506043431	0.00204918	0.005884227	0.002597703	3784	tags=38%, list=20%, signal=30%	7305/6347/348/10288/10288/10288/10288/10288/57616/793/4920/10769/5743/794/794/5999/729230/5621/760/8564/6863/5641/3908/6507/2752/154/5764/5649/11170/409/6285/85358/1524/116/7124/7124/7124/7124/7124/7124/7124/7124/65018/6844/54434/6865/10590/5865/6616/4900/4776/4776/27020/112476/5270/6810/5728/5728/51201/25/10211/10211/10211/10211/10211/10211/10211/10211/64084/2043/9746/9746/152404/1742
GO:0030048	BP	GO:0030048	actin filament-based movement	145	0.538781789	1.547511114	0.002051282	0.005884227	0.002597703	2038	tags=22%, list=11%, signal=20%	5350/122786/2697/2316/7431/857/7456/4542/23704/3764/781/10630/5142/4628/6781/70/4644/1674/6444/2702/10052/64005/7169/287/4627/7454/2258/55742/7171/6330/7138/477/7168
GO:0060538	BP	GO:0060538	skeletal muscle organ development	156	0.522837697	1.507554451	0.002051282	0.005884227	0.002597703	3791	tags=38%, list=20%, signal=30%	7291/1959/1634/857/1073/3142/10409/4208/858/7040/26471/6943/93649/64091/221662/2353/4223/8320/10791/6664/51676/51676/1958/9242/2006/11149/6285/26508/7026/6840/2876/8837/23764/2817/283149/30812/406/9734/64208/6497/467/59269/92737/56603/596/6261/7832/3131/387/7881/6608/1499/93986/10211/10211/10211/10211/10211/10211/10211/10211/8929/84976
GO:0000187	BP	GO:0000187	activation of MAPK activity	142	0.54541975	1.56436174	0.002057613	0.005884227	0.002597703	2425	tags=26%, list=13%, signal=23%	728/7852/6363/3489/5788/5788/972/29969/3479/7057/120892/2357/1847/5027/3553/2690/8682/60675/3815/1902/3672/2247/7474/7099/7043/975/1464/3082/11184/11184/6464/2246/7124/7124/7124/7124/7124/7124/7124/7124/2255/5585
GO:0007519	BP	GO:0007519	skeletal muscle tissue development	148	0.532863566	1.530703096	0.002057613	0.005884227	0.002597703	3677	tags=38%, list=19%, signal=31%	7291/1959/1634/857/1073/3142/4208/858/7040/26471/6943/93649/64091/221662/2353/4223/8320/10791/6664/51676/51676/1958/9242/2006/11149/6285/26508/7026/6840/2876/8837/23764/2817/283149/30812/406/9734/64208/6497/467/59269/92737/56603/596/6261/7832/3131/387/7881/6608/1499/93986/10211/10211/10211/10211/10211/10211/10211/10211
GO:0070851	MF	GO:0070851	growth factor receptor binding	136	0.547367109	1.561217135	0.002072539	0.005884227	0.002597703	3070	tags=31%, list=16%, signal=26%	26585/26585/26585/56034/2202/7424/5159/3678/3569/146722/2534/1003/3554/3553/1893/931/3557/2247/55704/2252/7100/3570/3572/2625/3717/7423/3092/5156/80310/6464/2246/9655/2255/4067/3586/3589/378/6386/2241/9365/3594/5228/2885
GO:1904950	BP	GO:1904950	negative regulation of establishment of protein localization	134	0.539030696	1.533288758	0.002076843	0.005884227	0.002597703	3170	tags=30%, list=16%, signal=26%	348/2213/5552/347/91543/29969/2615/948/120892/9370/301/4345/3553/2281/51715/23208/11142/6422/2149/284/28984/10062/150/3667/9531/55691/3625/5569/1113/1113/8609/6672/91319/91319/8724/9734/2664/7293/353500/79651/10385/10391/285381/7447/51009
GO:0046718	BP	GO:0046718	viral entry into host cell	124	0.565900539	1.609130073	0.002081165	0.005884227	0.002597703	2904	tags=28%, list=15%, signal=24%	4360/7852/3956/23601/10346/1514/3678/857/942/972/1508/558/3383/1234/2219/5806/858/6614/3685/6404/1378/117854/920/975/10581/941/3693/2621/10410/6504/1604/3356/30835/290/11043/2934/8724/3695/3965/6737/3688/4864/8547/7293
GO:0060048	BP	GO:0060048	cardiac muscle contraction	124	0.556615959	1.582729503	0.002081165	0.005884227	0.002597703	2396	tags=26%, list=12%, signal=23%	5350/5997/7852/2697/2316/1193/857/23704/3764/781/5142/6781/70/2281/5294/6444/845/2702/10052/287/4092/2258/2548/7423/6330/30845/477/7168/9446/1113/1113/8654/6546/6324
GO:0007266	BP	GO:0007266	Rho protein signal transduction	129	0.557511858	1.585148454	0.002087683	0.005884227	0.002597703	3723	tags=44%, list=19%, signal=36%	348/1278/1281/8477/5159/57493/6091/5175/10630/8829/604/57381/397/286530/185/1902/19/10602/10395/391/2149/27334/1012/7454/5924/2841/150/25959/10672/115557/2768/11214/9754/10161/2828/54922/395/50650/83892/9411/4650/3688/27/4804/2151/29984/56882/392/387/396/388/25/10211/10211/10211/10211/10211/10211/10211/10211/9639/9639/9423
GO:0016202	BP	GO:0016202	regulation of striated muscle tissue development	129	0.557324625	1.584616103	0.002087683	0.005884227	0.002597703	3677	tags=36%, list=19%, signal=29%	26585/26585/26585/5997/23414/7291/4015/2697/4211/7472/3479/4208/5999/7040/93649/8324/7046/2247/221662/2735/2260/409/23493/5292/57817/6285/51176/2817/22943/406/9734/650/7049/57158/9241/3516/56603/7048/60485/596/5728/5728/1499/10211/10211/10211/10211/10211/10211/10211/10211
GO:0035051	BP	GO:0035051	cardiocyte differentiation	130	0.547353018	1.556116586	0.002087683	0.005884227	0.002597703	3117	tags=33%, list=16%, signal=28%	26585/26585/26585/5997/7291/5159/50507/3479/4208/4628/4629/4629/144165/5999/115701/26011/7040/70/93649/6444/8324/8320/64321/90/409/23493/11149/57817/54345/6443/5156/7042/6546/4205/11214/22943/23363/650/7049/3688/150094/10611/10252/80206/3516/4000
GO:0048565	BP	GO:0048565	digestive tract development	127	0.566157087	1.610876524	0.002087683	0.005884227	0.002597703	2395	tags=30%, list=12%, signal=26%	6423/1281/79827/56034/5919/51339/3576/3142/2294/5125/579/348093/6943/2737/93649/3815/639/6422/79633/8642/159296/3091/6664/2295/64321/7474/7043/2735/1910/3572/2736/100/5156/7042/7124/7124/7124/7124/7124/7124/7124/7124/2255
GO:0048634	BP	GO:0048634	regulation of muscle organ development	132	0.554054902	1.573249068	0.002087683	0.005884227	0.002597703	3677	tags=36%, list=19%, signal=29%	26585/26585/26585/5997/23414/7291/4015/2697/4211/7472/3479/4208/5999/7040/93649/8324/7046/2247/221662/2735/2260/409/23493/5292/57817/6285/51176/2817/22943/406/9734/650/7049/57158/9241/3516/56603/497189/7048/60485/596/5728/5728/1499/10211/10211/10211/10211/10211/10211/10211/10211
GO:0051224	BP	GO:0051224	negative regulation of protein transport	130	0.543434204	1.544975455	0.002087683	0.005884227	0.002597703	3170	tags=31%, list=16%, signal=26%	348/2213/5552/347/91543/29969/2615/948/120892/9370/301/4345/3553/2281/51715/23208/11142/6422/2149/284/28984/10062/150/3667/9531/55691/3625/5569/1113/1113/8609/6672/91319/91319/8724/9734/2664/7293/353500/79651/10385/285381/7447/51009
GO:1901861	BP	GO:1901861	regulation of muscle tissue development	132	0.559558174	1.588875712	0.002087683	0.005884227	0.002597703	3677	tags=36%, list=19%, signal=29%	26585/26585/26585/5997/23414/7291/4015/2697/4211/3488/7472/3479/4208/5999/7040/93649/8324/7046/2247/221662/2735/2260/409/23493/5292/57817/6285/51176/2817/22943/406/9734/650/7049/57158/9241/3516/56603/7048/60485/596/5728/5728/1499/10211/10211/10211/10211/10211/10211/10211/10211
GO:1904064	BP	GO:1904064	positive regulation of cation transmembrane transport	130	0.55814511	1.586798345	0.002087683	0.005884227	0.002597703	2378	tags=23%, list=12%, signal=21%	6347/4283/3627/7070/2316/5311/6373/781/54209/187/729230/7220/3779/3306/10268/154/2149/287/5348/5649/1520/5031/6769/6376/30845/3458/85358/9446/6622/5336/65018
GO:0001101	BP	GO:0001101	response to acid chemical	123	0.555816609	1.578034136	0.002089864	0.005884227	0.002597703	2466	tags=28%, list=13%, signal=24%	1290/1278/1281/56034/5311/1277/80781/231/1282/2534/3383/58528/1536/1307/493/4313/1291/10365/6750/5764/1051/1036/552/2743/5156/80315/80310/7124/7124/7124/7124/7124/7124/7124/7124/6494/4067
GO:0042552	BP	GO:0042552	myelination	131	0.562434286	1.598245125	0.002089864	0.005884227	0.002597703	2530	tags=27%, list=13%, signal=24%	7852/23136/1959/58494/7097/1191/9444/83700/1890/8560/26011/10100/4644/5660/10810/1075/8530/1902/8506/5354/5376/84668/287/5764/7133/3611/3400/5653/3687/6285/3082/5803/443/2817/2581/4118/83742
GO:0031532	BP	GO:0031532	actin cytoskeleton reorganization	105	0.592649714	1.657140297	0.002150538	0.006008313	0.002652483	3217	tags=37%, list=17%, signal=31%	3059/3055/1436/8477/2316/5341/9535/301/1901/84168/8829/397/10278/3815/90952/221981/8572/7010/64098/2252/4627/221692/4853/203447/55742/5156/6464/85360/2242/26228/2255/29780/2934/27/2241/4192/29984/2885/4739/57091
GO:0002377	BP	GO:0002377	immunoglobulin production	104	0.586259034	1.636548482	0.002152853	0.006008313	0.002652483	2648	tags=40%, list=14%, signal=35%	2213/10673/10875/7292/3569/9452/942/5788/5788/3575/54440/3119/3119/3119/3119/3119/3119/3119/51237/695/25939/604/7040/202309/958/3133/3133/3133/3133/3133/3133/3133/10312/8741/10538/23075/115352/7124/7124/7124/7124/7124/7124/7124/7124/3566/5585/940/3586/29802/4189
GO:0033138	BP	GO:0033138	positive regulation of peptidyl-serine phosphorylation	104	0.588146159	1.641816411	0.002152853	0.006008313	0.002652483	2834	tags=29%, list=15%, signal=25%	6423/3059/857/3569/5743/493/7040/5587/10268/5008/2641/117854/7474/284/409/10044/2621/3458/6622/7124/7124/7124/7124/7124/7124/7124/7124/65018/54386/1389/3589/8115/8536
GO:0034763	BP	GO:0034763	negative regulation of transmembrane transport	104	0.597765759	1.66866963	0.002152853	0.006008313	0.002652483	2572	tags=31%, list=13%, signal=27%	5350/5997/7291/4318/2669/5311/1193/857/23704/7057/5999/3553/8682/2281/845/8291/5579/4947/57817/150/477/9446/10681/6236/6588/10550/7124/7124/7124/7124/7124/7124/7124/7124/130497/57520
GO:1903409	BP	GO:1903409	reactive oxygen species biosynthetic process	103	0.598994253	1.67056695	0.002152853	0.006008313	0.002652483	2486	tags=39%, list=13%, signal=34%	1545/54/3689/5311/857/50507/2534/1191/3383/199/199/199/199/199/199/5743/948/64581/5740/1536/3553/5806/493/140885/240/240/10365/5873/7099/947/4317/3717/6095/3458/1524/6622/8837/7124/7124/7124/7124/7124/7124/7124/7124/4129/3586/3043
GO:0004222	MF	GO:0004222	metalloendopeptidase activity	101	0.584630651	1.624501247	0.002176279	0.006052417	0.002671954	2541	tags=29%, list=13%, signal=26%	4318/4312/8038/9510/4321/9509/9509/27299/4316/11096/4314/81792/81792/4320/4320/4322/4323/4327/4313/5069/89932/54507/4317/9508/8728/101/57188/10863/649/79148/79148/140766/11174
GO:0045446	BP	GO:0045446	endothelial cell differentiation	101	0.583867511	1.622380727	0.002176279	0.006052417	0.002671954	2422	tags=36%, list=13%, signal=32%	1306/7852/80781/57493/25932/1003/3383/5175/10630/6781/1901/55273/3553/1903/8829/91663/4478/5962/3791/2022/7122/26051/5138/23462/64321/5764/7414/90/23493/7132/54345/7026/694/2876/7124/7124/7124/7124/7124/7124/7124/7124/54538
GO:0043025	CC	GO:0043025	neuronal cell body	498	0.434351428	1.287040692	0.002997003	0.008061241	0.003558787	3725	tags=27%, list=19%, signal=23%	5176/5176/348/7077/6515/7070/1410/4692/4692/347/2316/5577/5577/9590/4131/3676/199/199/199/199/199/199/7432/793/4920/653361/120892/4628/4345/1536/55273/5027/729230/8829/9638/4644/2026/6863/7345/11075/23208/57125/1902/1266/7074/2823/6507/3672/5136/2752/958/6750/9499/57471/5066/57699/7133/7043/10439/3611/57537/114757/3572/6001/3751/5274/5538/10846/6285/100/6376/25946/23621/477/5368/1524/1136/9900/66…
GO:0048568	BP	GO:0048568	embryonic organ development	430	0.45117849	1.335004233	0.002997003	0.008061241	0.003558787	2625	tags=20%, list=14%, signal=18%	115908/8076/1301/2200/9935/5396/84870/23414/7291/56034/2202/5919/4237/5311/5159/50515/3576/3212/3142/7472/4920/4208/5090/10019/2294/5125/579/7040/4323/3791/348093/6943/2737/2022/3815/639/9021/7046/2702/220/3091/8320/6664/8013/133/2295/23462/64321/7474/10370/2535/7043/2735/1051/2260/90/2736/2296/2625/23493/4853/2034/203447/51176/100/3726/860/54345/5156/7026/9421/51294/7042/1305/22846/7124/7124/712…
GO:0048608	BP	GO:0048608	reproductive structure development	418	0.456629673	1.351722612	0.002997003	0.008061241	0.003558787	2602	tags=21%, list=14%, signal=19%	6423/23213/5176/5176/6696/84870/23414/9353/5654/3624/2697/2316/5311/1634/9510/5159/3371/1508/10409/7472/558/3383/4920/5743/5740/301/6781/2706/5806/23641/4323/4327/5660/26471/10272/6943/2737/93649/1396/3815/639/9021/10468/6422/7046/3091/8320/133/2295/23462/7474/10370/5764/2735/3400/1051/2736/2296/409/2625/23493/8728/4853/2034/203447/10461/9420/51176/666/100/3726/6586/5156/8743/7026/10046/9421/5129…
GO:1901653	BP	GO:1901653	cellular response to peptide	368	0.456872388	1.348840935	0.002997003	0.008061241	0.003558787	3174	tags=24%, list=16%, signal=21%	11031/2200/2213/7412/5919/2697/7431/5577/5577/857/231/4131/2534/3676/3383/3479/781/54209/948/9370/2706/51237/3553/858/6772/2690/23641/5621/51762/760/4644/23433/2771/4023/2358/5641/185/55107/526/9021/8850/10365/154/2641/5579/8013/113/7099/10312/54206/26191/2308/4929/3717/3667/23621/79746/245972/837/5166/10135/3625/8835/6464/5872/8837/6776/6844/7071/2303/4067/527/9734/54741/10580/5573/677/201475/64…
GO:0060828	BP	GO:0060828	regulation of canonical Wnt signaling pathway	273	0.482099962	1.418414914	0.003003003	0.008061241	0.003558787	1628	tags=17%, list=8%, signal=16%	6423/26585/26585/26585/6424/115908/6591/348/84870/1277/51339/3489/857/25937/4920/4163/120892/80114/144165/27122/3487/7040/22881/8321/83595/83595/79413/55959/23500/2737/8324/5698/5698/5698/5698/5698/5698/5698/5698/27303/26524/27123/5218/6422/1000/64321/7474/3611/2735/1958/2308
GO:0005525	MF	GO:0005525	GTP binding	322	0.464124377	1.36851436	0.003006012	0.008061241	0.003558787	3091	tags=25%, list=16%, signal=21%	11031/84617/10964/474344/2669/55303/168537/10123/115362/7846/85004/2633/2634/58528/4599/120892/5880/51285/4600/399/6447/6447/6447/155038/115361/25939/57381/51762/22808/23433/2771/30846/1612/170575/51715/2770/7280/309/391/51062/6237/2769/5873/1759/26157/338382/23682/9886/84932/9077/9363/115273/6016/2977/30845/7052/6236/5872/2635/10938/10672/2768/25923/51209/2774/347733/79785/8934/27175/387751/4882…
GO:0019058	BP	GO:0019058	viral life cycle	311	0.469726602	1.384077043	0.003006012	0.008061241	0.003558787	2863	tags=23%, list=15%, signal=20%	4360/6347/6355/348/7852/3956/23601/6352/6352/10346/1514/3434/3428/91543/3576/3678/857/942/972/684/1508/558/3383/9636/1234/4599/2219/2040/5806/858/5125/6614/131578/3685/3669/27074/60489/6404/4939/10663/1378/117854/920/24138/975/10581/941/3693/2621/10410/6504/25827/1604/3356/3429/3429/30835/7124/7124/7124/7124/7124/7124/7124/7124/940/290/8934/11043/2934/8638/8724/3695/27350/5371/3965/6737/3688/4864…
GO:0032147	BP	GO:0032147	activation of protein kinase activity	312	0.468568278	1.381133143	0.003006012	0.008061241	0.003558787	2469	tags=22%, list=13%, signal=20%	26585/26585/26585/728/7852/56034/6352/6352/6363/5577/5577/3489/1116/942/5788/5788/972/3071/29969/3479/7057/120892/2357/1847/5027/3553/2690/8682/5621/11314/4616/60675/3815/1902/3672/7046/1326/2247/154/2149/113/55704/7474/284/7099/7043/3570/28984/975/2258/9448/3717/203447/150/2621/1464/3082/1136/11184/11184/6464/7042/2246/4215/7124/7124/7124/7124/7124/7124/7124/7124/6556/65018/2255/5585/3606
GO:0051348	BP	GO:0051348	negative regulation of transferase activity	257	0.495598041	1.454995668	0.003006012	0.008061241	0.003558787	3114	tags=28%, list=16%, signal=24%	6423/348/5997/7070/5577/5577/857/2167/5788/5788/57493/9535/28951/25937/9467/9370/1847/10019/7128/5999/399/3553/3087/1030/1843/11314/4616/7345/93649/9021/85450/26524/8850/11142/3315/11213/6422/9532/1846/7538/3611/54900/54206/26191/1028/1028/4092/11221/23603/3458/7026/6622/5569/11072/11072/9655/6546/5585/84959/4067/54922/1026/1845/5573/5777/10614/5998/2874/2874/1844/161742/64853/103/113791/5570/660…
GO:0060070	BP	GO:0060070	canonical Wnt signaling pathway	314	0.470318177	1.386290318	0.003006012	0.008061241	0.003558787	1933	tags=18%, list=10%, signal=16%	6423/26585/26585/26585/6424/115908/6591/348/84870/1277/51339/3489/857/4286/25937/7472/4920/4163/120892/80114/144165/27122/3487/7040/22881/8321/83595/83595/79413/55959/23500/2737/8324/5698/5698/5698/5698/5698/5698/5698/5698/27303/26524/27123/5218/6422/1000/64321/7474/2535/3611/2735/1958/2308/4929/83439/2625/1540/147906/85458/51176
GO:0090596	BP	GO:0090596	sensory organ morphogenesis	255	0.484748958	1.423174521	0.003006012	0.008061241	0.003558787	1718	tags=13%, list=9%, signal=12%	115908/8076/1301/2200/1290/9935/5396/1289/7291/2202/7070/1295/4237/4211/1296/7472/793/4920/5797/579/2737/639/113246/221935/220/3091/6664/8013/2295/7474/2535/5764/24147/2260/2736/2625
GO:0048588	BP	GO:0048588	developmental cell growth	214	0.509721489	1.486676669	0.003024194	0.008061241	0.003558787	3287	tags=24%, list=17%, signal=20%	348/5997/6696/7852/9353/6387/10631/2335/4692/4692/4131/3676/9839/3479/3913/5999/8829/9201/1627/51393/8828/7074/1808/7474/57699/10439/3611/8936/7414/4092/2258/56920/57817/1382/6586/3897/4133/54910/11214/51330/23499/2664/3688/64218/10611/5532/9706/5048/659/51199/2045/11344/7048/5802/1946
GO:0048167	BP	GO:0048167	regulation of synaptic plasticity	183	0.498119798	1.448900167	0.003036437	0.008061241	0.003558787	3595	tags=27%, list=19%, signal=22%	7305/348/1959/4131/10288/10288/10288/10288/10288/57616/793/10769/5743/4208/794/794/79772/5621/952/5641/1627/3815/152330/5764/57537/5649/11170/6285/6376/85358/1524/6844/11346/54434/9145/10590/6616/4130/4900/5532/4776/4776/3269/27020/112476/5270/6810/5728/5728/51201/9162/6860/11178/25/3745
GO:1901215	BP	GO:1901215	negative regulation of neuron death	192	0.507469611	1.477763265	0.003036437	0.008061241	0.003558787	2222	tags=25%, list=12%, signal=22%	10457/5176/5176/6347/728/348/2534/3162/558/120892/4208/4345/11151/8829/8321/5641/219699/3091/2149/8013/284/7133/947/7043/3611/3134/3134/3134/3134/3134/3134/3134/2896/4671/4671/4671/1051/6648/4929/409/3717/5538/10752/101/666/6376/80315/1524/5803/6622/1113/1113
GO:0043393	BP	GO:0043393	regulation of protein binding	197	0.506622385	1.474328978	0.003039514	0.008061241	0.003558787	3746	tags=39%, list=19%, signal=32%	115908/348/4318/4015/3434/51339/857/10418/3676/10769/120892/9370/3433/22873/8829/23641/10267/7074/3080/7122/7046/9532/23129/154/2641/7474/284/10266/409/23228/23228/1540/11040/64388/51176/5334/6368/6368/4242/57326/114769/9236/6604/4133/26086/1601/84959/22943/3586/1026/650/7049/60/140706/23557/8536/1400/567/567/10763/9241/147138/4776/4776/1522/5516/5155/8600/5899/25/10211/10211/10211/10211/10211/10…
GO:1902905	BP	GO:1902905	positive regulation of supramolecular fiber organization	190	0.515843288	1.500343844	0.003042596	0.008061241	0.003558787	2578	tags=23%, list=13%, signal=20%	348/3055/8477/2316/6366/5341/171024/6356/1073/9535/50507/4131/3071/1191/3383/25802/1236/51466/11151/8829/6863/10810/11075/1902/6422/7046/10602/55704/7043/28984/8936/7454/23075/6376/10344/7168/9873/2876/285590/2242/5216/54551/54551/11346/22998/89795/10095/2934/56907
GO:0030427	CC	GO:0030427	site of polarized growth	181	0.518900036	1.509538445	0.003045685	0.008061241	0.003558787	3277	tags=28%, list=17%, signal=24%	3059/7077/7070/2316/1809/4131/57616/3676/10409/6624/23022/120892/4628/57580/8829/9638/4644/24141/1627/51393/11075/91653/7074/2823/10439/2258/22911/10129/80315/50861/6622/3897/2596/65018/4133/54434/3831/5101/322/29767/55361/6616/4804/1400/5048/51199/4747/323/23307/11344/5802/1522/91752/7402
GO:0098562	CC	GO:0098562	cytoplasmic side of membrane	180	0.510133354	1.482807572	0.00304878	0.008061241	0.003558787	3537	tags=33%, list=18%, signal=27%	5997/10979/3055/2669/5311/6503/5788/5788/914/5996/59345/2268/2534/120892/2791/858/2771/3815/7074/2770/3932/54331/2760/2769/54206/5064/26191/112574/5239/6769/1540/3092/9516/7535/85358/10681/29965/29965/2242/10672/2768/4067/7185/2774/64926/5778/22821/22821/6616/2241/84888/51429/2793/2782/387/2788/5728/5728/9267/9265/2790/7881
GO:0050770	BP	GO:0050770	regulation of axonogenesis	179	0.499021754	1.449386199	0.003051882	0.008061241	0.003558787	3768	tags=33%, list=20%, signal=27%	348/6696/9353/6387/2335/7070/4131/6091/1123/9839/10154/8829/1627/51393/7074/1808/23129/1000/7474/10439/3611/2258/56920/10090/1382/3897/4133/54910/51330/347733/23499/2664/140578/4804/64218/9706/5048/659/51199/1949/4747/57688/2045/11344/79006/23053/5802/1946/387/5728/5728/10501/5063/396/91584/25/5604/4035/2043/9423/9723/57689/57142
GO:0008237	MF	GO:0008237	metallopeptidase activity	177	0.51148502	1.482854234	0.00305499	0.008061241	0.003558787	2541	tags=25%, list=13%, signal=22%	165/1359/4318/4312/8038/9510/4321/9509/9509/27299/10404/56265/1363/4316/11096/4314/81792/81792/4320/4320/4322/4323/4327/4313/64174/2028/1368/5069/89932/119587/51056/54507/4317/9508/8728/101/57188/10863/649/10004/22846/79148/79148/140766/64167/290/11174
GO:0030426	CC	GO:0030426	growth cone	175	0.50556778	1.4649134	0.003058104	0.008061241	0.003558787	3277	tags=28%, list=17%, signal=23%	7077/7070/2316/1809/4131/57616/3676/10409/6624/23022/120892/4628/57580/8829/9638/4644/24141/1627/51393/11075/91653/7074/2823/10439/2258/22911/80315/50861/6622/3897/2596/65018/4133/54434/3831/5101/322/29767/6616/4804/1400/5048/51199/4747/323/23307/11344/5802/1522/91752/7402
GO:0043197	CC	GO:0043197	dendritic spine	169	0.521248396	1.509800868	0.003058104	0.008061241	0.003558787	3911	tags=36%, list=20%, signal=29%	2213/1410/5577/5577/6503/4131/79953/793/4599/5142/4628/4600/55619/3908/916/23208/1902/1266/7074/2823/8572/54873/1759/57537/409/6001/3751/50807/26115/477/321/321/80315/85358/23380/6546/11346/3752/322/3688/4804/4900/378/8499/3781/3759/81926/112476/91752/6810/387/9546/5728/5728/9162/11178/6453/2043/3750/5566/5566/1742/5025/8898/408
GO:0001659	BP	GO:0001659	temperature homeostasis	170	0.50579171	1.465133366	0.003061224	0.008061241	0.003558787	2723	tags=29%, list=14%, signal=25%	7852/56034/2697/4237/50486/857/2167/5743/948/9370/23090/11096/3553/729230/2180/51393/1734/3910/4883/154/57561/7351/7099/1240/1958/1051/10062/2308/1910/8809/3717/23228/23228/3600/2034/5334/2876/116/6588/3356/64641/7124/7124/7124/7124/7124/7124/7124/7124/5733/3566/2303/3606/406/79068/376497
GO:0031345	BP	GO:0031345	negative regulation of cell projection organization	173	0.515885439	1.494489659	0.003061224	0.008061241	0.003558787	3768	tags=37%, list=20%, signal=30%	6695/348/6696/9353/3956/7070/6366/7431/1809/2534/23258/10769/120892/51466/8829/5621/952/653464/11075/1902/5376/7025/7474/2258/56920/83478/56963/50807/7225/26228/4133/54910/22943/8934/832/2664/4804/23557/1400/567/567/64218/9706/5048/5217/1949/4776/4776/2045/4134/5802/1522/22876/387/5728/5728/22891/10501/396/4035/2043/9423/9723/59341/57142
GO:0046328	BP	GO:0046328	regulation of JNK cascade	173	0.516312762	1.495727588	0.003061224	0.008061241	0.003558787	2975	tags=28%, list=15%, signal=24%	6423/2213/9770/6366/6363/51339/10125/9839/29969/4920/653361/1236/3553/939/22881/140885/4616/8324/7074/6422/344558/23328/7474/7099/26191/9867/4317/11221/9448/1540/203447/6504/11184/11184/7124/7124/7124/7124/7124/7124/7124/7124/65018/5585/8322/22943/7185/1845/64127/2874/2874/2889/6386/64853/5048
GO:0038093	BP	GO:0038093	Fc receptor signaling pathway	172	0.515716622	1.494112693	0.003064351	0.008061241	0.003558787	3602	tags=35%, list=19%, signal=29%	2207/2213/3055/5788/5788/7456/2268/2534/3071/3702/2212/3937/695/9844/919/3815/5698/5698/5698/5698/5698/5698/5698/5698/26253/7409/2353/8013/64005/7462/7454/4772/917/2205/6464/2206/27040/5336/4067/10095/60/5720/5720/2889/2241/5532/10109/5694/2885/4790/9846/10892/5696/5696/5696/5696/5696/5696/5696/5696/338339/4641/4690/5602/801/644150/5970/25/5699
GO:0050714	BP	GO:0050714	positive regulation of protein secretion	160	0.51668032	1.493134262	0.003064351	0.008061241	0.003558787	2316	tags=28%, list=12%, signal=25%	929/23601/7292/2697/7424/3569/7097/3357/2268/3479/54209/4628/5027/7040/952/56253/55107/26253/114899/2752/2641/3091/3133/3133/3133/3133/3133/3133/3133/945/7099/947/7043/28984/8111/23705/3717/101/24145/55691/3458/2850/7042/7124/7124/7124/7124/7124/7124/7124/7124
GO:0019897	CC	GO:0019897	extrinsic component of plasma membrane	164	0.512402887	1.482998221	0.003067485	0.008061241	0.003558787	3583	tags=33%, list=19%, signal=27%	10979/3055/1009/6503/5996/59345/2268/2534/1003/7472/2219/4240/2791/301/858/2771/7074/2770/3932/8642/54331/1000/2769/54206/1012/112574/4092/6769/1540/28513/3092/7535/85358/10681/2242/10672/2768/4067/2774/8301/6616/2241/51429/2793/2782/5270/8650/387/94120/2788/9267/9265/9162/2790/7881/1499
GO:0030041	BP	GO:0030041	actin filament polymerization	171	0.517553628	1.498608942	0.003067485	0.008061241	0.003558787	3093	tags=31%, list=16%, signal=26%	3059/9353/3055/6366/6356/9535/3071/3383/199/199/199/199/199/199/25802/1236/8522/51466/11151/57580/91663/5962/163782/10810/1627/90952/10602/23406/9051/8936/2006/11170/7454/822/3717/10344/6840/9873/2314/2314/5216/54551/54551/54434/10095/2934/56907/395/832/29767/7111/64857/2241/10109/51429/5217/256949/2885/80206
GO:0044309	CC	GO:0044309	neuron spine	171	0.516524167	1.495628074	0.003067485	0.008061241	0.003558787	3911	tags=35%, list=20%, signal=28%	2213/1410/5577/5577/6503/4131/79953/793/4599/5142/4628/4600/55619/3908/916/23208/1902/1266/7074/2823/8572/54873/1759/57537/409/6001/3751/50807/26115/477/321/321/80315/85358/23380/6546/11346/3752/322/3688/4804/4900/378/8499/3781/3759/81926/112476/91752/6810/387/9546/5728/5728/9162/11178/6453/2043/3750/5566/5566/1742/5025/8898/408
GO:0005798	CC	GO:0005798	Golgi-associated vesicle	166	0.504556642	1.458575934	0.00307377	0.008061241	0.003558787	2357	tags=45%, list=12%, signal=40%	3122/3122/3122/3122/3122/3122/3122/3122/3113/3113/3113/3113/3113/3113/3113/3113/2697/3115/3115/3115/3115/3115/3115/3115/3115/972/3117/3117/3117/3117/3117/3117/3119/3119/3119/3119/3119/3119/3119/120892/51762/23433/1075/3126/3126/3126/966/1294/2157/51226/3133/3133/3133/3133/3133/3133/3133/55704/3106/3106/3106/3106/3106/3106/3134/3134/3134/3134/3134/3134/3134/22872/3107/3107/3107/3107/3107/3107/3107…
GO:0030833	BP	GO:0030833	regulation of actin filament polymerization	154	0.515697067	1.486731382	0.00307377	0.008061241	0.003558787	3365	tags=31%, list=17%, signal=26%	3059/9353/3055/6366/6356/9535/3071/3383/25802/1236/51466/11151/57580/91663/5962/163782/10810/1627/90952/10602/23406/8936/2006/7454/822/10344/6840/9873/2314/2314/5216/54551/54551/54434/10095/2934/56907/832/29767/7111/64857/2241/10109/51429/5217/256949/2885/80206/11344/4641/4690/387
GO:0052126	BP	GO:0052126	movement in host environment	157	0.511293252	1.475436398	0.003076923	0.008061241	0.003558787	2904	tags=23%, list=15%, signal=20%	4360/7852/3956/23601/10346/1514/3576/3678/857/942/972/1508/558/3383/1234/2219/5806/858/6614/3685/3853/6404/1378/117854/920/975/10581/941/3693/2621/10410/6504/1604/3356/30835/290/11043/2934/8724/3695/5371/3965/6737/3688/4864/8547/7293
GO:1903305	BP	GO:1903305	regulation of regulated secretory pathway	153	0.515014212	1.482569825	0.003080082	0.008061241	0.003558787	3595	tags=30%, list=19%, signal=24%	2207/3684/2213/3689/2268/3162/120892/5880/2294/729230/5724/2771/11314/8832/23208/5579/5873/3134/3134/3134/3134/3134/3134/3134/150/23621/321/321/57126/3356/2242/3566/4067/84106/3965/23557/2241/6843/5217/8499/9846/112476/57617/6810/23413/9162/6860/5908/5023/3745
GO:0002262	BP	GO:0002262	myeloid cell homeostasis	143	0.528350717	1.515950668	0.00308642	0.008061241	0.003558787	1867	tags=19%, list=10%, signal=17%	2207/3059/9935/3624/3569/3162/3071/558/9636/5142/10019/301/83700/729230/2113/6772/604/3579/6688/3815/10365/272/3091/669/7538/5293/2625/3717/2034/10461
GO:0010977	BP	GO:0010977	negative regulation of neuron projection development	143	0.523951767	1.503329143	0.00308642	0.008061241	0.003558787	3768	tags=38%, list=20%, signal=31%	6695/348/6696/9353/3956/7070/7431/1809/23258/10769/120892/8829/952/653464/11075/1902/5376/7025/7474/2258/56920/56963/50807/7225/4133/54910/22943/8934/2664/4804/23557/1400/567/567/64218/9706/5048/1949/4776/4776/2045/5802/1522/22876/387/5728/5728/22891/10501/396/4035/2043/9423/9723/59341/57142
GO:0034767	BP	GO:0034767	positive regulation of ion transmembrane transport	143	0.533054828	1.529447765	0.00308642	0.008061241	0.003558787	2378	tags=23%, list=12%, signal=21%	6347/4283/3627/7070/2316/5311/6373/781/54209/187/5027/729230/5724/7220/3779/3306/10268/154/2149/287/5348/5649/1520/5031/6769/6376/30845/3458/85358/9446/6622/5336/7225/65018
GO:1903900	BP	GO:1903900	regulation of viral life cycle	138	0.520825438	1.488103204	0.003102378	0.00808823	0.003570702	2863	tags=27%, list=15%, signal=24%	6355/3956/6352/6352/10346/3434/3428/91543/3576/972/684/9636/4599/2219/2040/5806/858/3669/27074/60489/4939/117854/920/24138/10581/10410/25827/3429/3429/7124/7124/7124/7124/7124/7124/7124/7124/940/11043/2934/8638/8724/27350/5371/3965/6737/4057/10318/4940/8547
GO:0031901	CC	GO:0031901	early endosome membrane	140	0.522976996	1.495060277	0.003108808	0.00808823	0.003570702	4056	tags=60%, list=21%, signal=48%	10457/11031/8630/857/8877/79953/79689/301/23646/24141/29126/8572/3133/3133/3133/3133/3133/3133/3133/81615/3106/3106/3106/3106/3106/3106/3134/3134/3134/3134/3134/3134/3134/57537/25999/3107/3107/3107/3107/3107/3107/3107/3135/3135/3135/3135/3135/3135/3135/3135/3140/666/9516/23673/3105/3105/3105/3105/3105/3105/3105/3105/10938/22943/8724/124460/55361/5371/567/567/753/3631/9135/29062/56937/79971/22876/…
GO:1902904	BP	GO:1902904	negative regulation of supramolecular fiber organization	135	0.534008533	1.521449233	0.003112033	0.00808823	0.003570702	3093	tags=30%, list=16%, signal=26%	348/9353/1410/11117/9535/4131/1003/1191/25802/1901/11151/91663/5962/163782/11075/10395/90102/25999/7454/2258/822/23075/6840/85358/6622/2314/2314/5216/4133/54434/89795/2934/130271/395/832/29767/23271/7111/10391/5217/256949/80206
GO:0017124	MF	GO:0017124	SH3 domain binding	127	0.545612891	1.552422495	0.003131524	0.008089714	0.003571357	3688	tags=39%, list=19%, signal=31%	3059/8038/2697/1809/7456/653361/9467/9444/51466/9844/10278/57088/140885/84251/6451/916/8506/9732/1759/57514/3611/54206/26191/7454/8728/134265/51225/85358/2876/84632/4067/395/5777/26548/2889/9047/55114/55114/2885/1840/6450/112476/392/8754/8754/5063/644150/25/2060/8867/867/7405/26578/6868
GO:0042476	BP	GO:0042476	odontogenesis	127	0.542226408	1.542786996	0.003131524	0.008089714	0.003571357	2683	tags=33%, list=14%, signal=28%	54829/1278/7291/5654/3624/1277/5054/3371/358/29887/11096/1441/760/4644/2737/10468/54757/159296/133/5066/4782/947/7043/10312/3912/2308/2736/2296/51176/860/56975/56975/56975/56975/5156/9421/7042/2255/130497/3399/3399/116039/650
GO:0046683	BP	GO:0046683	response to organophosphorus	128	0.5425643	1.543386143	0.003134796	0.008089714	0.003571357	2421	tags=25%, list=13%, signal=22%	6678/6402/366/5311/1277/50507/358/3488/5743/7056/9370/6781/5027/3553/6772/5724/4327/1843/2354/5294/1902/5138/2353/7010/5031/1036/24145/5322/64805/5026/6546/196/54434
GO:0098754	BP	GO:0098754	detoxification	119	0.563096553	1.59857972	0.003134796	0.008089714	0.003571357	2316	tags=28%, list=12%, signal=25%	348/241/64359/64359/64359/2878/493869/1193/7837/10516/4499/2882/4502/6280/4501/5743/4496/948/4493/645745/4494/5742/114757/4495/6648/5292/4056/4056/9446/2876/9429/7124/7124/7124/7124/7124/7124/7124/7124
GO:0022612	BP	GO:0022612	gland morphogenesis	118	0.562364381	1.594956594	0.003138075	0.008089714	0.003571357	2737	tags=37%, list=14%, signal=32%	23213/6591/1436/6356/857/3569/3371/3488/7128/8829/4478/7040/55959/57045/2737/1396/6422/23129/159296/7474/2252/5764/7043/2735/3400/1051/55679/2260/2736/4853/9420/7052/3082/7042/2246/8837/7124/7124/7124/7124/7124/7124/7124/7124/2255/367/2119/5241/5371
GO:1901222	BP	GO:1901222	regulation of NIK/NF-kappaB signaling	102	0.582956503	1.624130513	0.003236246	0.008329268	0.003677113	2836	tags=32%, list=15%, signal=28%	26585/26585/26585/929/9770/6363/1116/7097/942/8877/54209/3553/939/84868/197358/114899/51284/23328/7099/3611/26191/4317/8809/1540/4792/9516/7124/7124/7124/7124/7124/7124/7124/7124/114548/3606/54386/3965/64127/8740/3987
GO:0051098	BP	GO:0051098	regulation of binding	344	0.464270049	1.369322508	0.004	0.010271984	0.004534762	3749	tags=32%, list=19%, signal=26%	115908/5350/348/7291/4318/4015/3434/3428/1193/51339/3001/857/10418/3162/3676/3479/10769/120892/9370/5329/3433/22873/57343/8829/23641/10267/7040/93649/7074/3080/7122/7046/9532/23129/154/2641/117854/6664/23462/7474/284/10266/83666/4317/2296/409/2625/23493/3717/23228/23228/1540/11040/4792/64388/51176/5334/3458/9421/6368/6368/4242/6588/57326/114769/64641/9236/6672/6604/4133/26086/1601/84959/22943/358…
GO:0032550	MF	GO:0032550	purine ribonucleoside binding	325	0.461350874	1.360809256	0.004004004	0.010271984	0.004534762	3091	tags=25%, list=16%, signal=21%	11031/84617/10964/474344/2669/55303/168537/10123/115362/7846/85004/2633/2634/58528/4599/120892/5880/51285/4600/399/6447/6447/6447/155038/115361/25939/57381/51762/22808/23433/2771/30846/1612/170575/51715/2770/7280/309/391/51062/6237/2769/5873/1759/26157/338382/23682/9886/84932/9077/9363/115273/6016/2977/30845/7052/6236/5872/2635/10938/10672/2768/25923/51209/2774/347733/79785/8934/27175/387751/4882…
GO:0000302	BP	GO:0000302	response to reactive oxygen species	214	0.495971086	1.446571624	0.004032258	0.010321557	0.004556647	2486	tags=26%, list=13%, signal=23%	348/1545/4318/1410/347/5311/6363/1277/5159/10516/3569/8877/2534/3162/358/558/653361/948/120892/1236/301/7128/695/4314/664/2113/6772/2281/5660/1843/140885/4313/10365/2353/8013/10628/2308/6648/8807/100/7168/5156/3082/80310/2876/8837/6546/7124/7124/7124/7124/7124/7124/7124/7124/7225/65018/3586/3043
GO:0046777	BP	GO:0046777	protein autophosphorylation	228	0.481803068	1.405125945	0.004036327	0.010321557	0.004556647	2378	tags=19%, list=12%, signal=17%	26585/26585/26585/10457/56034/3055/4921/1436/7070/9770/7424/5159/857/6503/5788/5788/2268/2534/3702/120892/9370/695/3791/5587/1612/2022/3815/11213/3932/7010/9262/54206/2260/3717/5292/11040/5156/7535/80310/2321/11184/11184/6793/4215/2242/65018
GO:0010952	BP	GO:0010952	positive regulation of peptidase activity	180	0.502695372	1.461187549	0.004065041	0.010378271	0.004581684	3960	tags=39%, list=21%, signal=32%	6423/5118/2335/6279/3428/857/6091/2192/6280/2534/57333/64581/84168/1509/9447/83595/83595/5641/1612/3932/26577/1378/355/10395/2149/2896/3717/3092/666/58484/27141/27141/8743/1512/6622/10550/8837/7124/7124/7124/7124/7124/7124/7124/7124/65018/114548/4067/22900/8301/22861/2934/5371/3965/4804/5720/5720/356/6774/10892/387/55075/9647/5023/29108/2043/5366/27429/55655/55655/55655/55655/55655/55655/55655/55…
GO:0009898	CC	GO:0009898	cytoplasmic side of plasma membrane	159	0.509313373	1.472044128	0.00408998	0.010425181	0.004602393	3537	tags=34%, list=18%, signal=28%	5997/10979/3055/2669/6503/5788/5788/914/5996/59345/2268/2534/2791/858/2771/3815/7074/2770/3932/54331/2760/2769/54206/5064/26191/112574/5239/6769/1540/3092/9516/7535/85358/10681/2242/10672/2768/4067/7185/2774/5778/22821/22821/6616/2241/51429/2793/2782/387/2788/5728/5728/9267/9265/2790/7881
GO:0048675	BP	GO:0048675	axon extension	118	0.550174971	1.560385451	0.0041841	0.010647392	0.004700493	3901	tags=35%, list=20%, signal=28%	348/9353/6387/2335/4692/4692/4131/3913/8829/9201/1627/51393/8828/1808/7474/10439/3611/7414/56920/6586/3897/4133/54910/51330/23499/2664/3688/64218/5532/9706/5048/659/11344/5802/10501/203228/91584/25/4035/9423/9723/57142/81565/214
GO:0101002	CC	GO:0101002	ficolin-1-rich granule	117	0.55492092	1.57203846	0.004197272	0.010647392	0.004700493	2570	tags=24%, list=13%, signal=21%	7130/4332/7077/4318/10875/9535/1508/1675/1675/2219/80301/3310/1509/83716/3101/240/240/51411/272/23406/51646/7414/5836/2799/1520/2495/1512/427/1/3043/2934
GO:1904813	CC	GO:1904813	ficolin-1-rich granule lumen	117	0.55492092	1.57203846	0.004197272	0.010647392	0.004700493	2570	tags=24%, list=13%, signal=21%	7130/4332/7077/4318/10875/9535/1508/1675/1675/2219/80301/3310/1509/83716/3101/240/240/51411/272/23406/51646/7414/5836/2799/1520/2495/1512/427/1/3043/2934
GO:0070252	BP	GO:0070252	actin-mediated cell contraction	115	0.563462956	1.593726595	0.004214963	0.010675218	0.004712777	2038	tags=22%, list=11%, signal=19%	5350/122786/2697/2316/7431/857/23704/3764/781/10630/5142/6781/70/1674/6444/2702/10052/7169/287/2258/55742/7171/6330/7138/477/7168
GO:0003279	BP	GO:0003279	cardiac septum development	109	0.55847933	1.567903743	0.004273504	0.01080625	0.004770623	3559	tags=40%, list=19%, signal=33%	23414/9353/57493/6091/4628/4052/8829/5125/8321/2022/8828/639/5138/7046/2702/23129/6664/23462/7474/10370/2535/287/90/4092/2625/23493/4853/55742/26508/6586/9421/7042/8543/11174/7049/9241/659/3516/3340/7048/60485/57167/5915/3670/6608
GO:0055007	BP	GO:0055007	cardiac muscle cell differentiation	104	0.557671778	1.556746844	0.004305705	0.010870365	0.004798928	3117	tags=33%, list=16%, signal=28%	26585/26585/26585/5997/5159/50507/3479/4208/4628/4629/4629/5999/115701/7040/70/93649/6444/8324/90/409/23493/11149/57817/6443/5156/6546/4205/11214/22943/23363/650/3688/150094/10611/80206/3516/4000
GO:0043500	BP	GO:0043500	muscle adaptation	102	0.557226136	1.552445107	0.004314995	0.010876526	0.004801648	2570	tags=29%, list=13%, signal=25%	5997/3162/3488/199/199/199/199/199/199/3479/4208/5999/3553/493/114907/29995/8013/7133/54206/2308/3572/23493/57817/3600/7132/7138/8837/8654/4205/23125/2934
GO:0019001	MF	GO:0019001	guanyl nucleotide binding	340	0.462569954	1.365465078	0.005	0.012524667	0.005529251	3013	tags=24%, list=16%, signal=21%	11031/84617/10964/474344/2669/55303/168537/10123/115362/7846/85004/2633/2634/58528/4599/120892/5880/51285/4600/399/6447/6447/6447/155038/115361/25939/57381/51762/22808/23433/2771/30846/1612/170575/51715/2770/7280/5138/309/391/51062/6237/2769/5873/1759/26157/338382/23682/9886/84932/9077/9363/115273/6016/10846/5592/2977/30845/7052/6236/5872/2635/8654/10938/10672/2768/25923/51209/2774/347733/79785/8…
GO:0032561	MF	GO:0032561	guanyl ribonucleotide binding	340	0.462569954	1.365465078	0.005	0.012524667	0.005529251	3013	tags=24%, list=16%, signal=21%	11031/84617/10964/474344/2669/55303/168537/10123/115362/7846/85004/2633/2634/58528/4599/120892/5880/51285/4600/399/6447/6447/6447/155038/115361/25939/57381/51762/22808/23433/2771/30846/1612/170575/51715/2770/7280/5138/309/391/51062/6237/2769/5873/1759/26157/338382/23682/9886/84932/9077/9363/115273/6016/10846/5592/2977/30845/7052/6236/5872/2635/8654/10938/10672/2768/25923/51209/2774/347733/79785/8…
GO:0001883	MF	GO:0001883	purine nucleoside binding	328	0.460161946	1.357232916	0.005005005	0.012524667	0.005529251	3091	tags=25%, list=16%, signal=21%	11031/84617/10964/474344/2669/55303/168537/10123/115362/7846/85004/2633/2634/58528/4599/120892/5880/51285/4600/399/6447/6447/6447/155038/115361/25939/57381/51762/22808/23433/2771/30846/1612/170575/51715/2770/7280/309/391/51062/6237/2769/5873/1759/26157/338382/23682/9886/84932/9077/9363/115273/6016/100/2977/30845/7052/6236/5872/2635/10938/10672/2768/25923/51209/2774/347733/79785/8934/27175/387751/…
GO:0051604	BP	GO:0051604	protein maturation	261	0.472443345	1.388199429	0.005005005	0.012524667	0.005529251	2180	tags=19%, list=11%, signal=17%	165/1311/2619/1359/715/715/1514/5552/3428/5328/5054/9509/9509/10418/5327/7057/871/120892/56265/1363/5027/6447/6447/6447/5125/5621/4323/2281/5641/2737/330/7850/8530/2028/8850/1368/9532/10699/119587/4627/1520/5653/9508/101/147372/1511/58484/27141/27141/1512/51279/51279
GO:0045927	BP	GO:0045927	positive regulation of growth	242	0.467530871	1.368518651	0.005025126	0.012524667	0.005529251	2203	tags=16%, list=11%, signal=14%	6423/7852/23414/6387/2335/6279/8877/4131/6280/3142/10409/7472/54440/3479/4208/8829/2690/23180/4323/952/1627/51393/6422/7046/58191/2247/57699/3611/2735/2260/4092/23493/5292/57817/552/2307/1382/51176/7042/285590/3897
GO:0032271	BP	GO:0032271	regulation of protein polymerization	207	0.483747184	1.41000781	0.005040323	0.012524667	0.005529251	3093	tags=26%, list=16%, signal=22%	3059/9353/3055/6366/6356/9535/4131/1003/3071/3383/25802/1236/51466/11151/57580/91663/5962/163782/10810/1627/11075/90952/10602/23406/8936/25999/2006/7454/822/10344/6840/9873/6622/2314/2314/2242/5216/54551/54551/65018/4133/54434/89795/10095/2934/56907/832/29767/23271/7111/64857/2241/10109/51429/5217/256949/2885/51199/80206
GO:0050803	BP	GO:0050803	regulation of synapse structure or activity	219	0.491485918	1.433644175	0.005045409	0.012524667	0.005529251	3727	tags=33%, list=19%, signal=27%	7058/348/2213/6678/10082/5552/3587/7097/7846/10288/10288/10288/10288/10288/2534/79953/4599/120892/4208/347902/4600/5621/8321/1627/8828/7074/2823/7162/7162/1000/7474/5764/1759/5649/5538/26115/85358/6622/2596/7124/7124/7124/7124/7124/7124/7124/7124/54434/22943/3586/84628/145581/2119/8536/378/64218/10611/5048/27286/8499/4776/4776/81926/58504/2045/5802/91752/1760/1946/139065/387/5728/5728/51201/5063/…
GO:0050807	BP	GO:0050807	regulation of synapse organization	208	0.486119046	1.41608469	0.005045409	0.012524667	0.005529251	3727	tags=33%, list=19%, signal=27%	7058/348/2213/6678/10082/5552/3587/7097/7846/10288/10288/10288/10288/10288/2534/79953/120892/4208/347902/5621/8321/1627/8828/7074/2823/7162/7162/1000/7474/5764/5649/26115/85358/6622/2596/7124/7124/7124/7124/7124/7124/7124/7124/54434/22943/3586/84628/145581/2119/8536/378/64218/10611/5048/27286/8499/4776/4776/81926/58504/2045/5802/91752/1760/1946/139065/387/5728/5728/51201/5063/25/6453/64084/2043/9…
GO:0097305	BP	GO:0097305	response to alcohol	219	0.486665429	1.419583008	0.005045409	0.012524667	0.005529251	3720	tags=34%, list=19%, signal=28%	929/5997/6678/9353/7292/6279/3624/6366/6363/3371/2534/3383/3490/1234/9370/1236/1536/5999/939/10287/7040/70/6688/3779/2354/6354/2770/19/6422/7046/10365/54331/2353/113/687/5737/2625/5031/1036/57817/5732/552/6586/11184/11184/116/196/4129/2934/1026/94241/2235/57476/7049/3248/8061/4747/108/6774/1571/2782/7048/1946/6915/387/5179/5728/5728/6608/54464/1499/5729/329/3952/867/4087/117
GO:0050792	BP	GO:0050792	regulation of viral process	194	0.504153118	1.469803317	0.005050505	0.012524667	0.005529251	2863	tags=25%, list=15%, signal=21%	6355/348/7852/3956/6351/6351/6351/6352/6352/1436/10346/3434/3428/91543/3576/972/684/9636/29969/4599/2219/2040/5806/858/6772/3669/27074/60489/4939/117854/7538/920/24138/10581/51176/10410/25827/3429/3429/7124/7124/7124/7124/7124/7124/7124/7124/940/11043/2934/8638/8724/27350/5371/3965/6737/4057/10318/4940/8547
GO:2001234	BP	GO:2001234	negative regulation of apoptotic signaling pathway	211	0.490253792	1.427826175	0.005055612	0.012524667	0.005529251	2395	tags=24%, list=12%, signal=22%	6423/6591/4318/6387/5054/7857/972/2534/3162/1191/3383/3479/7057/5743/120892/2537/7128/5329/3553/8829/8682/2771/3685/85450/219699/3315/7046/355/3091/6648/57007/4929/90/409/8876/666/6376/25946/8743/1524/3082/2876/2139/8837/754/7124/7124/7124/7124/7124/7124/7124/7124/6615/65018/2255
GO:0001726	CC	GO:0001726	ruffle	170	0.496370047	1.437841512	0.005102041	0.012620001	0.005571338	2888	tags=31%, list=15%, signal=27%	2191/3936/5341/51177/5159/3678/7456/64092/2268/199/199/199/199/199/199/6624/23022/10630/91663/5962/4644/3685/526/7074/143903/23586/10395/152273/9260/24138/7099/4627/11170/822/10044/23603/5420/6285/87/7168/55616/55616/23396/1464/66036/66036/51330/7094/23499/2934/10235/2245/83543/3688/6282/378/55785
GO:2001235	BP	GO:2001235	positive regulation of apoptotic signaling pathway	164	0.499925408	1.446885857	0.005112474	0.012626142	0.005574049	2879	tags=30%, list=15%, signal=25%	8406/4318/7078/6279/3624/50486/857/5788/5788/10962/6280/7057/7227/5329/664/8682/26471/1075/6422/7046/3932/355/3002/3717/1540/79156/666/27141/27141/8743/1512/3625/7124/7124/7124/7124/7124/7124/7124/7124/65018/9500/51330/4118/2934/5533/5371/658/3965/467/4804/4170/90427
GO:0038061	BP	GO:0038061	NIK/NF-kappaB signaling	158	0.505448538	1.459518518	0.005122951	0.012632369	0.005576798	3387	tags=33%, list=18%, signal=28%	26585/26585/26585/929/9770/6363/1116/7097/942/8877/54209/3553/939/84868/197358/330/5698/5698/5698/5698/5698/5698/5698/5698/114899/51284/23328/7099/3611/26191/4317/8809/1540/4792/9516/7124/7124/7124/7124/7124/7124/7124/7124/5971/114548/3606/54386/3965/64127/8740/3987/5720/5720/5694/10892/5696/5696/5696/5696/5696/5696/5696/5696/4791/10333/387/55075/811
GO:0072073	BP	GO:0072073	kidney epithelium development	141	0.511682934	1.467213637	0.005149331	0.012638542	0.005579524	3193	tags=31%, list=17%, signal=26%	26585/26585/26585/9353/5311/25937/10409/5175/793/4208/9370/3913/6772/3579/6943/2737/55083/55083/6422/79633/8642/2247/947/3611/2260/2296/4092/2625/4853/5420/26508/25959/2246/9500/2303/130497/30812/7482/650/170690/9241/5228/10252/9863/2045/3976
GO:0106106	BP	GO:0106106	cold-induced thermogenesis	141	0.511649411	1.467117512	0.005149331	0.012638542	0.005579524	2469	tags=24%, list=13%, signal=21%	7852/56034/2697/4237/50486/857/2167/948/9370/23090/11096/729230/2180/51393/1734/3910/4883/154/57561/7351/7099/1240/1051/10062/8809/3717/23228/23228/3600/2034/5334/116/6588/64641/3566/2303/3606
GO:0120161	BP	GO:0120161	regulation of cold-induced thermogenesis	141	0.511649411	1.467117512	0.005149331	0.012638542	0.005579524	2469	tags=24%, list=13%, signal=21%	7852/56034/2697/4237/50486/857/2167/948/9370/23090/11096/729230/2180/51393/1734/3910/4883/154/57561/7351/7099/1240/1051/10062/8809/3717/23228/23228/3600/2034/5334/116/6588/64641/3566/2303/3606
GO:0045995	BP	GO:0045995	regulation of embryonic development	121	0.526813611	1.497112052	0.005219207	0.012790278	0.00564651	2602	tags=23%, list=14%, signal=20%	6423/23213/1290/1289/2697/7472/3479/9370/26011/91663/8321/3908/8324/3557/6422/3910/64321/7474/90102/2535/2260/2625/203447/23432/6615/22943/3586/130497/367/7482
GO:0003014	BP	GO:0003014	renal system process	117	0.541268606	1.533362746	0.00524659	0.012837572	0.005667389	2133	tags=25%, list=11%, signal=22%	23213/2697/5577/5577/6446/231/358/9370/56670/6781/4162/5125/2771/5660/6863/55959/5641/3037/185/2702/4883/2149/133/3778/113/10699/947/1910/552/2621/1136
GO:0007568	BP	GO:0007568	aging	293	0.465133642	1.367806284	0.006006006	0.014665275	0.006474263	4056	tags=38%, list=21%, signal=31%	597/710/5176/5176/1311/712/7291/7077/1410/347/3689/1634/5159/6356/5054/9891/7076/50507/1284/3488/3383/10769/5743/120892/5549/2706/4316/8942/604/5621/1030/8564/3779/1075/2022/10000/10000/2353/133/7133/7043/3611/4017/6648/1910/57817/3600/3135/3135/3135/3135/3135/3135/3135/3135/100/6376/9516/83719/10135/3356/4215/22846/7225/22943/3586/8301/2934/406/1026/5371/3987/567/567/9365/5144/2885/2879/4000/677…
GO:0051403	BP	GO:0051403	stress-activated MAPK cascade	260	0.465771503	1.368253191	0.006012024	0.014665275	0.006474263	2975	tags=26%, list=15%, signal=22%	6423/2213/9770/1410/6366/6363/51339/9459/8877/10125/9839/29969/4920/653361/1236/3553/939/22881/1843/140885/4616/8324/7074/6422/1326/355/344558/7538/23328/7474/7099/26191/2308/9867/4317/11221/10044/9448/1540/203447/3082/6504/11184/11184/7042/10550/4215/7124/7124/7124/7124/7124/7124/7124/7124/65018/5585/54910/8322/22943/7185/1845/650/677/3965/64127/2874/2874/768211/2889/6386/9261/64853/5048
GO:0032872	BP	GO:0032872	regulation of stress-activated MAPK cascade	213	0.486714546	1.418183369	0.006060606	0.014730847	0.006503211	2975	tags=28%, list=15%, signal=24%	6423/2213/9770/6366/6363/51339/8877/10125/9839/29969/4920/653361/1236/3553/939/22881/1843/140885/4616/8324/7074/6422/355/344558/23328/7474/7099/26191/2308/9867/4317/11221/9448/1540/203447/3082/6504/11184/11184/7042/10550/4215/7124/7124/7124/7124/7124/7124/7124/7124/65018/5585/54910/8322/22943/7185/1845/650/64127/2874/2874/768211/2889/6386/64853/5048
GO:0070302	BP	GO:0070302	regulation of stress-activated protein kinase signaling cascade	216	0.485291731	1.414810955	0.006060606	0.014730847	0.006503211	2975	tags=28%, list=15%, signal=24%	6423/2213/9770/6366/6363/51339/8877/10125/9839/29969/4920/653361/1236/3553/939/22881/1843/140885/4616/8324/7074/6422/355/344558/23328/7474/7099/26191/2308/9867/4317/11221/9448/1540/203447/3082/6504/11184/11184/7042/10550/4215/7124/7124/7124/7124/7124/7124/7124/7124/65018/5585/54910/8322/22943/4067/7185/1845/650/64127/2874/2874/768211/2889/6386/64853/5048
GO:0045665	BP	GO:0045665	negative regulation of neuron differentiation	211	0.4881141	1.421594489	0.006066734	0.014730847	0.006503211	3888	tags=35%, list=20%, signal=28%	6695/348/6696/9353/3956/7070/7431/4211/1809/23258/10769/120892/8829/952/653464/2737/11075/1902/4854/5376/7025/152330/23462/7474/3400/1910/2258/56920/56963/50807/85458/7225/4133/54910/22943/64843/8934/30812/2664/4804/23557/1400/567/567/64218/9706/5048/1949/4776/4776/1840/2045/22882/5802/1522/22876/387/811/5728/5728/22891/10501/396/3670/5087/4035/182/2043/9423/9723/59341/57142/8929/9745/2672/84894
GO:1990138	BP	GO:1990138	neuron projection extension	162	0.498579692	1.442378391	0.006122449	0.014843434	0.006552914	3015	tags=22%, list=16%, signal=19%	348/7852/9353/6387/10631/2335/4692/4692/4131/3676/3913/8829/9201/1627/51393/8828/7074/1808/7474/57699/10439/3611/8936/7414/56920/6586/3897/4133/54910/51330/23499/2664/3688/64218/5532/9706/5048/659
GO:0035567	BP	GO:0035567	non-canonical Wnt signaling pathway	147	0.508715759	1.458588724	0.006185567	0.014973598	0.006610378	3365	tags=31%, list=17%, signal=26%	6423/6424/115908/84870/10082/51339/166336/4920/144165/22881/8321/23500/8324/5698/5698/5698/5698/5698/5698/5698/5698/7074/4919/6422/54331/7474/2535/4772/409/51176/1173/5216/57674/8322/1601/22943/5720/5720/2487/5532/5694/9863/2782/5696/5696/5696/5696/5696/5696/5696/5696/5330/387
GO:0071774	BP	GO:0071774	response to fibroblast growth factor	137	0.512566363	1.460910537	0.006237006	0.015075138	0.006655205	3194	tags=29%, list=17%, signal=24%	10563/23213/6347/10631/6352/6352/1277/3576/3371/387914/7057/1960/55959/6422/79633/2247/7538/7474/2252/2260/2625/860/64399/56975/56975/56975/56975/64094/2246/2817/2255/677/4804/9365/161742/23543/23543/9241/2885/10252/27020/3340
GO:0007613	BP	GO:0007613	memory	116	0.542217608	1.530166642	0.006355932	0.015339241	0.006771798	3529	tags=31%, list=18%, signal=26%	5176/5176/348/3678/6446/793/10769/5743/5621/6863/5641/23208/123803/123803/5764/1051/5649/9867/2258/6285/6310/85358/1524/3356/7436/6529/1497/4130/4192/5532/4776/4776/3269/814/5728/5728/6860/139411/4835
GO:0001666	BP	GO:0001666	response to hypoxia	335	0.457761527	1.351234221	0.007	0.016825191	0.007427799	3418	tags=29%, list=18%, signal=24%	7852/7291/6387/10631/1410/7424/5328/857/7097/1909/50507/5327/3162/358/3383/7057/5743/9370/5740/6781/1536/664/2113/4323/952/3779/3708/4313/93649/5698/5698/5698/5698/5698/5698/5698/5698/114990/114990/665/6422/3091/7010/133/3778/5066/10370/5352/7351/5764/947/7043/4017/10266/28984/1958/114757/4929/3751/9915/5351/2034/101/7423/6095/6285/100/51129/54541/7042/114769/8837/126374/285/6546/7225/65018/1263/…
GO:0036293	BP	GO:0036293	response to decreased oxygen levels	345	0.454933979	1.341682467	0.007	0.016825191	0.007427799	3418	tags=29%, list=18%, signal=24%	7852/7291/6387/10631/1410/7424/5328/857/7097/1909/50507/5327/3162/358/3383/7057/5743/9370/5740/6781/1536/664/2113/4323/952/3779/3708/4313/93649/5698/5698/5698/5698/5698/5698/5698/5698/114990/114990/665/6422/3091/7010/133/3778/5066/10370/5352/7351/5764/947/7043/4017/10266/28984/1958/114757/4929/3751/9915/5351/2034/101/7423/6095/6285/100/51129/80315/54541/10135/7042/114769/8837/126374/285/6546/7225…
GO:0032549	MF	GO:0032549	ribonucleoside binding	328	0.45687507	1.347538382	0.007007007	0.016825191	0.007427799	3091	tags=24%, list=16%, signal=21%	11031/84617/10964/474344/2669/55303/168537/10123/115362/7846/85004/2633/2634/58528/4599/120892/5880/51285/4600/399/6447/6447/6447/155038/115361/25939/57381/51762/22808/23433/2771/30846/1612/170575/51715/2770/7280/309/391/51062/6237/2769/5873/1759/26157/338382/23682/9886/84932/9077/9363/115273/6016/2977/30845/7052/6236/5872/2635/10938/10672/2768/25923/51209/2774/347733/79785/8934/27175/387751/4882…
GO:0051056	BP	GO:0051056	regulation of small GTPase mediated signal transduction	306	0.459653889	1.354206255	0.007014028	0.016825191	0.007427799	3720	tags=36%, list=19%, signal=29%	348/9353/7077/1281/8477/5159/9459/57493/6091/10125/1123/3479/64333/5880/399/57580/8829/604/57381/397/117289/5962/286530/23433/257106/2/1902/7074/19/7409/9938/10395/391/2149/57514/27334/5649/9886/83478/9448/9828/3717/5924/79658/4853/2841/51306/25959/27128/50861/6464/7042/23380/2203/85360/10672/22898/2255/115557/11214/6494/4067/57569/9754/10161/2828/54922/395/64926/2664/50650/83892/9411/2245/22821/…
GO:0009266	BP	GO:0009266	response to temperature stimulus	213	0.481029392	1.401618031	0.007070707	0.016910065	0.007465268	2033	tags=19%, list=11%, signal=17%	929/7852/3627/6387/7041/1410/3357/3162/3490/3479/22797/7057/5743/56925/26353/3310/11080/4277/4277/4277/4277/4277/4277/4277/4277/4023/3306/51393/55107/284207/284207/9532/154/2353/6750/133/26509/7351/947/2308/409/6769/4792/22911/6489/9531
GO:2000116	BP	GO:2000116	regulation of cysteine-type endopeptidase activity	221	0.475530973	1.38655156	0.007070707	0.016910065	0.007465268	2832	tags=29%, list=15%, signal=25%	6423/4318/6279/1410/3428/6091/6280/2534/358/7057/5743/64581/2537/5329/939/1509/9447/83595/83595/5641/1612/27074/330/8530/5698/5698/5698/5698/5698/5698/5698/5698/5272/3932/355/10395/25816/2149/4671/4671/4671/409/3717/3092/51176/666/58484/2621/27141/27141/8743/1512/3082/6622/2876/10550/114769/8837/7124/7124/7124/7124/7124/7124/7124/7124/114548/22900/22861/2934/5371/3965/4057/4804/8740
GO:0046578	BP	GO:0046578	regulation of Ras protein signal transduction	185	0.486054095	1.410914118	0.007106599	0.016970345	0.00749188	3710	tags=37%, list=19%, signal=30%	348/7077/1281/8477/5159/57493/6091/10125/3479/8829/604/397/5962/286530/1902/19/7409/10395/2149/27334/83478/9448/3717/5924/4853/2841/25959/27128/50861/6464/7042/2203/22898/2255/115557/11214/4067/9754/10161/2828/54922/64926/50650/83892/22821/22821/9922/4650/3688/27/10982/2889/2151/55114/55114/1435/2885/10252/56882/3707/5516/23362/9267/9265/9162/396/25/10211/10211/10211/10211/10211/10211/10211/10211…
GO:0005179	MF	GO:0005179	hormone activity	106	0.542300139	1.51857291	0.00751073	0.017908466	0.007906031	2189	tags=16%, list=11%, signal=14%	2200/3624/7432/3479/9370/6781/2922/1114/284207/284207/5744/2641/6750/133/57817/5368/3625/116
GO:0061387	BP	GO:0061387	regulation of extent of cell growth	105	0.539235276	1.507785263	0.007526882	0.017920072	0.007911155	3768	tags=32%, list=20%, signal=26%	348/6696/6387/2335/4131/8829/1627/51393/1808/7474/10439/3611/2258/56920/1382/3897/4133/54910/51330/23499/2664/64218/9706/5048/659/2045/11344/5802/1946/10501/91584/25/4035/9423/9723/57142
GO:0030660	CC	GO:0030660	Golgi-associated vesicle membrane	100	0.549794687	1.53178019	0.007608696	0.018087738	0.007985174	2357	tags=56%, list=12%, signal=50%	3122/3122/3122/3122/3122/3122/3122/3122/3113/3113/3113/3113/3113/3113/3113/3113/2697/3115/3115/3115/3115/3115/3115/3115/3115/972/3117/3117/3117/3117/3117/3117/3119/3119/3119/3119/3119/3119/3119/23433/3126/3126/3126/966/51226/3133/3133/3133/3133/3133/3133/3133/3106/3106/3106/3106/3106/3106/3134/3134/3134/3134/3134/3134/3134/22872/3107/3107/3107/3107/3107/3107/3107/3135/3135/3135/3135/3135/3135/313…
GO:0042493	BP	GO:0042493	response to drug	375	0.443601499	1.310021609	0.007992008	0.018904762	0.008345865	1499	tags=14%, list=8%, signal=14%	6423/969/7852/7077/4015/3956/56833/3624/347/7424/1277/5577/5577/80781/3357/4502/4131/2534/358/3071/590/3383/5797/7057/5743/4208/9370/5142/301/1536/5027/94274/3553/6772/58189/5621/9447/70/952/8321/4023/4837/2180/2354/6999/6999/7345/2022/6507/19/5138/6422/3932/2353/6750/5066/10628/5764
GO:0043254	BP	GO:0043254	regulation of protein-containing complex assembly	404	0.438870909	1.299225674	0.007992008	0.018904762	0.008345865	3365	tags=24%, list=17%, signal=20%	10563/348/3059/9353/3055/4312/1410/6366/3936/5341/51339/6356/115362/9535/4131/1003/3071/1191/3383/6624/25802/948/64581/1236/83700/51466/11151/4314/57580/91663/4478/7040/5962/197358/163782/10810/1627/6403/11075/90952/19/10602/23406/7099/8936/25999/2006/7454/822/50807/10344/3458/6840/9873/64805/6622/2314/2314/7124/7124/7124/7124/7124/7124/7124/7124/2242/5216/8543/54551/54551/65018/4133/54434/89795/…
GO:0044089	BP	GO:0044089	positive regulation of cellular component biogenesis	498	0.420151119	1.244963299	0.007992008	0.018904762	0.008345865	2408	tags=17%, list=13%, signal=15%	7058/10563/3055/7070/4312/8477/11117/2316/6366/3936/6363/5341/171024/1809/6356/857/115362/9535/50507/4131/79953/1003/3071/1191/3383/6624/25802/948/347902/64581/1236/5880/5027/51466/11151/4314/22873/57343/1307/8829/4478/7040/23433/6863/3791/10810/9079/3815/1902/2823/7162/7162/19/7122/6422/7046/5305/10602/7010/55704/90102/7099/7043/28984/8936/5064/7454/9448/50807/23075/6376/10344/7168/3458/9873/648…
GO:0001882	MF	GO:0001882	nucleoside binding	334	0.452919709	1.336889998	0.008	0.018904762	0.008345865	3013	tags=24%, list=16%, signal=20%	11031/84617/10964/474344/2669/55303/168537/10123/115362/7846/85004/2633/2634/58528/4599/120892/5880/51285/4600/399/6447/6447/6447/155038/115361/25939/57381/51762/22808/23433/2771/30846/1612/170575/51715/2770/7280/309/391/51062/6237/2769/5873/1759/26157/338382/23682/9886/84932/9077/9363/115273/6016/100/2977/30845/7052/6236/5872/2635/10938/10672/2768/25923/51209/2774/347733/79785/8934/27175/387751/…
GO:0051495	BP	GO:0051495	positive regulation of cytoskeleton organization	211	0.481794624	1.403189503	0.008088979	0.019086624	0.008426151	2578	tags=21%, list=13%, signal=19%	3059/3055/8477/2316/6366/5341/171024/6356/1073/9535/50507/4131/3071/3383/25802/1236/5027/51466/11151/8829/6863/10810/11075/1902/6422/7046/10602/7010/55704/7043/28984/8936/7454/23075/6376/10344/7168/9873/285590/2242/5216/54551/54551/26228/11346/22998/89795/10095/2934/56907
GO:0030662	CC	GO:0030662	coated vesicle membrane	168	0.487169375	1.409436484	0.008179959	0.019237642	0.008492821	2442	tags=47%, list=13%, signal=41%	348/3122/3122/3122/3122/3122/3122/3122/3122/3113/3113/3113/3113/3113/3113/3113/3113/3115/3115/3115/3115/3115/3115/3115/3115/3575/972/3117/3117/3117/3117/3117/3117/4920/3119/3119/3119/3119/3119/3119/3119/915/84251/3126/3126/3126/23208/966/154/51226/3133/3133/3133/3133/3133/3133/3133/7474/2535/920/3106/3106/3106/3106/3106/3106/7306/3134/3134/3134/3134/3134/3134/3134/22872/3107/3107/3107/3107/3107/3…
GO:0010770	BP	GO:0010770	positive regulation of cell morphogenesis involved in differentiation	150	0.496008199	1.428485169	0.008196721	0.019237642	0.008492821	3723	tags=32%, list=19%, signal=26%	9353/6387/2335/2316/4131/6091/9839/10154/57580/8829/91663/1627/3037/51393/7074/23129/3611/55679/5649/1382/3897/51330/347733/23499/23363/2664/140578/4804/3987/4192/10109/5048/659/51199/4747/4739/11344/79006/57091/1946/387/811/5063/396/91584/25/5604/4035/2043/9423
GO:0030307	BP	GO:0030307	positive regulation of cell growth	150	0.495363883	1.426629565	0.008196721	0.019237642	0.008492821	2203	tags=16%, list=11%, signal=14%	6423/7852/6387/2335/6279/8877/4131/6280/3479/8829/4323/952/1627/51393/6422/7046/58191/57699/3611/4092/57817/552/1382/51176/7042/3897
GO:0033209	BP	GO:0033209	tumor necrosis factor-mediated signaling pathway	156	0.492383372	1.419742204	0.008205128	0.019237642	0.008492821	3249	tags=38%, list=17%, signal=32%	10673/7292/8877/9370/608/7128/939/6772/9447/330/83483/5698/5698/5698/5698/5698/5698/5698/5698/83643/958/355/7133/3611/8741/25999/944/3717/1540/4792/7132/10401/2621/4050/4050/4050/4050/4050/4050/4050/4050/837/29965/29965/8744/114769/3604/7124/7124/7124/7124/7124/7124/7124/7124/8784/51330/7185/22900/970/2874/2874/8740/3987/5720/5720/7293/5694/84888/5696/5696/5696/5696/5696/5696/5696/5696
GO:0043433	BP	GO:0043433	negative regulation of DNA-binding transcription factor activity	152	0.500348173	1.439360836	0.008213552	0.019237642	0.008492821	2942	tags=25%, list=15%, signal=22%	6424/1545/7291/7292/56849/2316/5311/84662/84662/3162/5740/4345/7128/84868/5621/9447/197358/26471/140/11213/8320/84166/1240/409/4092/8553/5292/1540/4792/2307/4794/26508/2621/9421/6672/114548/3586/22900/3399/3399/6737/150684/150094/7293/6375
GO:0051592	BP	GO:0051592	response to calcium ion	138	0.504125769	1.440388885	0.008273009	0.019348363	0.008541701	2333	tags=20%, list=12%, signal=17%	241/6678/5311/857/25932/7057/4208/56670/5027/7220/1843/3779/5641/2354/23208/845/2353/144402/3778/7474/57699/10628/57192/22872/3726/6529/140576/4205
GO:0004713	MF	GO:0004713	protein tyrosine kinase activity	132	0.507310148	1.44051648	0.008350731	0.019501412	0.008609267	2466	tags=22%, list=13%, signal=19%	3055/2202/4921/1436/5159/5157/6503/2268/2534/3702/558/4920/695/8829/3791/3815/8828/7075/3932/2042/7010/2260/3717/10461/5156/7535/2321/2242/4145/4067
GO:0032526	BP	GO:0032526	response to retinoic acid	101	0.54024855	1.50117761	0.008705114	0.02029915	0.008961444	1457	tags=21%, list=8%, signal=20%	5176/5176/2697/1277/5159/3371/358/7472/3490/2706/4277/4277/4277/4277/4277/4277/4277/4277/952/1843/8324/19/7075/2042/7474
GO:0031098	BP	GO:0031098	stress-activated protein kinase signaling cascade	272	0.462694577	1.36112231	0.009009009	0.020946276	0.00924713	2975	tags=25%, list=15%, signal=22%	6423/2213/9770/1410/6366/6363/51339/9459/231/8877/10125/9839/29969/4920/653361/1236/3553/939/22881/1843/140885/4616/8324/7074/6422/1326/355/344558/7538/23328/7474/7099/26191/2308/9867/4317/11221/10044/9448/1540/203447/3082/6504/11184/11184/7042/10550/4215/7124/7124/7124/7124/7124/7124/7124/7124/65018/5585/54910/8322/22943/4067/7185/1845/650/677/3965/64127/2874/2874/768211/2889/6386/9261/64853/5048
GO:0034599	BP	GO:0034599	cellular response to oxidative stress	280	0.467080495	1.374345269	0.009009009	0.020946276	0.00924713	2378	tags=24%, list=12%, signal=22%	4688/1545/4318/2878/493869/5311/5159/10516/3569/8877/2882/50507/2534/3162/358/558/199/199/199/199/199/199/653361/948/120892/301/2706/4689/4689/7128/1536/695/4314/664/2113/5660/8321/140885/5587/1612/4313/240/240/3315/10365/2353/3091/8013/7099/2308/6648/4929/8876/8807/3717/2034/7168/5156/3082/80310/6622/2876/10550/8837/7124/7124/7124/7124/7124/7124/7124/7124/7225/65018
GO:0051701	BP	GO:0051701	interaction with host	194	0.479259925	1.397229932	0.009090909	0.021096293	0.009313357	2919	tags=22%, list=15%, signal=19%	4360/7852/3956/23601/10346/1514/3434/3576/3678/857/942/972/1508/558/3383/1234/2219/5806/858/6614/3685/3853/5272/6404/1378/117854/920/975/10581/941/3693/2621/10410/6504/1604/3356/30835/290/11043/2934/8724/3695/5371/3965/6737/3688/4864/10670/10318/8547/7293/9706
GO:0007254	BP	GO:0007254	JNK cascade	201	0.481329154	1.40038176	0.009100101	0.021096293	0.009313357	2975	tags=25%, list=15%, signal=21%	6423/2213/9770/6366/6363/51339/9459/10125/9839/29969/4920/653361/1236/3553/939/22881/140885/4616/8324/7074/6422/344558/23328/7474/7099/26191/9867/4317/11221/10044/9448/1540/203447/6504/11184/11184/7124/7124/7124/7124/7124/7124/7124/7124/65018/5585/8322/22943/7185/1845/64127/2874/2874/2889/6386/64853/5048
GO:0021953	BP	GO:0021953	central nervous system neuron differentiation	186	0.478901277	1.391173864	0.009127789	0.021129634	0.009328077	3783	tags=26%, list=20%, signal=21%	6423/6695/9353/1009/1436/3624/6091/7472/9839/8829/9201/5660/8321/2737/8828/113246/6422/8320/7474/3400/4929/2736/6095/85358/8543/6324/4133/22943/64843/54149/567/567/5048/51199/104/57688/79659/2051/2051/7832/3226/5728/5728/3670/6608/1499/91584/3952/9760/2043/1749/8929
GO:1990845	BP	GO:1990845	adaptive thermogenesis	151	0.495153368	1.427126864	0.009211873	0.021244147	0.009378631	2469	tags=22%, list=13%, signal=20%	7852/56034/2697/4237/50486/857/2167/948/9370/23090/11096/729230/2180/51393/1734/3910/4883/154/57561/7351/7099/1240/1051/10062/8809/3717/23228/23228/3600/2034/5334/116/6588/64641/3566/2303/3606
GO:0016331	BP	GO:0016331	morphogenesis of embryonic epithelium	149	0.494139226	1.42110017	0.009230769	0.021244147	0.009378631	2602	tags=21%, list=14%, signal=18%	6423/26585/26585/26585/115908/23213/7291/7041/7424/7472/9839/144165/7040/8321/6422/220/10395/3091/6664/133/7474/2535/2736/2625/9421/7042/5216/8543/2255/54910/130497/367/30812/7482
GO:0051017	BP	GO:0051017	actin filament bundle assembly	145	0.494785523	1.421143237	0.009230769	0.021244147	0.009378631	2740	tags=32%, list=14%, signal=28%	8477/2316/3936/5341/171024/1809/50507/199/199/199/199/199/199/6624/1901/51466/8829/5962/6863/1902/6422/7046/10395/7791/7791/55704/90102/7043/28984/2006/221692/11170/7454/4082/23075/6376/3693/87/7168/55616/55616/85358/5358/285590/5216/11346/22998/56907/395/10580/83543
GO:0061572	BP	GO:0061572	actin filament bundle organization	145	0.494785523	1.421143237	0.009230769	0.021244147	0.009378631	2740	tags=32%, list=14%, signal=28%	8477/2316/3936/5341/171024/1809/50507/199/199/199/199/199/199/6624/1901/51466/8829/5962/6863/1902/6422/7046/10395/7791/7791/55704/90102/7043/28984/2006/221692/11170/7454/4082/23075/6376/3693/87/7168/55616/55616/85358/5358/285590/5216/11346/22998/56907/395/10580/83543
GO:0014074	BP	GO:0014074	response to purine-containing compound	141	0.499710059	1.432882286	0.009268795	0.021300791	0.009403637	2421	tags=23%, list=13%, signal=21%	6678/6402/366/5311/1277/50507/358/3488/5743/7056/9370/6781/5027/3553/6772/5724/4327/1843/2354/5294/845/5138/2353/7010/5031/1036/24145/5322/64805/5026/6529/6546/196/54434
GO:0043524	BP	GO:0043524	negative regulation of neuron apoptotic process	139	0.503990796	1.440164148	0.00931677	0.021380103	0.009438651	2160	tags=23%, list=11%, signal=21%	6347/728/348/2534/3162/558/4208/11151/8829/5641/219699/3091/2149/8013/284/7043/3611/2896/4671/4671/4671/1051/6648/4929/409/3717/5538/10752/101/666/6376/80315/1524/5803
GO:0043200	BP	GO:0043200	response to amino acid	106	0.523988875	1.467296897	0.009656652	0.022128087	0.009768862	2466	tags=26%, list=13%, signal=23%	1290/1278/1281/56034/1277/1282/2534/3383/58528/1536/1307/4313/1291/6750/5764/1051/1036/2743/5156/80315/80310/7124/7124/7124/7124/7124/7124/7124/7124/4067
GO:0031668	BP	GO:0031668	cellular response to extracellular stimulus	230	0.471006304	1.375565248	0.010080645	0.023066375	0.010183088	2859	tags=25%, list=15%, signal=22%	6423/6591/7412/10631/3428/1277/3371/9891/5788/5788/3162/3676/558/3383/199/199/199/199/199/199/58528/120892/5027/1030/4023/5587/23710/93649/6422/7378/2752/2353/355/5764/2308/4929/11170/11337/5292/3600/2350/552/25959/2621/53349/80315/5166/10135/3625/10634/2242/81631/7071/6494/4067/7482/1026/11152/64121/467/10670/150094/4149
GO:0043204	CC	GO:0043204	perikaryon	147	0.494101847	1.416687747	0.010309278	0.023555589	0.01039906	3595	tags=30%, list=19%, signal=25%	6515/1410/4692/4692/2316/4131/199/199/199/199/199/199/7432/120892/55273/729230/2026/23208/3672/2752/5066/57699/10439/57537/3751/5274/10846/116/2596/11346/6324/55361/4804/1400/775/775/5630/5802/146713/1261/23001/5179/113451/5602/203228/7881/79739/3745
GO:0046330	BP	GO:0046330	positive regulation of JNK cascade	129	0.510961427	1.452793701	0.010438413	0.02381638	0.010514191	2467	tags=25%, list=13%, signal=22%	2213/9770/6366/6363/10125/9839/29969/4920/653361/1236/3553/939/22881/4616/8324/7074/344558/23328/7474/7099/9867/4317/203447/6504/11184/11184/7124/7124/7124/7124/7124/7124/7124/7124/5585/8322/22943/7185
GO:0007498	BP	GO:0007498	mesoderm development	117	0.513736819	1.455367799	0.010493179	0.023906986	0.010554191	3729	tags=34%, list=19%, signal=27%	6423/23414/3055/3624/2697/6398/695/2294/57045/7075/8320/8013/7474/10370/2260/90/2296/3717/51176/10320/9421/2139/6615/2303/22806/22943/130497/5573/677/3688/9241/659/79971/23399/23399/100506013/6608/3690/23135/4087/660/5566/5566
GO:0060071	BP	GO:0060071	Wnt signaling pathway, planar cell polarity pathway	105	0.525011548	1.468013521	0.010752688	0.024463136	0.010799714	3249	tags=33%, list=17%, signal=28%	6423/115908/84870/10082/51339/166336/4920/144165/22881/8321/8324/5698/5698/5698/5698/5698/5698/5698/5698/7074/4919/6422/7474/2535/409/1173/5216/8322/1601/22943/5720/5720/5694/9863/5696/5696/5696/5696/5696/5696/5696/5696
GO:0043523	BP	GO:0043523	regulation of neuron apoptotic process	200	0.473331249	1.377103492	0.011133603	0.025293508	0.011166297	2378	tags=24%, list=12%, signal=21%	7305/6347/728/3684/348/2534/3162/558/4208/11151/8829/5621/26471/5641/219699/3672/3091/2149/8013/284/7043/3611/2896/4671/4671/4671/1051/6648/4929/409/2625/3717/5538/10752/101/666/6376/23621/80315/1524/5803/7042/7124/7124/7124/7124/7124/7124/7124/7124/65018
GO:0007626	BP	GO:0007626	locomotory behavior	186	0.474023366	1.377003881	0.011156187	0.025308606	0.011172963	3418	tags=25%, list=18%, signal=21%	348/6387/4211/3620/793/120892/5090/4644/5660/27306/7345/220/123803/123803/257194/57561/1958/4929/5649/409/3751/2548/148523/5538/10752/2743/22911/25946/477/321/321/4886/1136/8322/23259/2119/1497/7111/4864/6616/80243/5532/5048/1949/83464/22876/5179/5728/5728
GO:0030136	CC	GO:0030136	clathrin-coated vesicle	179	0.479474704	1.392612672	0.011190234	0.025349631	0.011191074	2004	tags=31%, list=10%, signal=28%	348/3122/3122/3122/3122/3122/3122/3122/3122/3113/3113/3113/3113/3113/3113/3113/3113/3115/3115/3115/3115/3115/3115/3115/3115/3575/972/3117/3117/3117/3117/3117/3117/11037/4920/3119/3119/3119/3119/3119/3119/3119/10287/915/51762/84251/3126/3126/3126/23208/7450/154/7474/5873/2535/920/7306/112574/79958/3120/3120/3120/3120/3120/3120/3120/3120/3092/8907/917
GO:0070304	BP	GO:0070304	positive regulation of stress-activated protein kinase signaling cascade	154	0.485897934	1.400821824	0.011270492	0.025495073	0.011255282	2467	tags=25%, list=13%, signal=22%	2213/9770/6366/6363/8877/10125/9839/29969/4920/653361/1236/3553/939/22881/4616/8324/7074/344558/23328/7474/7099/9867/4317/203447/6504/11184/11184/7042/10550/4215/7124/7124/7124/7124/7124/7124/7124/7124/5585/54910/8322/22943/4067/7185
GO:0032874	BP	GO:0032874	positive regulation of stress-activated MAPK cascade	152	0.486054077	1.398240744	0.011293634	0.025511083	0.01126235	2467	tags=25%, list=13%, signal=22%	2213/9770/6366/6363/8877/10125/9839/29969/4920/653361/1236/3553/939/22881/4616/8324/7074/344558/23328/7474/7099/9867/4317/203447/6504/11184/11184/7042/10550/4215/7124/7124/7124/7124/7124/7124/7124/7124/5585/54910/8322/22943/7185
GO:0044344	BP	GO:0044344	cellular response to fibroblast growth factor stimulus	130	0.50538228	1.436794394	0.011482255	0.025900313	0.011434183	3194	tags=30%, list=17%, signal=25%	10563/23213/6347/10631/6352/6352/1277/3576/387914/7057/1960/55959/6422/79633/2247/7538/7474/2252/2260/2625/860/64399/56975/56975/56975/56975/64094/2246/2817/2255/677/4804/9365/161742/23543/23543/9241/2885/10252/27020/3340
GO:0090100	BP	GO:0090100	positive regulation of transmembrane receptor protein serine/threonine kinase signaling pathway	102	0.52568191	1.464562151	0.011866235	0.026728484	0.011799795	3102	tags=29%, list=16%, signal=24%	23213/7041/3624/1003/7057/23090/7040/1030/81031/57045/93649/2022/7046/6664/10370/7043/3611/90/1028/1028/11030/3717/4853/3625/7042/1601/650/7049/6386/353500/659/3516
GO:0030135	CC	GO:0030135	coated vesicle	276	0.454324369	1.338067397	0.012012012	0.026947226	0.011896362	2512	tags=37%, list=13%, signal=33%	348/3122/3122/3122/3122/3122/3122/3122/3122/3113/3113/3113/3113/3113/3113/3113/3113/3115/3115/3115/3115/3115/3115/3115/3115/3575/972/3117/3117/3117/3117/3117/3117/11037/4920/3119/3119/3119/3119/3119/3119/3119/10287/915/51762/84251/1075/3126/3126/3126/23208/966/7450/154/1294/2157/51226/3133/3133/3133/3133/3133/3133/3133/55704/7474/5873/2535/920/3106/3106/3106/3106/3106/3106/7306/3134/3134/3134/313…
GO:0010769	BP	GO:0010769	regulation of cell morphogenesis involved in differentiation	297	0.456111571	1.34195647	0.012024048	0.026947226	0.011896362	3768	tags=30%, list=20%, signal=24%	348/6696/9353/6387/10631/2335/6383/7070/2316/4131/6091/2192/2633/1123/9839/10154/120892/10630/57580/8829/91663/1627/3037/51393/7074/1808/23129/1000/7474/10439/3611/55679/5649/2258/56920/23603/26115/10090/1382/85358/1136/3897/7225/4133/54910/51330/347733/23499/57520/23363/2664/140578/4804/3987/64218/4192/10611/9706/10109/5048/659/8499/51199/1949/4747/4776/4776/4739/57688/2045/11344/79006/23053/570…
GO:0006354	BP	GO:0006354	DNA-templated transcription, elongation	101	-0.518406876	-2.128058747	0.012048193	0.026947226	0.011896362	6652	tags=63%, list=35%, signal=41%	5435/55209/2068/2071/6917/2968/2968/2968/2968/2968/2968/9400/123169/9025/4331/7343/5457/5432/8621/5431/5434/25920/79736/902/3150/904/5439/22828/11047/6908/5438/5440/26610/57805/2074/55677/11198/51755/905/27336/10102/10189/64425/1022/1022/55795/3192/9014/6749/284695/29072/5437/5433/22916/84172/4686/10915/2967/80237/25885/9533/4300/79101/9015/6469/23160/51497/2963/2146
GO:0032508	BP	GO:0032508	DNA duplex unwinding	101	-0.54886368	-2.25308384	0.012048193	0.026947226	0.011896362	5348	tags=60%, list=28%, signal=44%	546/56897/9557/254394/8450/80119/4174/170506/170506/1108/2547/142/6233/57697/51750/6742/6742/3159/1161/157777/51659/10146/2074/56916/84296/7486/84181/1653/84083/63922/5982/10856/1660/165545/8451/4175/5888/9401/5985/84515/25913/2967/4171/1105/10721/6832/4173/55636/5983/1663/79075/10973/4176/4172/8607/8607/54821/56852/641/2963/10111/5984/7153/83990/1763/25788
GO:0044774	BP	GO:0044774	mitotic DNA integrity checkpoint	101	-0.478930944	-1.966010159	0.012048193	0.026947226	0.011896362	6195	tags=69%, list=32%, signal=47%	8091/57060/84446/9337/4850/4849/4849/4849/4849/4849/4849/4849/4849/4849/4849/79858/835/10498/79791/5883/2177/6659/63967/1017/55367/3276/91603/57472/5514/5514/5514/5514/5514/5514/5514/5884/5884/5325/197342/3364/4303/6419/7027/80279/1027/9656/9656/9656/9656/9656/9656/9656/9656/90381/7155/581/1869/51499/60561/55571/5111/146956/23019/25904/29980/8883/5591/144455/51512/7029/995/54962/641/11073/4998/11…
GO:0030674	MF	GO:0030674	protein-macromolecule adaptor activity	235	0.461752558	1.348691912	0.012096774	0.026996472	0.011918103	3122	tags=25%, list=16%, signal=21%	1301/1278/23136/10346/171024/857/1296/11037/6624/120892/10019/7373/858/55803/9046/4023/80176/8676/916/50852/117854/10133/287/4627/57515/55824/3092/3667/8907/917/2621/55691/85358/8835/6464/23673/23299/27040/10634/84632/91947/1173/6844/26228/1601/4744/11214/84174/2054/23363/10580/636/6616/4130/6386/25777/6843/9341/9709/9863/9846/4747
GO:0051015	MF	GO:0051015	actin filament binding	194	0.471259974	1.373906948	0.012121212	0.026996472	0.011918103	2793	tags=27%, list=15%, signal=23%	91624/3059/6876/10979/2316/3936/92241/1073/4542/199/199/199/199/199/199/6624/4628/8522/4629/4629/11151/84168/4644/1627/22885/23406/309/57471/64005/7169/9051/4627/822/91010/23603/24145/3092/4082/23345/752/7171/87/7168/6840/5358/2314/2314/10634/10095/7094/23499/2934/832/7111/83543/27
GO:0051402	BP	GO:0051402	neuron apoptotic process	229	0.459845799	1.341185167	0.012121212	0.026996472	0.011918103	3614	tags=32%, list=19%, signal=27%	7305/6347/728/3684/348/2534/3162/558/4208/11151/664/8829/5621/26471/5641/219699/3672/355/3091/2149/8013/284/7043/3611/2896/4671/4671/4671/1051/6648/4929/409/2625/3717/5538/10752/101/666/6376/23621/80315/1524/5803/7042/7124/7124/7124/7124/7124/7124/7124/7124/65018/3586/22861/4804/4149/4170/4192/10763/356/104/4747/4776/4776/2045/1522/596/7832/58533/387/9244/5063/4835/3670/1499/3745/6453
GO:0003697	MF	GO:0003697	single-stranded DNA binding	100	-0.509441778	-2.075952628	0.012195122	0.027047282	0.011940534	5085	tags=64%, list=26%, signal=48%	55775/4174/170506/170506/23648/3297/3297/5890/50804/5886/10623/10923/6742/6742/5893/157777/29935/54840/5932/56941/51444/6419/7257/51729/3146/3181/9361/8880/7013/3148/1660/79035/3192/7247/4175/6119/5888/7150/84515/5437/57109/57109/4437/2073/126074/3178/5433/25913/4830/3329/51567/4171/129401/4173/1663/55388/4176/4172/56852/641/8318/5422/55247/10111/10592/10128/4436/675/10635
GO:0007127	BP	GO:0007127	meiosis I	100	-0.551427984	-2.247044557	0.012195122	0.027047282	0.011940534	3423	tags=30%, list=18%, signal=25%	197342/898/124817/29893/7552/7013/7155/994/5885/55124/5888/4437/146956/29988/8438/57820/1164/26271/5347/9700/9232/55706/10111/6790/7153/9134/80010/9319/83990/675/84057/25788
GO:0034728	BP	GO:0034728	nucleosome organization	100	-0.418784597	-1.706528639	0.012195122	0.027047282	0.011940534	4819	tags=46%, list=25%, signal=35%	54617/4673/29855/4678/6605/196528/51773/64431/2186/79172/9733/8467/3159/6597/10467/55929/25842/10541/8520/7290/23198/11198/10036/3148/54107/8208/55320/4869/2491/29072/5931/6603/91687/79711/79711/55839/4171/1058/55723/55723/387103/6599/55166/8607/8607/79019/257218/6662/55355/64946/23421/54069/79682/11339/64105
GO:0030177	BP	GO:0030177	positive regulation of Wnt signaling pathway	170	0.478159152	1.385089778	0.012244898	0.027082031	0.011955875	3317	tags=31%, list=17%, signal=26%	6423/6424/23213/84870/1277/51339/857/7097/9839/4920/120892/7128/3087/7040/22881/79413/55959/23500/5698/5698/5698/5698/5698/5698/5698/5698/27123/6422/7474/3611/85458/8434/2255/81847/1601/22943/527/23499/406/51704/650/6497/5720/5720/5694/8796/4790/3516/10927/5696/5696/5696/5696/5696/5696/5696/5696/79971/23399/23399
GO:0051099	BP	GO:0051099	positive regulation of binding	162	0.48112777	1.391890423	0.012244898	0.027082031	0.011955875	3721	tags=32%, list=19%, signal=26%	115908/348/7291/4318/1193/51339/857/10418/3479/10769/120892/5329/8829/10267/7040/93649/7074/7122/23129/2641/117854/7474/10266/83666/4317/2296/2625/3717/23228/23228/5334/3458/4242/64641/26086/149628/55323/650/6497/567/567/285381/5516/5899/3670/1499/25/10211/10211/10211/10211/10211/10211/10211/10211/4035/2043
GO:0072009	BP	GO:0072009	nephron epithelium development	109	0.517166494	1.451919952	0.012820513	0.028315681	0.012500493	2768	tags=29%, list=14%, signal=25%	26585/26585/26585/5311/25937/10409/5175/793/4208/9370/3913/6772/6943/2737/55083/55083/79633/8642/2247/947/3611/2296/2625/4853/5420/26508/2246/9500/2303/130497/30812/7482/650/170690
GO:0046916	BP	GO:0046916	cellular transition metal ion homeostasis	105	0.515226521	1.440653069	0.012903226	0.028458781	0.012563667	2460	tags=24%, list=13%, signal=21%	79901/6279/1318/4499/4502/6280/3162/4501/4496/4493/645745/4494/5621/3932/3091/1356/26234/4495/57817/91252/2495/475/3458/25800/9429/6556/2512
GO:0002064	BP	GO:0002064	epithelial cell development	210	0.468283549	1.363768463	0.013157895	0.028980218	0.012793865	2975	tags=29%, list=15%, signal=25%	122786/1306/7852/2316/7431/80781/57493/231/25932/1003/3383/5175/23022/9370/6781/59/3913/3553/1903/91663/4478/579/5962/5660/2022/639/7122/196383/26051/5138/3091/7474/353116/7414/2260/54507/3572/4853/5420/7132/51092/54345/2355/2876/5872/7124/7124/7124/7124/7124/7124/7124/7124/2303/54538/2828/367/30812/406/1026/7111/5241/2947/3642/2889/5144/5048
GO:0031406	MF	GO:0031406	carboxylic acid binding	189	0.472601206	1.373323336	0.013184584	0.028998781	0.01280206	2132	tags=18%, list=11%, signal=16%	7130/1462/241/341/6279/2167/6401/6280/5730/10894/9370/2219/7903/89790/5660/6999/6999/6403/6507/2752/145864/143903/5066/5352/23166/945/5836/5351/2350/2743/26032/1382/27036/283208/7026/8778
GO:0004540	MF	GO:0004540	ribonuclease activity	102	-0.371321406	-1.515580531	0.013333333	0.029124255	0.012857453	5878	tags=63%, list=31%, signal=44%	55218/4849/4849/4849/4849/4849/4849/4849/4849/4849/4849/79042/79042/79042/79042/79042/79042/79042/79042/79042/79042/90806/28960/79621/51163/65080/22803/115752/23357/81875/114034/283/246243/328/131870/57472/10248/10171/27161/51010/340554/51367/79033/10595/57523/23351/7257/27044/201626/54512/23404/10557/6038/112479/11102/7247/23016/22894/29102/55124/54913/23019/255967/2237/9924/51692/2021/28987/109…
GO:0008094	MF	GO:0008094	DNA-dependent ATPase activity	102	-0.551491348	-2.250959778	0.013333333	0.029124255	0.012857453	5348	tags=70%, list=28%, signal=51%	546/56897/9557/254394/5928/80119/4174/170506/170506/93973/54617/1108/2547/2956/5890/57697/2186/51750/8467/5981/6597/5884/5884/51659/10146/2074/56916/84296/7486/84181/79913/7516/84083/63922/5982/7155/10856/1660/1022/1022/7517/165545/4175/5888/9401/5985/84515/4437/8458/4171/1105/8438/10721/6832/4173/55636/5983/1663/79075/10973/4176/4172/8607/8607/54821/641/2963/10111/5984/4436/7153/83990/1763/25788
GO:0019395	BP	GO:0019395	fatty acid oxidation	102	-0.365356198	-1.491233014	0.013333333	0.029124255	0.012857453	3801	tags=39%, list=20%, signal=32%	1632/2110/1374/3295/3712/23600/5194/84879/5447/55862/2108/6342/26063/26063/51102/51/34/2639/549/55198/10891/79602/79602/10994/1376/26061/2109/27349/5264/5465/39/5825/10005/84649/3033/8309/6662/5191/2168/1962/5468/11001
GO:0034968	BP	GO:0034968	histone lysine methylation	102	-0.372745144	-1.52139164	0.013333333	0.029124255	0.012857453	6752	tags=57%, list=35%, signal=37%	84332/9646/11107/6598/6598/84193/55209/23411/1786/83852/79813/9757/8085/10919/10919/10919/10919/10919/10919/10919/29104/11137/23081/59335/546/9869/4302/4302/23512/4221/7403/55011/26053/55870/56950/79447/9739/200424/58508/8473/6419/55677/26147/7552/23028/55170/54880/5929/23170/54554/22823/1789/29072/79918/84661/6839/79723/2122/11091/57673/672/4602/22976/2146
GO:0051225	BP	GO:0051225	spindle assembly	102	-0.521315164	-2.127793064	0.013333333	0.029124255	0.012857453	4103	tags=49%, list=21%, signal=39%	114791/114791/114791/8766/23354/49856/55142/126353/331/9126/27229/6188/26054/29901/128866/7175/7756/90990/1104/55559/9212/152185/3192/56647/55592/3833/3833/3833/3833/79441/55125/3796/9371/10426/10426/387103/10735/9493/26271/440145/5347/332/4605/11200/991/24137/29127/6790/259266/10464/9055/54801/4751/10615/92421/3832/22974/29899
GO:0031644	BP	GO:0031644	regulation of nervous system process	138	0.493444948	1.409871629	0.01344364	0.029324863	0.012946016	2117	tags=17%, list=11%, signal=15%	1959/58494/7432/120892/4885/1890/55273/5999/26011/5724/10810/1075/8530/57502/154/2149/7133/5649/1910/552/3687/6285/85358/3082
GO:0044325	MF	GO:0044325	ion channel binding	122	0.510368957	1.449311044	0.013598326	0.029621594	0.013077013	3595	tags=28%, list=19%, signal=23%	2316/5311/2273/857/2534/23704/1003/120892/5142/5621/2281/9532/287/5348/2258/6769/24145/6330/87/6546/1173/6324/4067/55690/3752/5144/9709/10060/27020/2907/801/7881/29108/1499/3745
GO:0007006	BP	GO:0007006	mitochondrial membrane organization	104	-0.353555585	-1.437094235	0.01369863	0.029758447	0.013137429	4195	tags=39%, list=22%, signal=31%	637/841/284114/284114/5534/292/54927/56993/57143/90529/140823/28978/26517/7529/2932/55735/55669/7027/9141/2729/55750/55750/3308/23368/10989/581/26520/1869/9026/10939/255027/255027/3313/79135/92609/3099/617/139322/9804/10651/4976/84303/7029/115209
GO:0016779	MF	GO:0016779	nucleotidyltransferase activity	103	-0.51401422	-2.093323095	0.01369863	0.029758447	0.013137429	5484	tags=58%, list=29%, signal=41%	51455/5432/10714/56655/5431/2592/54108/5434/51728/7015/201973/10623/5442/51601/55703/10914/5439/10622/11128/9477/5438/51095/5440/26015/132001/132001/10728/79693/5833/7013/51082/80308/27434/54107/5424/64425/54974/349565/5426/80347/5437/64802/55907/11232/5433/27297/11164/84172/55149/25885/9533/10721/27304/10243/5558/8790/5422/87178/5427/5557/1040
GO:0007052	BP	GO:0007052	mitotic spindle organization	105	-0.541455794	-2.205752074	0.013888889	0.030080578	0.01327964	3046	tags=50%, list=16%, signal=43%	128866/7175/7756/7283/90990/1104/9793/9212/152185/10579/3192/56647/3833/3833/3833/3833/55125/5901/3796/8480/10460/6683/9371/10735/25886/6905/6905/6905/9493/84722/440145/5347/332/4605/10403/11200/79866/991/24137/64946/29127/6790/891/10464/57405/57405/9055/4751/9787/92421/3832/6491/22974/1062/7272/83540/29899
GO:0061982	BP	GO:0061982	meiosis I cell cycle process	105	-0.552069915	-2.248991282	0.013888889	0.030080578	0.01327964	3423	tags=30%, list=18%, signal=25%	197342/898/124817/29893/7552/7013/7155/994/5885/55124/5888/4437/146956/29988/8438/995/57820/1164/26271/5347/9700/9232/55706/10111/6790/7153/9134/80010/9319/993/83990/675/84057/25788
GO:0030665	CC	GO:0030665	clathrin-coated vesicle membrane	108	0.516823891	1.44917671	0.013903743	0.030080578	0.01327964	2004	tags=41%, list=10%, signal=37%	348/3122/3122/3122/3122/3122/3122/3122/3122/3113/3113/3113/3113/3113/3113/3113/3113/3115/3115/3115/3115/3115/3115/3115/3115/3575/972/3117/3117/3117/3117/3117/3117/4920/3119/3119/3119/3119/3119/3119/3119/915/84251/3126/3126/3126/23208/154/7474/2535/920/7306/3120/3120/3120/3120/3120/3120/3120/3120/3092/8907/917
GO:0009100	BP	GO:0009100	glycoprotein metabolic process	377	0.435387449	1.286075963	0.013986014	0.030217402	0.013340043	2853	tags=20%, list=15%, signal=18%	23213/1301/1462/633/9945/1514/6366/1634/6363/50515/4321/9452/55790/3479/81849/727936/7903/1236/337876/55454/57134/51363/5806/81792/81792/10267/22856/55959/81031/117248/7991/8706/54360/83857/29940/170384/56548/4245/4125/6646/79690/3091/10402/9953/285203/26270/10855/6482/8869/26301/113189/84752/133584/92126/92126/3600/9469/7423/10090/115290/115290/9806/6489/30815/1464/9445/4121/55501/2817/3423/2651…
GO:0043177	MF	GO:0043177	organic acid binding	197	0.463046298	1.34751759	0.014184397	0.030604379	0.013510882	2582	tags=20%, list=13%, signal=17%	7130/1462/241/341/6279/2167/6401/6280/5730/10894/9370/2219/7903/89790/5660/6999/6999/6403/6507/2752/145864/143903/5066/5352/23166/945/5836/5351/2350/2743/26032/1382/27036/283208/7026/8778/2170/3043/3399/3399/27180
GO:0006275	BP	GO:0006275	regulation of DNA replication	106	-0.488676978	-1.986059851	0.014285714	0.03073945	0.013570512	4457	tags=53%, list=23%, signal=41%	7270/27101/26057/5515/5930/57695/5518/91603/5884/5884/9126/466/3364/253461/146059/59343/3725/90381/8914/84083/2069/7349/23244/63922/5982/7013/1950/11124/30968/1660/5985/5111/23595/4437/23560/11232/5001/57418/29980/3980/144455/5983/79075/81620/545/79915/54962/26271/641/8317/11200/51053/5984/990/890/983/675/10926/1763/79733/1602
GO:0006289	BP	GO:0006289	nucleotide-excision repair	106	-0.521888413	-2.121036327	0.014285714	0.03073945	0.013570512	6550	tags=63%, list=34%, signal=42%	2068/23411/2071/6917/2968/2968/2968/2968/2968/2968/2176/5887/4331/3981/10980/56949/5432/10450/10714/9557/8450/5431/5434/4968/9318/142/902/5886/6233/3150/11284/91603/7515/5439/5981/1161/5893/5438/29935/5440/2873/2074/3364/9716/10987/7874/5982/5424/27339/1022/1022/8451/6119/22909/22909/5426/5985/5111/5437/85015/2073/5433/3980/2967/3978/10463/5983/4913/55247/5425/5984/83990/675
GO:0048639	BP	GO:0048639	positive regulation of developmental growth	164	0.472832187	1.368472563	0.014314928	0.030760631	0.013579862	3298	tags=23%, list=17%, signal=19%	7852/23414/6387/2335/4131/3142/10409/7472/54440/3479/4208/8829/2690/1627/51393/2247/57699/3611/2735/2260/4092/23493/5292/57817/2307/1382/285590/3897/51330/23499/2664/7049/5048/659/1435/3516/11344/7048/1946/596
GO:1905952	BP	GO:1905952	regulation of lipid localization	141	0.48884147	1.401717399	0.014418126	0.030940518	0.013659277	2962	tags=24%, list=15%, signal=20%	718/348/6696/341/857/3569/7057/948/9370/4481/5027/3553/5360/3685/4023/6863/185/19/10062/4792/7124/7124/7124/7124/7124/7124/7124/7124/10938/2170/1071/79068/2874/2874/10226/123
GO:0055076	BP	GO:0055076	transition metal ion homeostasis	125	0.507763787	1.445415219	0.014568158	0.03122029	0.013782788	3396	tags=33%, list=18%, signal=27%	79901/6279/1318/4499/4502/6280/3162/4501/4496/4493/79689/645745/4494/5621/3932/3091/1356/26234/4495/57817/91252/2034/26872/2495/475/3458/25800/9429/6556/2512/8301/286133/4057/150684/567/567/261729/23479/147138/8031/9114/51310/23627/51312
GO:0006304	BP	GO:0006304	DNA modification	107	-0.383512647	-1.56773089	0.014925373	0.031899721	0.014082735	6575	tags=48%, list=34%, signal=32%	8468/8493/1786/79813/84164/11176/1791/10269/54737/10919/10919/10919/10919/10919/10919/10919/29104/54815/4552/546/118460/4968/51409/142/10419/328/200424/51010/81602/9463/55929/6996/11022/8239/54784/54512/7874/54496/4595/55124/1789/10155/163589/221656/121642/10973/4913/3070/57673/672/56915/143689/7374/4609/79977/54069/2146/339
GO:0032993	CC	GO:0032993	protein-DNA complex	108	-0.420878193	-1.729762141	0.014925373	0.031899721	0.014082735	4871	tags=45%, list=25%, signal=34%	5356/6934/6666/1388/1388/1388/1388/2547/23649/23512/988/7015/4796/142/3728/10286/5927/5893/6908/29935/51659/84296/3207/5469/7013/5424/27339/4869/56848/6119/7150/5111/5437/23595/2073/57418/29980/25913/221656/2967/5591/1058/5558/4172/8318/5422/257218/2963/5425/5557/9837
GO:0090175	BP	GO:0090175	regulation of establishment of planar polarity	107	0.512727803	1.438112829	0.014973262	0.031952996	0.014106254	3249	tags=33%, list=17%, signal=27%	6423/115908/84870/10082/51339/166336/4920/144165/22881/8321/8324/5698/5698/5698/5698/5698/5698/5698/5698/7074/4919/6422/7474/2535/409/1173/5216/8322/1601/22943/5720/5720/5694/9863/5696/5696/5696/5696/5696/5696/5696/5696
GO:0031334	BP	GO:0031334	positive regulation of protein-containing complex assembly	234	0.455731035	1.330551277	0.015120968	0.031952996	0.014106254	2605	tags=20%, list=14%, signal=17%	10563/3055/4312/6366/3936/5341/6356/115362/9535/4131/1003/3071/1191/3383/6624/25802/948/64581/1236/51466/11151/4314/4478/7040/10810/19/10602/7099/8936/7454/50807/10344/3458/9873/64805/6622/7124/7124/7124/7124/7124/7124/7124/7124/2242/5216/54551/54551/65018/89795/10095/2934/56907/54922
GO:0009636	BP	GO:0009636	response to toxic substance	224	0.455757362	1.330517904	0.015136226	0.031952996	0.014106254	2486	tags=24%, list=13%, signal=21%	348/241/1545/64359/64359/64359/6351/6351/6351/2878/6352/6352/493869/1193/7837/5159/10516/7097/4499/2882/4502/4131/6280/4501/5743/4496/948/4493/645745/4494/26471/5742/11185/2353/114757/4495/6648/5292/8303/4056/4056/9446/2876/6529/9429/7124/7124/7124/7124/7124/7124/7124/7124/196/65018/6324/4129/4067/3043
GO:0000779	CC	GO:0000779	condensed chromosome, centromeric region	109	-0.615250813	-2.541200949	0.015151515	0.031952996	0.014106254	3094	tags=51%, list=16%, signal=43%	699/283489/7756/5501/5905/91272/147841/81929/9793/54908/9212/348995/55320/3192/5885/84295/220134/220134/90417/23310/201161/4999/55839/1058/57122/11335/387103/25909/55055/81620/79023/54821/79019/9918/5347/332/10403/1063/55355/11004/9735/64946/23421/11130/26039/79980/6790/891/57405/57405/79682/221150/701/4751/4085/10615/64151/1062/83540/64105
GO:0004519	MF	GO:0004519	endonuclease activity	109	-0.435810103	-1.800048082	0.015151515	0.031952996	0.014106254	5818	tags=60%, list=30%, signal=42%	79042/79042/79042/79042/79042/79042/79042/79042/79042/79042/55728/79621/51163/64421/65080/1773/200558/4968/55345/283/11284/246243/328/131870/7515/10248/10171/27161/81887/340554/51367/10146/197342/6188/5932/10595/57523/23351/6419/7257/27044/27301/84083/10557/6038/7517/11102/7247/22894/29102/22909/22909/55124/54913/57109/57109/2073/146956/2237/51692/2021/28987/348654/10940/4913/10799/83940/9156/511…
GO:0006282	BP	GO:0006282	regulation of DNA repair	110	-0.358694107	-1.487368301	0.015151515	0.031952996	0.014106254	4803	tags=50%, list=25%, signal=38%	4968/3297/3297/2969/142/57332/196528/54929/11284/51750/131870/7515/1161/7334/5893/56893/6188/64110/2074/84309/2187/6419/3146/78990/78990/8914/23028/151987/51366/1660/8451/5888/5111/29072/8505/4862/7913/10155/25913/5591/7336/10721/1054/1663/79000/116028/1111/7398/84501/672/2305/55010/63979/79184/8313/10635
GO:0009062	BP	GO:0009062	fatty acid catabolic process	109	-0.440022208	-1.81744555	0.015151515	0.031952996	0.014106254	5523	tags=54%, list=29%, signal=39%	10999/84693/8310/5828/166785/55825/3991/55268/10478/5105/8660/1892/23417/5096/219743/80724/224/171586/1632/2110/1374/3295/3712/23600/5194/84879/55862/5095/2108/6342/26063/26063/51102/51390/51/34/2639/549/10994/1376/26061/283927/2109/27349/5264/390916/5465/91452/5106/5106/39/5825/66002/10005/8529/3033/8309/4051/5191/2166/57834/2168/1962/11001/1056
GO:0018022	BP	GO:0018022	peptidyl-lysine methylation	109	-0.374704318	-1.547659829	0.015151515	0.031952996	0.014106254	6752	tags=54%, list=35%, signal=35%	6598/6598/84193/55209/23411/1786/83852/79813/9757/54093/8085/10919/10919/10919/10919/10919/10919/10919/29104/11137/23081/59335/151194/546/9869/4302/4302/23512/4221/7403/55011/26053/55870/56950/79447/9739/200424/58508/8473/79823/6419/55677/26147/7552/23028/55170/54880/5929/23170/54554/22823/1789/29072/79918/84661/6839/79723/2122/11091/57673/672/4602/22976/2146
GO:0031497	BP	GO:0031497	chromatin assembly	110	-0.410123175	-1.70062512	0.015151515	0.031952996	0.014106254	3139	tags=33%, list=16%, signal=28%	79829/146059/8520/7290/7175/26155/10036/3148/54107/8208/55320/4869/2491/5931/10155/91687/201161/79711/79711/6839/55839/4171/1058/55723/55723/387103/3065/55166/8607/8607/79019/257218/3070/57673/6662/55355/64946/23421/54069/79682/11339/339/64105
GO:0032392	BP	GO:0032392	DNA geometric change	109	-0.530868358	-2.192671911	0.015151515	0.031952996	0.014106254	5348	tags=61%, list=28%, signal=44%	546/56897/9557/254394/8450/80119/4174/170506/170506/1108/2547/142/6233/57697/51750/6742/6742/3159/1161/157777/51659/10146/2074/56916/7978/84296/7486/84181/3146/3181/1653/84083/63922/5982/10856/3148/1660/165545/8451/4175/5888/9401/5985/84515/25913/2967/4171/1105/8438/10721/6832/4173/55636/5983/1663/79075/10973/4176/4172/8607/8607/54821/56852/641/2963/3149/10111/5984/7153/83990/1763/25788
GO:0031331	BP	GO:0031331	positive regulation of cellular catabolic process	367	0.43514678	1.284723984	0.015984016	0.033663949	0.014861587	2766	tags=21%, list=14%, signal=18%	348/7291/10346/1634/51339/857/3569/28951/3162/1191/3479/10769/54209/120892/7128/144165/5027/3553/26353/664/4478/5962/641700/641700/26471/3791/5587/1612/5209/1075/665/5305/9532/221662/154/117854/3091/26234/10133/7538/9781/7133/2308/975/4092/285671/26137/79156/11040/101/150/255488/55743/127544/3667/9531/3458/6622/3356/58476/754/9655/7124/7124/7124/7124/7124/7124/7124/7124/154214/65018/26086/1601/11…
GO:0097237	BP	GO:0097237	cellular response to toxic substance	106	0.506823954	1.419230925	0.016094421	0.033851576	0.014944418	2486	tags=27%, list=13%, signal=23%	348/241/64359/64359/64359/2878/493869/1193/7837/10516/2882/6280/5743/948/5742/114757/6648/5292/4056/4056/9446/2876/9429/7124/7124/7124/7124/7124/7124/7124/7124/65018/3043
GO:0030863	CC	GO:0030863	cortical cytoskeleton	102	0.51496473	1.434703836	0.01618123	0.033989144	0.01500515	1694	tags=18%, list=9%, signal=17%	3059/2316/1073/6401/800/2995/793/794/794/11151/10486/91663/5962/1627/7122/23406/10395/1000/5579/4627/4354
GO:1990748	BP	GO:1990748	cellular detoxification	100	0.517661736	1.442254738	0.016304348	0.034202516	0.015099347	2316	tags=26%, list=12%, signal=23%	348/241/64359/64359/64359/2878/493869/1193/7837/10516/2882/6280/5743/948/5742/114757/6648/5292/4056/4056/9446/2876/9429/7124/7124/7124/7124/7124/7124/7124/7124
GO:0009581	BP	GO:0009581	detection of external stimulus	126	0.500448586	1.42500303	0.016666667	0.034916447	0.015414526	3527	tags=17%, list=18%, signal=14%	1301/7852/6387/5311/2534/56925/2294/55107/3815/409/22911/23621/6785/3356/5475/4804/63895/9033/2793/2782/5270/7439/801
GO:0019079	BP	GO:0019079	viral genome replication	114	0.508435072	1.436859235	0.016877637	0.035311842	0.01558908	2940	tags=33%, list=15%, signal=28%	6347/6355/6352/6352/3434/3428/91543/3576/684/9636/4599/2040/3669/60489/4939/10663/117854/24138/10581/2621/10410/25827/3429/3429/30835/7124/7124/7124/7124/7124/7124/7124/7124/940/8934/8638/27350/4057/10318/4940/103
GO:0008033	BP	GO:0008033	tRNA processing	113	-0.644160246	-2.670477552	0.016949153	0.035368271	0.015613992	5818	tags=78%, list=30%, signal=55%	113179/158234/55039/79042/79042/79042/79042/79042/79042/79042/79042/79042/79042/54920/9836/63899/57505/51728/11157/55623/29894/29894/339487/116461/115708/81605/83480/150962/83707/79074/25821/142940/10248/129450/91801/84705/51095/221078/51367/26610/56931/84881/57570/2926/283989/55687/54901/10898/138716/1653/123263/64172/55621/25917/144233/10557/81627/1478/126789/54974/3028/23536/11102/54802/55798/…
GO:0016616	MF	GO:0016616	oxidoreductase activity, acting on the CH-OH group of donors, NAD or NADP as acceptor	111	-0.326715098	-1.338006008	0.016949153	0.035368271	0.015613992	2862	tags=38%, list=15%, signal=33%	284273/112724/112724/112724/112724/112724/112724/112724/112724/112724/112724/6697/7923/7923/7923/7923/7923/7923/3417/10873/1488/11112/3028/22977/3418/50814/4191/51478/147015/93517/8644/51084/57016/51181/84869/3615/3033/79154/79154/218/622/622/145482/3156/130/6652/1962/26227/3291
GO:0071426	BP	GO:0071426	ribonucleoprotein complex export from nucleus	116	-0.539441619	-2.244364404	0.017241379	0.035930853	0.015862355	5797	tags=65%, list=30%, signal=46%	65083/91746/91746/9972/53371/6431/23225/8189/10569/23279/9883/161424/161424/6432/4927/29890/9887/7514/29894/29894/26097/55746/100101267/10921/7884/79228/23381/79902/51068/3267/6428/4928/55110/9295/29107/10898/55677/7175/55341/65109/3181/55153/1977/84946/81608/5976/81929/53981/10189/348995/6426/23165/4869/26019/55795/10212/55781/9631/29072/5901/5433/22916/54888/23212/4686/8480/57122/51692/129401/3…
GO:0007612	BP	GO:0007612	learning	138	0.489230881	1.397831189	0.017580145	0.03658882	0.016152827	3159	tags=27%, list=16%, signal=22%	4212/5577/5577/7097/2534/590/5743/4885/6863/5641/23208/3815/7122/57502/2353/3091/5764/5649/2258/5538/477/6310/85358/6529/11346/6865/22943/23259/1497/3688/6616/4130/4900/378/5532/8061/65009/3269/27020
GO:0005766	CC	GO:0005766	primary lysosome	137	0.48887181	1.393376606	0.017671518	0.036682837	0.016194332	3591	tags=28%, list=19%, signal=23%	718/4332/719/684/11010/2357/2040/4069/5660/1075/6036/10577/10493/4125/2760/12/1727/2896/2799/8876/2548/1511/2512/150372/527/967/411/9145/55754/58485/10043/6386/10487/8804/5547/55313/25798/5908/2588/326624/55860/29108/5878
GO:0042582	CC	GO:0042582	azurophil granule	137	0.48887181	1.393376606	0.017671518	0.036682837	0.016194332	3591	tags=28%, list=19%, signal=23%	718/4332/719/684/11010/2357/2040/4069/5660/1075/6036/10577/10493/4125/2760/12/1727/2896/2799/8876/2548/1511/2512/150372/527/967/411/9145/55754/58485/10043/6386/10487/8804/5547/55313/25798/5908/2588/326624/55860/29108/5878
GO:0014013	BP	GO:0014013	regulation of gliogenesis	118	0.497861258	1.412015277	0.017782427	0.036816811	0.016253477	2951	tags=32%, list=15%, signal=27%	7852/1880/1959/3569/7097/54209/3553/729230/26011/7040/23500/7074/1000/6664/5764/7133/3400/3572/5583/11221/6376/1524/64805/5803/116/443/7124/7124/7124/7124/7124/7124/7124/7124/26228/4067/30812/2119/650/6497/4192/9241
GO:0045471	BP	GO:0045471	response to ethanol	118	0.497908726	1.412149903	0.017782427	0.036816811	0.016253477	1794	tags=16%, list=9%, signal=15%	929/5997/6678/6279/3371/2534/3383/9370/1536/5999/939/10287/70/6688/3779/6354/113/2625/1036/57817
GO:0001823	BP	GO:0001823	mesonephros development	102	0.512808657	1.428696968	0.018338727	0.037919139	0.016740121	2768	tags=29%, list=14%, signal=25%	26585/26585/26585/9353/5311/10409/793/6943/2737/55083/55083/6422/79633/8642/2247/3611/2260/2296/4092/2625/7704/2246/2255/9500/2303/130497/30812/116039/7482/650/170690
GO:0001736	BP	GO:0001736	establishment of planar polarity	120	0.497657847	1.412514193	0.018828452	0.038811223	0.017133948	3249	tags=31%, list=17%, signal=26%	6423/115908/84870/10082/51339/166336/4920/144165/22881/8321/8324/5698/5698/5698/5698/5698/5698/5698/5698/7074/4919/6422/2295/7474/2535/409/1173/5216/8322/1601/22943/5720/5720/5694/5048/9863/5696/5696/5696/5696/5696/5696/5696/5696
GO:0007164	BP	GO:0007164	establishment of tissue polarity	120	0.497657847	1.412514193	0.018828452	0.038811223	0.017133948	3249	tags=31%, list=17%, signal=26%	6423/115908/84870/10082/51339/166336/4920/144165/22881/8321/8324/5698/5698/5698/5698/5698/5698/5698/5698/7074/4919/6422/2295/7474/2535/409/1173/5216/8322/1601/22943/5720/5720/5694/5048/9863/5696/5696/5696/5696/5696/5696/5696/5696
GO:0001650	CC	GO:0001650	fibrillar center	115	-0.346021696	-1.429531413	0.018867925	0.038811223	0.017133948	4694	tags=50%, list=24%, signal=38%	51386/5987/5987/5987/5987/5987/5987/5987/7341/2020/114785/9875/8467/7334/26091/6949/339230/92856/26517/27301/55269/1936/1936/9879/4841/51447/7013/54496/10557/64425/118487/54862/54862/3215/6875/56924/7150/3169/2091/2091/23607/55127/9221/31/31/84135/11340/23212/8161/27330/219736/54433/1663/9937/2101/26747/27244/23160/1875/2272/9825/51602/23594/55536/79980/9743/8991
GO:0016874	MF	GO:0016874	ligase activity	115	-0.480277443	-1.984186826	0.018867925	0.038811223	0.017133948	5230	tags=61%, list=27%, signal=44%	93100/93100/57505/9654/55191/10055/84514/7706/5096/8802/790/57470/51601/5091/84532/284716/54529/132949/23438/1503/445/5095/8634/124454/2618/2618/79717/10056/2729/5198/51067/89978/54938/54938/8803/2193/79876/80221/2181/4522/10054/65985/25973/440/31/31/8833/55278/55699/57176/10352/8883/64087/64087/64087/3980/3978/56922/27304/55902/2937/283459/10606/92935/2730/8801/55157/56474/51703/79731/23395/2330…
GO:0007098	BP	GO:0007098	centrosome cycle	117	-0.428351462	-1.746866997	0.020408163	0.041871012	0.01848475	3980	tags=41%, list=21%, signal=33%	22994/11127/23354/55142/9851/10432/5902/29901/128866/64793/7516/84612/22995/7840/55559/9793/152185/4869/7517/10015/79441/55125/55722/55722/2648/899/79959/9371/6566/6566/55835/253012/25886/348654/10733/1111/163786/5347/9475/10403/117178/1070/672/6790/54801/4751/983/92421/675/3832/6491
GO:0071166	BP	GO:0071166	ribonucleoprotein complex localization	117	-0.540425354	-2.203917341	0.020408163	0.041871012	0.01848475	5797	tags=66%, list=30%, signal=46%	65083/91746/91746/9972/53371/6431/26121/26121/23225/8189/10569/23279/9883/161424/161424/6432/4927/29890/9887/7514/29894/29894/26097/55746/100101267/10921/7884/79228/23381/79902/51068/3267/6428/4928/55110/9295/29107/10898/55677/7175/55341/65109/3181/55153/1977/84946/81608/5976/81929/53981/10189/348995/6426/23165/4869/26019/55795/10212/55781/9631/29072/5901/5433/22916/54888/23212/4686/8480/57122/51…
GO:0051606	BP	GO:0051606	detection of stimulus	333	0.43628825	1.287574228	0.021	0.043017244	0.018990776	2439	tags=12%, list=13%, signal=10%	23643/2191/1301/8406/7852/6387/7096/5311/7097/2534/54209/56925/64581/1469/2294/6863/3779/56253/55107/3815/845/912/7099/3106/3106/3106/3106/3106/3106/7043/1472/4671/4671/4671/23705/1470/409/22911/64108/23621/58484/6785/3356/3105/3105/3105/3105/3105/3105/3105/3105/5475/114548
GO:0051258	BP	GO:0051258	protein polymerization	269	0.447864277	1.316455585	0.021021021	0.043017244	0.018990776	3122	tags=27%, list=16%, signal=23%	3059/9353/3055/6366/6356/9535/4131/1003/3071/3383/199/199/199/199/199/199/25802/4599/1236/8522/51466/4600/11151/57580/91663/5962/163782/10810/1627/11075/90952/845/10602/23406/117854/1759/9051/8936/25999/2006/11170/7454/2258/822/3717/10344/6840/9873/6622/2314/2314/2242/5216/54551/54551/65018/4133/54434/89795/10095/27175/2934/56907/395/832/29767/23271/7111/64857/2241/10109/51429/5217/256949/2885/28…
GO:0099106	MF	GO:0099106	ion channel regulator activity	106	0.501239265	1.40359243	0.021459227	0.043857469	0.019361709	2446	tags=17%, list=13%, signal=15%	5350/2669/2316/53826/857/6446/23704/2281/3779/3708/3790/154/5579/5348/5592/10401/6236/6324/53827
GO:0000724	BP	GO:0000724	double-strand break repair via homologous recombination	120	-0.540821539	-2.213432908	0.02173913	0.043910436	0.019385092	4490	tags=57%, list=23%, signal=44%	4796/142/5890/196528/7528/57697/51750/7515/7334/197370/5893/157777/286053/29935/10213/56893/51659/5932/64110/2074/2187/3364/51444/84296/7486/6421/8914/7516/25836/23028/151987/79035/7517/5885/4175/6119/22909/22909/5888/9401/29072/84515/119392/126074/23137/3980/2237/79728/4171/8438/10721/4173/79000/116028/348654/4176/4172/1111/641/8318/8317/672/10111/55159/55010/63979/80010/675/10635/25788
GO:0005814	CC	GO:0005814	centriole	120	-0.375966689	-1.538727622	0.02173913	0.043910436	0.019385092	5151	tags=48%, list=27%, signal=36%	347240/124093/54806/9786/3064/80254/10101/51098/95681/197335/9814/4957/54903/9742/10210/22832/11127/49856/121441/9851/79841/79841/80705/7283/22995/7840/8481/152185/56647/134359/55125/5901/3796/8924/8924/8924/51174/10198/80184/84131/9657/899/79959/54535/54535/54535/54535/54535/54535/10426/10426/55835/25886/8100/10733/163786/5347/51134/1070/6790/282809/85444/7153/55165/6491
GO:0006414	BP	GO:0006414	translational elongation	120	-0.544714739	-2.229366696	0.02173913	0.043910436	0.019385092	5893	tags=70%, list=31%, signal=49%	60678/60678/90850/51081/6150/6150/51264/55173/23107/29074/54148/55168/65080/64975/6181/122704/64969/92259/92259/26589/9147/64978/1938/54998/29093/92715/51318/65005/51258/219927/7284/64949/65993/124995/51116/65003/64960/64928/6726/57129/1936/1936/63875/56945/78988/64979/6183/6183/26284/26046/89978/64983/85476/10102/51073/6182/118487/79590/28973/28973/28973/28973/28973/28973/28973/28957/29088/54534…
GO:0006997	BP	GO:0006997	nucleus organization	122	-0.336955565	-1.384756842	0.02173913	0.043910436	0.019385092	6204	tags=44%, list=32%, signal=30%	80346/10269/23353/9025/5119/6223/9972/53371/10208/10783/51280/28996/165324/25978/7110/274/2010/124491/55746/7341/57602/5515/9519/5578/5518/23435/3267/4928/128866/7175/23198/3148/81929/9133/23165/23592/84942/9631/10436/9221/26135/84172/6683/57122/129401/25909/54700/54700/7443/5347/55706/6732/891/983/92421
GO:0033865	BP	GO:0033865	nucleoside bisphosphate metabolic process	122	-0.449494659	-1.847248926	0.02173913	0.043910436	0.019385092	2852	tags=43%, list=15%, signal=36%	84836/79717/6819/27233/2639/51268/8050/7923/7923/7923/7923/7923/7923/79646/55856/8803/26027/80221/1737/2181/80347/3157/283927/4597/31/31/6820/5165/64087/64087/64087/25874/8694/8694/51000/84188/1738/79071/55902/84869/10005/54995/51166/84649/57678/55711/8801/5160/51703/23305/3158/3156/79993/57546/6296/27284/53354
GO:0033875	BP	GO:0033875	ribonucleoside bisphosphate metabolic process	122	-0.449494659	-1.847248926	0.02173913	0.043910436	0.019385092	2852	tags=43%, list=15%, signal=36%	84836/79717/6819/27233/2639/51268/8050/7923/7923/7923/7923/7923/7923/79646/55856/8803/26027/80221/1737/2181/80347/3157/283927/4597/31/31/6820/5165/64087/64087/64087/25874/8694/8694/51000/84188/1738/79071/55902/84869/10005/54995/51166/84649/57678/55711/8801/5160/51703/23305/3158/3156/79993/57546/6296/27284/53354
GO:0034032	BP	GO:0034032	purine nucleoside bisphosphate metabolic process	122	-0.449494659	-1.847248926	0.02173913	0.043910436	0.019385092	2852	tags=43%, list=15%, signal=36%	84836/79717/6819/27233/2639/51268/8050/7923/7923/7923/7923/7923/7923/79646/55856/8803/26027/80221/1737/2181/80347/3157/283927/4597/31/31/6820/5165/64087/64087/64087/25874/8694/8694/51000/84188/1738/79071/55902/84869/10005/54995/51166/84649/57678/55711/8801/5160/51703/23305/3158/3156/79993/57546/6296/27284/53354
GO:0035195	BP	GO:0035195	gene silencing by miRNA	122	-0.372756305	-1.531884017	0.02173913	0.043910436	0.019385092	5805	tags=45%, list=30%, signal=32%	10526/9972/53371/29066/8087/8994/4613/26523/406970/5432/23225/23279/65080/1994/406886/5431/9883/5434/56339/4927/55746/100101267/442894/150962/1655/652/57472/5439/6895/27161/79902/23369/1981/5438/51593/5440/9698/4928/2332/7175/3181/131405/144233/81929/348995/23165/1660/29102/9631/5901/5437/57510/23019/5433/8480/57122/129401/3692/79023/5903/55706/5468
GO:0045182	MF	GO:0045182	translation regulator activity	118	-0.427792668	-1.742812975	0.02173913	0.043910436	0.019385092	7391	tags=62%, list=38%, signal=39%	22849/6470/6470/8672/9086/1983/23/23/23/23/23/23/23/6203/6203/6203/6203/6203/6203/6203/6203/6203/6203/9775/84285/10767/27335/27335/8890/10642/1967/60678/60678/8087/8891/1978/8666/8665/1979/7298/51386/3658/10480/1938/9148/1939/26986/28985/28985/1975/219402/27161/1981/7284/8668/708/8562/2332/8664/1936/1936/10987/1977/8661/8893/8663/85476/131405/10102/23367/2935/10644/10605/3646/1968/83939/8662/2710…
GO:0001738	BP	GO:0001738	morphogenesis of a polarized epithelium	140	0.48035797	1.373223152	0.021761658	0.043910436	0.019385092	1471	tags=16%, list=8%, signal=15%	6423/115908/84870/10082/51339/166336/4920/144165/2294/4478/22881/8321/8324/5698/5698/5698/5698/5698/5698/5698/5698/7074/4919/6422/2295/7474/2535
GO:0048706	BP	GO:0048706	embryonic skeletal system development	124	0.495127697	1.407888511	0.021852237	0.04403725	0.019441077	1519	tags=15%, list=8%, signal=14%	23213/1301/5396/7291/1277/50515/3212/4208/3223/5125/579/4323/55959/81031/2737/7046/6664/7474/7043
GO:0043434	BP	GO:0043434	response to peptide hormone	419	0.418964075	1.240558409	0.021978022	0.044234599	0.0195282	3174	tags=22%, list=16%, signal=19%	11031/5350/2200/6678/6387/5919/1959/2697/1277/5577/5577/857/7097/7076/4131/2534/3488/3383/5743/9370/301/2706/51237/1536/3553/3087/858/6772/2690/51762/760/4644/23433/2771/4023/6775/185/526/9021/2770/8850/2641/7010/5579/8013/133/113/6773/10312/54206/1958/2308/4929/1910/1036/3717/3667/79746/245972/8743/5166/3625/8835/6464/5872/8837/6776/2170/6844/2303/4067/3586/527/9734/54741/10580/5573/677/376497/2…
GO:0031123	BP	GO:0031123	RNA 3'-end processing	123	-0.545950095	-2.244954184	0.022222222	0.04450049	0.019645583	4960	tags=55%, list=26%, signal=41%	170506/170506/118460/23283/6432/51728/3297/3297/29894/29894/26097/51585/114034/10921/26986/904/10914/7884/79228/22828/51010/51095/79033/58490/6428/79882/2926/55110/9295/55197/1479/10898/54512/65109/26512/23404/25888/81608/53981/10189/1478/6426/3028/112479/23016/10212/80336/2091/2091/11051/5433/22916/25896/11340/55149/6227/4686/580/6626/51692/11052/6832/1477/80145/55656/6741/57187/54931/87178/5691…
GO:0035194	BP	GO:0035194	post-transcriptional gene silencing by RNA	131	-0.381394794	-1.606992666	0.022222222	0.04450049	0.019645583	5805	tags=45%, list=30%, signal=32%	10526/9972/53371/29066/8087/8994/4613/26523/406970/5432/23225/23279/65080/1994/406886/5431/9883/5434/56339/4927/7015/55746/100101267/442894/150962/1655/652/57472/5439/6895/27161/79902/23369/1981/5438/51593/5440/9698/4928/7257/2332/7175/3181/131405/144233/81929/348995/23165/1660/7247/29102/9631/5901/5437/57510/23019/5433/8480/57122/129401/3692/79023/5903/55706/5468/113802
GO:0043021	MF	GO:0043021	ribonucleoprotein complex binding	119	-0.560902078	-2.288579077	0.022222222	0.04450049	0.019645583	3813	tags=47%, list=20%, signal=38%	8260/9147/1938/10084/51204/1655/10419/1975/115416/219402/6631/51068/127933/6632/708/6726/8225/27044/2332/6634/50628/26284/6628/26046/4931/8663/54496/56919/9793/23367/6185/4869/1660/25875/3192/83737/80155/55124/92609/29789/83939/84295/9221/57510/25929/24148/79612/55759/4830/54915/23468/92399/6626/3692/11052/6059/79048/10465/4528/55037/7374/60558/2146/10196/339
GO:1902850	BP	GO:1902850	microtubule cytoskeleton organization involved in mitosis	131	-0.505955582	-2.131824874	0.022222222	0.04450049	0.019645583	2354	tags=42%, list=12%, signal=37%	9793/54908/9212/152185/10579/3192/56647/3833/3833/3833/3833/55125/29072/5901/3796/8480/10460/1058/6683/9371/10735/25886/6905/6905/6905/9493/84722/10253/440145/5347/332/9700/4605/10403/11200/79866/991/24137/64946/29127/51203/6790/891/10464/57405/57405/9055/89958/4751/9787/4085/92421/3832/6491/22974/1062/7272/83540/29899
GO:0008361	BP	GO:0008361	regulation of cell size	173	0.46060638	1.334349488	0.02244898	0.044722316	0.019743512	3768	tags=29%, list=20%, signal=23%	348/6696/6387/2335/5341/3575/51334/4131/358/5027/8829/4478/5962/1627/51393/7409/1808/3778/7474/10439/3611/2258/56920/1382/85358/3897/4133/54910/51330/23499/2664/9990/84561/64218/9706/5048/659/56262/2045/11344/5802/1946/387/5728/5728/10501/91584/25/4035/9423/9723/59341/57142
GO:0007033	BP	GO:0007033	vacuole organization	156	0.468055509	1.349595049	0.022564103	0.044722316	0.019743512	3318	tags=25%, list=17%, signal=20%	8406/171024/120892/5027/11151/9638/2026/26471/23710/51715/19/5305/53/10312/338382/2896/1200/11337/2548/5538/5322/141/9531/23673/58476/4693/84376/81631/65018/1130/81671/11152/94241/411/23557/79142/11345/22863/89849/57617/9637
GO:0000725	BP	GO:0000725	recombinational repair	121	-0.543973602	-2.228983436	0.022727273	0.044722316	0.019743512	4490	tags=58%, list=23%, signal=45%	4796/142/5890/196528/7528/57697/51750/7515/7334/197370/5893/157777/286053/29935/10213/56893/51659/5932/64110/2074/2187/3364/51444/84296/7486/6421/8914/7516/25836/23028/151987/79035/7517/5885/4175/6119/22909/22909/5888/9401/29072/84515/119392/126074/23137/3980/2237/79728/4171/8438/10721/4173/79000/83695/116028/348654/4176/4172/1111/641/8318/8317/672/10111/55159/55010/63979/80010/675/10635/25788
GO:0000781	CC	GO:0000781	chromosome, telomeric region	129	-0.551611064	-2.296314628	0.022727273	0.044722316	0.019743512	5075	tags=54%, list=26%, signal=40%	5431/80119/4174/170506/170506/2547/1017/4221/7015/142/55345/51750/328/7515/79228/5514/5514/5514/5514/5514/5514/5514/197370/5884/5884/286053/29935/64858/10728/7486/8520/5501/3181/23028/7013/5976/10189/5424/9894/79035/7517/55651/4175/5888/9401/5111/23595/79677/5001/84661/23137/25913/54780/23468/2237/5591/4999/4171/11335/54433/55226/5000/4173/545/80145/4176/4172/1111/6741/9937/641/57187/4998/11200/5…
GO:0003774	MF	GO:0003774	motor activity	127	-0.347004084	-1.434768533	0.022727273	0.044722316	0.019743512	2261	tags=24%, list=12%, signal=22%	80179/80179/23046/51626/3833/3833/3833/3833/4645/64147/3796/9371/4651/4646/3835/9493/55614/57530/3799/10112/11004/55930/24137/4640/146909/9585/55605/81930/3832/9928/1062/56992/56992
GO:0006405	BP	GO:0006405	RNA export from nucleus	129	-0.540738758	-2.251054053	0.022727273	0.044722316	0.019743512	5797	tags=65%, list=30%, signal=45%	65083/91746/91746/9972/53371/6431/23742/23225/8189/10569/23279/9883/161424/161424/6432/4927/29890/9887/7514/29894/29894/26097/55746/100101267/10921/7884/79228/23381/79902/51068/54439/3267/6428/4928/55110/9295/29107/10898/55677/7175/55341/65109/3181/55153/1977/64062/84946/81608/5976/81929/53981/10189/348995/6426/23165/4869/26019/1660/55795/10212/55781/9631/29072/5901/57510/3178/5433/22916/54888/23…
GO:0009411	BP	GO:0009411	response to UV	129	-0.328792791	-1.36873922	0.022727273	0.044722316	0.019743512	4960	tags=44%, list=26%, signal=33%	170506/170506/54617/56339/3373/2956/4221/201973/142/7528/54929/5295/3150/5562/6794/1161/10277/57805/6872/57646/2074/3364/163859/7486/2332/79913/26155/84083/23028/4734/8372/581/10856/51499/83932/5424/9212/4869/5111/2073/5796/5796/2237/5603/5481/545/83695/1111/54962/7398/56852/51514/4609/4436/8491/993/55872/675
GO:0016441	BP	GO:0016441	posttranscriptional gene silencing	132	-0.378957538	-1.603995869	0.022727273	0.044722316	0.019743512	5805	tags=45%, list=30%, signal=32%	10526/9972/53371/29066/8087/8994/4613/26523/406970/5432/23225/23279/65080/1994/406886/5431/9883/5434/56339/4927/7015/55746/100101267/442894/150962/1655/652/57472/5439/6895/27161/79902/23369/1981/5438/51593/5440/9698/4928/7257/2332/7175/3181/131405/144233/81929/348995/23165/1660/7247/29102/9631/5901/5437/57510/23019/5433/8480/57122/129401/3692/79023/5903/55706/5468/113802
GO:0016571	BP	GO:0016571	histone methylation	129	-0.3768044	-1.568607871	0.022727273	0.044722316	0.019743512	7043	tags=55%, list=37%, signal=35%	84332/56341/9646/11107/6598/6598/84193/55209/23411/1786/83852/79813/28989/9757/8085/56981/10919/10919/10919/10919/10919/10919/10919/51547/29104/11137/23081/59335/546/9869/10498/4302/4302/23512/4221/3276/26097/7403/55011/26053/55870/56950/79447/10419/9739/200424/58508/8473/6419/55677/26147/7552/23028/55170/54496/54880/5929/23170/54554/22823/1789/29072/79918/2091/2091/84661/94104/94104/11108/6839/7…
GO:0016614	MF	GO:0016614	oxidoreductase activity, acting on CH-OH group of donors	121	-0.342186069	-1.40213988	0.022727273	0.044722316	0.019743512	2862	tags=39%, list=15%, signal=33%	284273/112724/112724/112724/112724/112724/112724/112724/112724/112724/112724/154807/6697/2820/7923/7923/7923/7923/7923/7923/3417/10873/1488/11112/3028/22977/3418/79944/728294/50814/4191/51478/147015/93517/8644/51084/57016/51181/84869/55349/3615/3033/79154/79154/218/622/622/145482/3156/130/6652/1962/26227/3291
GO:0031023	BP	GO:0031023	microtubule organizing center organization	127	-0.410766811	-1.698410257	0.022727273	0.044722316	0.019743512	3980	tags=39%, list=21%, signal=31%	22994/11127/23354/55142/9851/10432/5902/29901/128866/64793/9648/7516/84612/22995/7840/55559/9793/152185/4869/7517/10015/79441/55125/55722/55722/2648/899/79959/9371/6566/6566/55835/253012/25886/348654/10733/1111/163786/5347/9475/10403/117178/1070/672/6790/54801/4751/983/92421/675/3832/6491
GO:0032543	BP	GO:0032543	mitochondrial translation	127	-0.628092536	-2.596993665	0.022727273	0.044722316	0.019743512	5791	tags=80%, list=30%, signal=57%	51081/6150/6150/51264/55173/23107/29074/54148/55168/63899/57505/65080/64975/122704/64969/92259/92259/26589/64978/4701/54998/51204/26164/29093/51318/65005/115416/51258/219402/219927/7284/64949/65993/124995/51116/84881/708/65003/64960/64928/28958/57129/63875/56945/124454/78988/64979/6183/6183/84273/26284/51067/64983/85476/54938/54938/10102/51073/6182/118487/22868/79590/28973/28973/28973/28973/28973…
GO:0051028	BP	GO:0051028	mRNA transport	132	-0.404555216	-1.712341965	0.022727273	0.044722316	0.019743512	4787	tags=62%, list=25%, signal=47%	23511/9939/2733/8086/9284/9284/8888/8570/9908/10762/10642/91746/91746/9972/53371/6431/23225/8189/10569/23279/9883/6432/3297/3297/4927/29890/9887/7514/29894/29894/26097/55746/100101267/64901/10921/7884/79228/23381/79902/3267/6428/4928/55110/9295/29107/59343/2332/10898/55677/7175/65109/3181/1977/81608/5976/81929/53981/10189/10644/348995/6426/23165/65110/26019/1660/55795/55916/10212/9631/29072/3178/…
GO:0072329	BP	GO:0072329	monocarboxylic acid catabolic process	132	-0.456218602	-1.931015166	0.022727273	0.044722316	0.019743512	3801	tags=41%, list=20%, signal=33%	1632/2110/1374/3295/3712/23600/5194/84879/9942/54905/55862/5095/2108/6342/26063/26063/51102/51390/51/34/2639/2184/112817/549/80150/10994/1376/26061/283927/2109/27349/5264/390916/5465/5446/91452/51084/5106/5106/39/51181/5825/66002/10005/8529/3033/8309/4051/7915/5191/2166/18/57834/2168/6652/1962/11001/1056
GO:1903364	BP	GO:1903364	positive regulation of cellular protein catabolic process	139	0.478774981	1.368109434	0.022774327	0.044759445	0.019759903	2668	tags=21%, list=14%, signal=18%	348/51339/857/28951/1191/10769/54209/120892/7128/144165/4478/5962/641700/641700/26471/1075/9532/26234/9781/975/4092/285671/255488/55743/127544/754/9655/154214/1601/149628/9695/1263
GO:0009582	BP	GO:0009582	detection of abiotic stimulus	129	0.489979818	1.393137634	0.022964509	0.04507743	0.019900284	3527	tags=17%, list=18%, signal=14%	1301/7852/6387/5311/2534/56925/6863/55107/3815/409/22911/23621/6785/3356/5475/4804/63895/9033/2793/2782/5270/7439/801
GO:0010508	BP	GO:0010508	positive regulation of autophagy	122	0.494484844	1.40420442	0.023012552	0.045115967	0.019917297	2766	tags=22%, list=14%, signal=19%	10346/1634/3162/10769/120892/26353/664/3791/5587/1612/665/5305/154/117854/3091/10133/2308/79156/11040/9531/3458/58476/65018/26086/11043/1263/94241/201475/6737
GO:0005770	CC	GO:0005770	late endosome	247	0.442234634	1.295015683	0.023115578	0.045262069	0.019981796	2214	tags=22%, list=12%, signal=20%	3122/3122/3122/3122/3122/3122/3122/3122/7852/3109/3109/3109/3109/3109/3109/3109/3109/3108/3108/3108/3108/3108/3108/3108/3108/1514/2697/1318/972/684/120892/23646/6614/4644/5660/24141/5641/27074/3126/3126/3126/8530/8291/285195/309/10791/2149/5873/10312/338382/2896/57192/1520/973/3140/23621/9516/114876/10410/1512/29965/29965
GO:0000723	BP	GO:0000723	telomere maintenance	133	-0.563915959	-2.387577153	0.023809524	0.046449046	0.02050581	4126	tags=51%, list=21%, signal=40%	11284/51750/3184/328/7515/5981/5514/5514/5514/5514/5514/5514/5514/23381/286053/64858/898/3364/10728/7486/3326/55869/3181/7874/5982/7013/5976/54107/5424/92345/9894/9212/79035/7517/3192/55651/6119/5426/5888/9401/5985/5111/10576/10574/79677/3178/23137/25913/2237/5591/26354/54552/54433/55226/5983/545/908/5558/22948/9937/641/5422/9156/5425/8550/5427/5557/10111/4609/5984/9134/4751/675/1763
GO:0000776	CC	GO:0000776	kinetochore	126	-0.579191382	-2.385712007	0.023809524	0.046449046	0.02050581	3094	tags=46%, list=16%, signal=39%	699/283489/7175/7756/5501/5905/91272/147841/81929/9793/54908/9212/348995/55320/3192/10910/2491/84295/220134/220134/90417/23468/201161/4999/55839/1058/57122/387103/25909/55055/81620/55166/3835/79023/54821/79019/5347/332/10403/1063/55355/11004/9735/64946/23421/11130/26039/79980/891/57405/57405/79682/221150/701/4751/81930/4085/10615/1062/7272/83540/64105
GO:0008757	MF	GO:0008757	S-adenosylmethionine-dependent methyltransferase activity	133	-0.507229479	-2.14757092	0.023809524	0.046449046	0.02050581	6172	tags=62%, list=32%, signal=42%	9757/54093/158234/8085/10919/10919/10919/10919/10919/10919/10919/29104/196074/1312/151194/9869/63899/10498/27292/51451/57721/56339/23512/4221/29063/64216/3276/115708/80204/55471/55870/56950/10419/56257/9739/79922/79922/58508/221078/79823/133383/57570/7172/6419/55783/7552/55170/51106/55621/55695/25917/54496/51805/81627/5929/29081/55798/55251/55251/1789/4234/29072/10785/79918/2091/2091/80745/79828/…
[truncated: 14 more rows]
